# Supplementary material for: Full-Length Transcriptomes and Sex-Based Differentially Expressed Genes in the Brain and Ganglia of Giant River Prawn Macrobrachium rosenbergii
Source: Biomolecules. 2023 Mar 2;13(3):460. doi: 10.3390/biom13030460 (PMC10046887; doi:10.3390/biom13030460)
Supplement: Supplementary file 1 [file biomolecules-13-00460-s001.zip]

Archive with 13 entries (13 files):
- Figure S1 Unigene.NR.species.top10.png
- Figure S2 Unigene.KOG.tif
- Figure S3 Unigene.TFs.species.png
- Figure S4 brain GO.top.Up.png
- Figure S5 nerve GO.top.Total.png
- Figure S6 brain ALL_vs_DEG.KEGG_Classification.png
- Figure S7 nerve ALL_vs_DEG.KEGG_Classification.png
- Table S1 Unigene.generalDB.anno.xls
- Table S2 Unigene.KEGG.pathway.xls
- Table S3 Unigene.TFs.anno.xls
- Table S4 ssr list.txt
- Table S5 report_Filtered_data_stat.xls
- Table S6 mapping_stat_transcriptome.xls
