# Supplementary material for: Full-Length Transcriptomes and Sex-Based Differentially Expressed Genes in the Brain and Ganglia of Giant River Prawn Macrobrachium rosenbergii
Source: Biomolecules. 2023 Mar 2;13(3):460. doi: 10.3390/biom13030460 (PMC10046887; doi:10.3390/biom13030460)
Supplement: Supplementary file 1 [file biomolecules-13-00460-s001.zip › Table S1 Unigene.generalDB.anno.xls]

#Gene id	NR id	NR annotation	Swissprot id	Swissprot annotation	KEGG id	KO	KEGG gene name	KEGG description	Pathway	Pathway definition	KOG id	KOG defination	KOG code	KOG categories	KOG class	eggNOG abbreviation	eggNOG id	eggNOG description	GO annotation	Pfam IDs	Pfam Description
transcript_0	--	--	--	--	--	--	--	--	--	--	--	--	--	--	--	--	--	--	--	PF02362.20|PF03913.12|PF07782.12|PF13592.5	B3 DNA binding domain; Amb V Allergen; DC-STAMP-like protein; Winged helix-turn helix
transcript_1	XP_023719239.1	laminin subunit alpha [Cryptotermes secundus]	Q00174|LAMA_DROME	Laminin subunit alpha OS=Drosophila melanogaster OX=7227 GN=LanA PE=1 SV=2	--	--	--	--	--	--	KOG1836	Extracellular matrix glycoprotein Laminin subunits alpha and gamma	[W]	CELLULAR PROCESSES AND SIGNALING	Extracellular structures	S	COG0840	Methyl-accepting chemotaxis	Molecular Function: signaling receptor binding (GO:0005102);|Cellular Component: basement membrane (GO:0005604);|Biological Process: axon guidance (GO:0007411);|Biological Process: mesoderm development (GO:0007498);|Biological Process: heart development (GO:0007507);|Cellular Component: synaptic vesicle (GO:0008021);|Biological Process: female meiosis chromosome segregation (GO:0016321);|Cellular…	PF00053.23|PF00054.22|PF08076.10	Laminin EGF domain; Laminin G domain; Tetracycline resistance determinant leader peptide
transcript_10	AKS25864.1	Fem-1A [Eriocheir sinensis]	Q2T9K6|FEM1C_XENLA	Protein fem-1 homolog C OS=Xenopus laevis OX=8355 GN=fem1c PE=2 SV=1	--	--	--	--	--	--	KOG0508	Ankyrin repeat protein	[R]	POORLY CHARACTERIZED	General function prediction only	S	COG0666	Ankyrin Repeat	Cellular Component: cytoplasm (GO:0005737);|Biological Process: protein ubiquitination (GO:0016567);	PF12238.7|PF12796.6	Merozoite surface antigen 2c; Ankyrin repeats (3 copies)
transcript_100	XP_018016760.1	PREDICTED: uncharacterized protein LOC108673437 isoform X3 [Hyalella azteca]	--	--	--	--	--	--	--	--	--	--	--	--	--	S	ENOG4112CMM	C2 calcium-dependent domain containing 2	--	PF00168.29	C2 domain
transcript_1000	XP_023336411.1	uncharacterized protein LOC111707529 [Eurytemora affinis]	Q9U943|APLP_LOCMI	Apolipophorins OS=Locusta migratoria OX=7004 PE=1 SV=2	--	--	--	--	--	--	KOG4338	Predicted lipoprotein	[I]	METABOLISM	Lipid transport and metabolism	S	ENOG410XR10	Domain of Unknown Function (DUF1081)	--	PF00094.24	von Willebrand factor type D domain
transcript_10000	AXR98493.1	headcase protein-like protein, partial [Procambarus clarkii]	Q9N2M8|HDC_DROME	Headcase protein OS=Drosophila melanogaster OX=7227 GN=hdc PE=1 SV=2	--	--	--	--	--	--	KOG3816	Cell differentiation regulator of the Headcase family	[T]	CELLULAR PROCESSES AND SIGNALING	Signal transduction mechanisms	S	ENOG410XREE	Headcase homolog (Drosophila)	Biological Process: instar larval or pupal development (GO:0002165);|Cellular Component: cytoplasm (GO:0005737);|Biological Process: terminal branching, open tracheal system (GO:0007430);|Biological Process: RNA interference (GO:0016246);|Cellular Component: axon (GO:0030424);|Cellular Component: dendrite (GO:0030425);|Biological Process: salivary gland cell autophagic cell death (GO:0035071);|Ce…	PF16002.4	Headcase protein
transcript_10001	KXJ68707.1	hypothetical protein RP20_CCG002118 [Aedes albopictus]	P0CG61|UBC_PONPY	Polyubiquitin-C OS=Pongo pygmaeus OX=9600 GN=UBC PE=3 SV=1	--	--	--	--	--	--	KOG0001	Ubiquitin and ubiquitin-like proteins	[OR]	CELLULAR PROCESSES AND SIGNALING|POORLY CHARACTERIZED	Posttranslational modification, protein turnover, chaperones |General function prediction only	O	COG5272	ubiquitin	Cellular Component: nucleus (GO:0005634);|Cellular Component: cytoplasm (GO:0005737);	PF00240.22	Ubiquitin family
transcript_10002	--	--	--	--	--	--	--	--	--	--	--	--	--	--	--	--	--	--	--	--	--
transcript_10003	XP_013381496.1	glycosaminoglycan xylosylkinase isoform X2 [Lingula anatina]	O75063|XYLK_HUMAN	Glycosaminoglycan xylosylkinase OS=Homo sapiens OX=9606 GN=FAM20B PE=1 SV=1	--	--	--	--	--	--	KOG3829	Uncharacterized conserved protein	[S]	POORLY CHARACTERIZED	Function unknown	S	ENOG410XQEJ	Family with sequence similarity 20, member	Cellular Component: Golgi membrane (GO:0000139);|Molecular Function: ATP binding (GO:0005524);|Cellular Component: nucleoplasm (GO:0005654);|Cellular Component: Golgi apparatus (GO:0005794);|Cellular Component: integral component of membrane (GO:0016021);|Molecular Function: kinase activity (GO:0016301);|Molecular Function: phosphotransferase activity, alcohol group as acceptor (GO:0016773);|Mole…	PF06702.11	Golgi casein kinase, C-terminal, Fam20
transcript_10004	--	--	--	--	--	--	--	--	--	--	--	--	--	--	--	--	--	--	--	PF13855.5	Leucine rich repeat
transcript_10005	XP_017893682.1	ubiquitin-conjugating enzyme E2-24 kDa [Ceratina calcarata]	P52485|UBCD2_DROME	Ubiquitin-conjugating enzyme E2-24 kDa OS=Drosophila melanogaster OX=7227 GN=Ubc2 PE=2 SV=1	158/172(91.86)	K20217	UBE2E	ubiquitin-conjugating enzyme E2 E [EC:2.3.2.23]	ko04120	Ubiquitin mediated proteolysis	KOG0417	Ubiquitin-protein ligase	[O]	CELLULAR PROCESSES AND SIGNALING	Posttranslational modification, protein turnover, chaperones	O	COG5078	ubiquitin-conjugating enzyme	Biological Process: protein polyubiquitination (GO:0000209);|Molecular Function: ubiquitin-protein transferase activity (GO:0004842);|Molecular Function: ATP binding (GO:0005524);|Biological Process: lipid storage (GO:0019915);|Molecular Function: ubiquitin conjugating enzyme activity (GO:0061631);	PF00179.25	Ubiquitin-conjugating enzyme
transcript_10007	--	--	--	--	--	--	--	--	--	--	--	--	--	--	--	--	--	--	--	--	--
transcript_10008	XP_018028253.1	PREDICTED: 3'-5' ssDNA/RNA exonuclease TatD-like [Hyalella azteca]	Q640V9|TATD1_XENLA	Putative deoxyribonuclease TATDN1 OS=Xenopus laevis OX=8355 GN=tatdn1 PE=2 SV=1	--	--	--	--	--	--	KOG3020	TatD-related DNase	[L]	INFORMATION STORAGE AND PROCESSING	Replication, recombination and repair	L	COG0084	tatd family	Cellular Component: nucleus (GO:0005634);|Molecular Function: endodeoxyribonuclease activity, producing 5'-phosphomonoesters (GO:0016888);|Molecular Function: metal ion binding (GO:0046872);	PF01026.20	TatD related DNase
transcript_10009	XP_018027542.1	PREDICTED: uncharacterized protein LOC108682812 [Hyalella azteca]	--	--	--	--	--	--	--	--	--	--	--	--	--	--	--	--	--	PF05280.10	Flagellar transcriptional activator (FlhC)
transcript_1001	XP_018019345.1	PREDICTED: AP-1 complex subunit gamma-1-like isoform X2 [Hyalella azteca]	O43747|AP1G1_HUMAN	AP-1 complex subunit gamma-1 OS=Homo sapiens OX=9606 GN=AP1G1 PE=1 SV=5	--	--	--	--	--	--	KOG1062	Vesicle coat complex AP-1, gamma subunit	[U]	CELLULAR PROCESSES AND SIGNALING	Intracellular trafficking, secretion, and vesicular transport	U	ENOG410XPKK	Adaptor-related protein complex	Cellular Component: Golgi membrane (GO:0000139);|Molecular Function: transporter activity (GO:0005215);|Cellular Component: cytoplasm (GO:0005737);|Cellular Component: lysosomal membrane (GO:0005765);|Cellular Component: Golgi apparatus (GO:0005794);|Cellular Component: cytosol (GO:0005829);|Biological Process: intracellular protein transport (GO:0006886);|Cellular Component: membrane (GO:0016020…	PF01602.19	Adaptin N terminal region
transcript_10011	BAO01182.1	protein phosphatase 1B [Penaeus japonicus]	O75688|PPM1B_HUMAN	Protein phosphatase 1B OS=Homo sapiens OX=9606 GN=PPM1B PE=1 SV=1	--	--	--	--	--	--	KOG0697	Protein phosphatase 1B (formerly 2C)	[T]	CELLULAR PROCESSES AND SIGNALING	Signal transduction mechanisms	T	COG0631	Phosphatase	Molecular Function: magnesium ion binding (GO:0000287);|Molecular Function: protein serine/threonine phosphatase activity (GO:0004722);|Cellular Component: nucleolus (GO:0005730);|Cellular Component: cytosol (GO:0005829);|Biological Process: protein dephosphorylation (GO:0006470);|Biological Process: N-terminal protein myristoylation (GO:0006499);|Cellular Component: membrane (GO:0016020);|Molecu…	PF00481.20	Protein phosphatase 2C
transcript_10013	AJE25828.1	alpha-2-macroglobulin [Macrobrachium rosenbergii]	Q5R4N8|A2MG_PONAB	Alpha-2-macroglobulin OS=Pongo abelii OX=9601 GN=A2M PE=2 SV=1	--	--	--	--	--	--	KOG1366	Alpha-macroglobulin	[O]	CELLULAR PROCESSES AND SIGNALING	Posttranslational modification, protein turnover, chaperones	S	ENOG410XRED	Complement component	Molecular Function: serine-type endopeptidase inhibitor activity (GO:0004867);|Cellular Component: extracellular space (GO:0005615);	PF07678.13	A-macroglobulin complement component
transcript_10015	XP_023704491.1	serine/threonine-protein kinase MARK2-like isoform X5 [Cryptotermes secundus]	Q03141|MARK3_MOUSE	MAP/microtubule affinity-regulating kinase 3 OS=Mus musculus OX=10090 GN=Mark3 PE=1 SV=2	--	--	--	--	--	--	KOG0586	Serine/threonine protein kinase	[R]	POORLY CHARACTERIZED	General function prediction only	T	ENOG410XNQ0	CAMK family protein kinase	Biological Process: microtubule cytoskeleton organization (GO:0000226);|Molecular Function: protein serine/threonine kinase activity (GO:0004674);|Molecular Function: ATP binding (GO:0005524);|Cellular Component: cytoplasm (GO:0005737);|Cellular Component: plasma membrane (GO:0005886);|Biological Process: protein phosphorylation (GO:0006468);|Biological Process: peptidyl-serine phosphorylation (G…	PF00069.24	Protein kinase domain
transcript_10017	XP_018019257.1	PREDICTED: microtubule-associated protein futsch-like isoform X2 [Hyalella azteca]	Q9BYW2|SETD2_HUMAN	Histone-lysine N-methyltransferase SETD2 OS=Homo sapiens OX=9606 GN=SETD2 PE=1 SV=3	--	--	--	--	--	--	KOG4442	Clathrin coat binding protein/Huntingtin interacting protein HIP1, involved in regulation of endocytosis	[U]	CELLULAR PROCESSES AND SIGNALING	Intracellular trafficking, secretion, and vesicular transport	S	COG2940	Histone-lysine N-methyltransferase	Biological Process: angiogenesis (GO:0001525);|Biological Process: morphogenesis of a branching structure (GO:0001763);|Biological Process: neural tube closure (GO:0001843);|Cellular Component: nucleus (GO:0005634);|Cellular Component: nucleoplasm (GO:0005654);|Cellular Component: chromosome (GO:0005694);|Biological Process: mismatch repair (GO:0006298);|Biological Process: regulation of transcri…	PF01745.15|PF08236.10	Isopentenyl transferase; SRI (Set2 Rpb1 interacting) domain
transcript_10018	XP_018016681.1	PREDICTED: uncharacterized protein LOC108673375 [Hyalella azteca]	B1AZP2|DLGP4_MOUSE	Disks large-associated protein 4 OS=Mus musculus OX=10090 GN=Dlgap4 PE=1 SV=1	--	--	--	--	--	--	KOG3971	SAP-90/PSD-95 associated protein-related protein (Vulcan)	[T]	CELLULAR PROCESSES AND SIGNALING	Signal transduction mechanisms	S	ENOG4111JKV	Discs, large (Drosophila) homolog-associated protein	Cellular Component: plasma membrane (GO:0005886);|Molecular Function: protein domain specific binding (GO:0019904);|Biological Process: signaling (GO:0023052);|Cellular Component: dendrite (GO:0030425);|Cellular Component: neuromuscular junction (GO:0031594);|Cellular Component: neuronal cell body (GO:0043025);|Cellular Component: synapse (GO:0045202);|Cellular Component: glutamatergic synapse (G…	PF03359.12	Guanylate-kinase-associated protein (GKAP) protein
transcript_10019	PIK61247.1	reverse transcriptase [Apostichopus japonicus]	--	--	--	--	--	--	--	--	--	--	--	--	--	S	ENOG4112BFZ	NA	--	PF00078.26	Reverse transcriptase (RNA-dependent DNA polymerase)
transcript_1002	XP_018020605.1	PREDICTED: LOW QUALITY PROTEIN: aspartyl/asparaginyl beta-hydroxylase-like [Hyalella azteca]	Q12797|ASPH_HUMAN	Aspartyl/asparaginyl beta-hydroxylase OS=Homo sapiens OX=9606 GN=ASPH PE=1 SV=3	--	--	--	--	--	--	KOG3696	Aspartyl beta-hydroxylase	[O]	CELLULAR PROCESSES AND SIGNALING	Posttranslational modification, protein turnover, chaperones	O	COG3555	beta-hydroxylase	Molecular Function: peptide-aspartate beta-dioxygenase activity (GO:0004597);|Molecular Function: structural molecule activity (GO:0005198);|Molecular Function: calcium ion binding (GO:0005509);|Biological Process: detection of calcium ion (GO:0005513);|Cellular Component: cell (GO:0005623);|Cellular Component: endoplasmic reticulum (GO:0005783);|Cellular Component: endoplasmic reticulum membrane…	PF05118.14	Aspartyl/Asparaginyl beta-hydroxylase
transcript_10020	XP_023329479.1	protein enhancer of sevenless 2B [Eurytemora affinis]	Q08012|DRK_DROME	Protein enhancer of sevenless 2B OS=Drosophila melanogaster OX=7227 GN=drk PE=1 SV=1	--	--	--	--	--	--	KOG3601	Adaptor protein GRB2, contains SH2 and SH3 domains	[T]	CELLULAR PROCESSES AND SIGNALING	Signal transduction mechanisms	T	ENOG410XR1G	GRB2-related adaptor protein	Molecular Function: SH3/SH2 adaptor activity (GO:0005070);|Molecular Function: sevenless binding (GO:0005118);|Molecular Function: epidermal growth factor receptor binding (GO:0005154);|Cellular Component: nucleoplasm (GO:0005654);|Cellular Component: cytoplasm (GO:0005737);|Cellular Component: plasma membrane (GO:0005886);|Biological Process: epidermal growth factor receptor signaling pathway (G…	PF00018.27|PF06703.10	SH3 domain; Microsomal signal peptidase 25 kDa subunit (SPC25)
transcript_10022	AHH29325.1	signal transducer and activator of transcription [Scylla paramamosain]	Q9TUM3|STA5B_BOVIN	Signal transducer and activator of transcription 5B OS=Bos taurus OX=9913 GN=STAT5B PE=2 SV=2	--	--	--	--	--	--	KOG3667	STAT protein	[KT]	INFORMATION STORAGE AND PROCESSING|CELLULAR PROCESSES AND SIGNALING	Transcription |Signal transduction mechanisms	K	ENOG410XPN8	signal transducer and activator of transcription	Biological Process: luteinization (GO:0001553);|Biological Process: natural killer cell differentiation (GO:0001779);|Molecular Function: DNA binding (GO:0003677);|Molecular Function: chromatin binding (GO:0003682);|Molecular Function: DNA-binding transcription factor activity (GO:0003700);|Cellular Component: nucleus (GO:0005634);|Cellular Component: cytoplasm (GO:0005737);|Biological Process: J…	PF02864.14	STAT protein, DNA binding domain
transcript_10023	XP_018013268.1	PREDICTED: calcium-activated chloride channel regulator 2-like [Hyalella azteca]	Q9UQC9|CLCA2_HUMAN	Calcium-activated chloride channel regulator 2 OS=Homo sapiens OX=9606 GN=CLCA2 PE=1 SV=2	--	--	--	--	--	--	--	--	--	--	--	U	ENOG410XPSZ	chloride channel	Molecular Function: metalloendopeptidase activity (GO:0004222);|Molecular Function: intracellular calcium activated chloride channel activity (GO:0005229);|Molecular Function: chloride channel activity (GO:0005254);|Cellular Component: extracellular region (GO:0005576);|Cellular Component: nucleus (GO:0005634);|Cellular Component: cytosol (GO:0005829);|Cellular Component: plasma membrane (GO:0005…	PF08434.10	Calcium-activated chloride channel N terminal
transcript_10024	XP_018012826.1	PREDICTED: uncharacterized protein LOC108669904 [Hyalella azteca]	Q66T02|PKHG5_MOUSE	Pleckstrin homology domain-containing family G member 5 OS=Mus musculus OX=10090 GN=Plekhg5 PE=1 SV=1	--	--	--	--	--	--	KOG3521	Predicted guanine nucleotide exchange factor	[T]	CELLULAR PROCESSES AND SIGNALING	Signal transduction mechanisms	T	ENOG410XRPT	pleckstrin homology domain containing, family G (with RhoGef domain) member	Molecular Function: Rho guanyl-nucleotide exchange factor activity (GO:0005089);|Cellular Component: cytoplasm (GO:0005737);|Cellular Component: plasma membrane (GO:0005886);|Cellular Component: cell-cell junction (GO:0005911);|Cellular Component: lamellipodium (GO:0030027);|Cellular Component: endocytic vesicle (GO:0030139);|Biological Process: regulation of Rho protein signal transduction (GO:0…	PF00621.19|PF04886.11|PF05196.12	RhoGEF domain; PT repeat; PTN/MK heparin-binding protein family, N-terminal domain
transcript_10025	XP_023721880.1	myosin-I heavy chain isoform X1 [Cryptotermes secundus]	Q9U1M8|MYOI_DICDI	Myosin-I heavy chain OS=Dictyostelium discoideum OX=44689 GN=myoI PE=1 SV=1	--	--	--	--	--	--	KOG4229	Myosin VII, myosin IXB and related myosins	[N]	CELLULAR PROCESSES AND SIGNALING	Cell motility	Z	COG5022	myosin heavy chain	Biological Process: cell morphogenesis (GO:0000902);|Cellular Component: phagocytic cup (GO:0001891);|Molecular Function: motor activity (GO:0003774);|Molecular Function: actin binding (GO:0003779);|Molecular Function: ATP binding (GO:0005524);|Cellular Component: cytosol (GO:0005829);|Biological Process: phagocytosis (GO:0006909);|Molecular Function: microtubule binding (GO:0008017);|Biological …	PF00063.20	Myosin head (motor domain)
transcript_10028	XP_969416.2	PREDICTED: uncharacterized protein LOC657896 [Tribolium castaneum]	--	--	--	--	--	--	--	--	--	--	--	--	--	--	--	--	--	--	--
transcript_10029	KDR23529.1	Protein transport protein Sec16A [Zootermopsis nevadensis]	O15027|SC16A_HUMAN	Protein transport protein Sec16A OS=Homo sapiens OX=9606 GN=SEC16A PE=1 SV=4	--	--	--	--	--	--	KOG1913	Regucalcin gene promoter region-related protein (RGPR)	[K]	INFORMATION STORAGE AND PROCESSING	Transcription	U	ENOG410XZ6H	SEC16 homolog A (S. cerevisiae)	Cellular Component: Golgi membrane (GO:0000139);|Cellular Component: endoplasmic reticulum (GO:0005783);|Cellular Component: endoplasmic reticulum membrane (GO:0005789);|Cellular Component: Golgi apparatus (GO:0005794);|Cellular Component: cytosol (GO:0005829);|Biological Process: endoplasmic reticulum organization (GO:0007029);|Biological Process: Golgi organization (GO:0007030);|Cellular Compon…	PF12931.6	Sec23-binding domain of Sec16
transcript_1003	KYB27859.1	Signal-induced proliferation-associated 1-like protein 2 [Tribolium castaneum]	Q8C0T5|SI1L1_MOUSE	Signal-induced proliferation-associated 1-like protein 1 OS=Mus musculus OX=10090 GN=Sipa1l1 PE=1 SV=2	--	--	--	--	--	--	KOG3686	Rap1-GTPase-activating protein (Rap1GAP)	[T]	CELLULAR PROCESSES AND SIGNALING	Signal transduction mechanisms	S	ENOG410XTIX	gtpase activating protein	Molecular Function: GTPase activator activity (GO:0005096);|Cellular Component: cytoplasm (GO:0005737);|Cellular Component: cytoskeleton (GO:0005856);|Cellular Component: postsynaptic density (GO:0014069);|Molecular Function: protein kinase binding (GO:0019901);|Cellular Component: cell junction (GO:0030054);|Biological Process: actin cytoskeleton reorganization (GO:0031532);|Molecular Function: …	PF02145.14|PF11318.7	Rap/ran-GAP; Protein of unknown function (DUF3120)
transcript_10030	PNF19510.1	hypothetical protein B7P43_G02333 [Cryptotermes secundus]	Q8NEE6|DRC6_HUMAN	Dynein regulatory complex subunit 6 OS=Homo sapiens OX=9606 GN=FBXL13 PE=2 SV=3	--	--	--	--	--	--	KOG1947	Leucine rich repeat proteins, some proteins contain F-box	[R]	POORLY CHARACTERIZED	General function prediction only	S	ENOG4111KM3	leucine rich repeat containing 29	Biological Process: protein polyubiquitination (GO:0000209);|Molecular Function: ubiquitin-protein transferase activity (GO:0004842);|Cellular Component: cytosol (GO:0005829);|Cellular Component: cytoskeleton (GO:0005856);|Biological Process: ubiquitin-dependent protein catabolic process (GO:0006511);|Cellular Component: SCF ubiquitin ligase complex (GO:0019005);|Biological Process: SCF-dependent…	PF12799.6	Leucine Rich repeats (2 copies)
transcript_10031	XP_021935499.1	ras-related GTP-binding protein A, partial [Zootermopsis nevadensis]	Q63486|RRAGA_RAT	Ras-related GTP-binding protein A OS=Rattus norvegicus OX=10116 GN=Rraga PE=1 SV=1	--	--	--	--	--	--	KOG3886	GTP-binding protein	[T]	CELLULAR PROCESSES AND SIGNALING	Signal transduction mechanisms	S	ENOG410XQ0R	GTP-binding protein	Molecular Function: GTPase activity (GO:0003924);|Molecular Function: GTP binding (GO:0005525);|Cellular Component: nucleus (GO:0005634);|Cellular Component: cytoplasm (GO:0005737);|Cellular Component: lysosome (GO:0005764);|Biological Process: apoptotic process (GO:0006915);|Biological Process: cell death (GO:0008219);|Biological Process: cellular response to starvation (GO:0009267);|Biological …	PF04670.11	Gtr1/RagA G protein conserved region
transcript_10032	XP_018566091.1	nicalin-1 [Anoplophora glabripennis]	Q6NZ07|NCLN_DANRE	Nicalin-1 OS=Danio rerio OX=7955 GN=ncl1 PE=2 SV=1	--	--	--	--	--	--	KOG2526	Predicted aminopeptidases - M20/M25/M40 family	[E]	METABOLISM	Amino acid transport and metabolism	S	ENOG410XQZK	regulation of signal transduction	Cellular Component: endoplasmic reticulum membrane (GO:0005789);|Cellular Component: plasma membrane (GO:0005886);|Biological Process: regulation of signal transduction (GO:0009966);|Cellular Component: integral component of membrane (GO:0016021);|Biological Process: enteric nervous system development (GO:0048484);|Biological Process: negative regulation of nodal signaling pathway involved in det…	PF04672.11	S-adenosyl methyltransferase
transcript_10033	XP_019642534.1	PREDICTED: von Willebrand factor A domain-containing protein 7-like isoform X1 [Branchiostoma belcheri]	Q0V8J4|VWA7_BOVIN	von Willebrand factor A domain-containing protein 7 OS=Bos taurus OX=9913 GN=VWA7 PE=2 SV=1	--	--	--	--	--	--	KOG4475	FOG: Immunoglobin and related proteins	[RP]	POORLY CHARACTERIZED|METABOLISM	General function prediction only |Inorganic ion transport and metabolism	S	ENOG410ZN3C	von Willebrand factor A domain containing 7	Cellular Component: extracellular region (GO:0005576);	PF00041.20	Fibronectin type III domain
transcript_10034	XP_018010284.1	PREDICTED: ninjurin-1-like [Hyalella azteca]	O70131|NINJ1_MOUSE	Ninjurin-1 OS=Mus musculus OX=10090 GN=Ninj1 PE=1 SV=1	--	--	--	--	--	--	--	--	--	--	--	S	ENOG4111YTJ	NA	Biological Process: positive regulation of cell-matrix adhesion (GO:0001954);|Biological Process: cell adhesion (GO:0007155);|Cellular Component: integral component of membrane (GO:0016021);|Biological Process: tissue regeneration (GO:0042246);|Biological Process: hyaloid vascular plexus regression (GO:1990384);	PF04923.11	Ninjurin
transcript_10035	--	--	--	--	--	--	--	--	--	--	--	--	--	--	--	--	--	--	--	--	--
transcript_10036	XP_018019911.1	PREDICTED: uncharacterized protein LOC108676356 [Hyalella azteca]	Q8QFX1|RIMB2_CHICK	RIMS-binding protein 2 OS=Gallus gallus OX=9031 GN=RIMBP2 PE=1 SV=1	--	--	--	--	--	--	KOG3632	Peripheral benzodiazepine receptor PRAX-1	[TZ]	CELLULAR PROCESSES AND SIGNALING|CELLULAR PROCESSES AND SIGNALING	Signal transduction mechanisms |Cytoskeleton	S	ENOG410XZ8W	negative regulation of phosphatase activity	Cellular Component: plasma membrane (GO:0005886);|Biological Process: neuromuscular synaptic transmission (GO:0007274);|Biological Process: negative regulation of phosphatase activity (GO:0010923);|Cellular Component: cell junction (GO:0030054);|Cellular Component: synapse (GO:0045202);	PF07653.16	Variant SH3 domain
transcript_10037	XP_021924163.1	extracellular sulfatase SULF-1 homolog isoform X3 [Zootermopsis nevadensis]	Q9VEX0|SULF1_DROME	Extracellular sulfatase SULF-1 homolog OS=Drosophila melanogaster OX=7227 GN=Sulf1 PE=1 SV=1	--	--	--	--	--	--	KOG3731	Sulfatases	[G]	METABOLISM	Carbohydrate transport and metabolism	P	COG3119	Sulfatase	Molecular Function: glycosaminoglycan binding (GO:0005539);|Cellular Component: extracellular space (GO:0005615);|Cellular Component: endoplasmic reticulum (GO:0005783);|Cellular Component: Golgi stack (GO:0005795);|Biological Process: motor neuron axon guidance (GO:0008045);|Molecular Function: N-acetylglucosamine-6-sulfatase activity (GO:0008449);|Cellular Component: cell surface (GO:0009986);|…	PF00884.22	Sulfatase
transcript_10038	XP_018015532.1	PREDICTED: ras-specific guanine nucleotide-releasing factor RalGPS1-like [Hyalella azteca]	Q5JS13|RGPS1_HUMAN	Ras-specific guanine nucleotide-releasing factor RalGPS1 OS=Homo sapiens OX=9606 GN=RALGPS1 PE=1 SV=1	--	--	--	--	--	--	KOG3417	Ras1 guanine nucleotide exchange factor	[T]	CELLULAR PROCESSES AND SIGNALING	Signal transduction mechanisms	T	ENOG410YV9P	Ral GEF with PH domain and SH3 binding motif	Molecular Function: guanyl-nucleotide exchange factor activity (GO:0005085);|Cellular Component: cytoplasm (GO:0005737);|Cellular Component: plasma membrane (GO:0005886);|Biological Process: small GTPase mediated signal transduction (GO:0007264);|Molecular Function: Ral guanyl-nucleotide exchange factor activity (GO:0008321);|Biological Process: regulation of Ral protein signal transduction (GO:0…	PF00617.18	RasGEF domain
transcript_10039	XP_015833752.1	PREDICTED: protein suppressor of hairy wing [Tribolium castaneum]	--	--	--	--	--	--	--	--	--	--	--	--	--	--	--	--	--	PF13912.5	C2H2-type zinc finger
transcript_1004	XP_018012654.1	PREDICTED: glycogen debranching enzyme-like isoform X2 [Hyalella azteca]	Q2PQH8|GDE_CANLF	Glycogen debranching enzyme OS=Canis lupus familiaris OX=9615 GN=AGL PE=2 SV=1	850/1578(53.87)	K01196	AGL	glycogen debranching enzyme [EC:2.4.1.25 3.2.1.33]	ko00500	Starch and sucrose metabolism	KOG3625	Alpha amylase	[G]	METABOLISM	Carbohydrate transport and metabolism	G	COG3408	Glycogen debranching enzyme	Molecular Function: 4-alpha-glucanotransferase activity (GO:0004134);|Molecular Function: amylo-alpha-1,6-glucosidase activity (GO:0004135);|Cellular Component: cytoplasm (GO:0005737);|Biological Process: glycogen biosynthetic process (GO:0005978);|Biological Process: glycogen catabolic process (GO:0005980);|Molecular Function: beta-maltose 4-alpha-glucanotransferase activity (GO:0102500);	PF14701.5	Glycogen debranching enzyme, glucanotransferase domain
transcript_10040	AHK23026.1	beta-1,3-glucan-binding protein precursor [Astacus astacus]	P81182|BGBP_PENVA	Beta-1,3-glucan-binding protein OS=Penaeus vannamei OX=6689 PE=1 SV=2	--	--	--	--	--	--	--	--	--	--	--	--	--	--	Biological Process: cell surface pattern recognition receptor signaling pathway (GO:0002752);|Cellular Component: extracellular region (GO:0005576);|Biological Process: lipid transport (GO:0006869);|Molecular Function: signaling pattern recognition receptor activity (GO:0008329);|Biological Process: innate immune response (GO:0045087);|Biological Process: regulation of innate immune response (GO:…	--	--
transcript_10041	XP_013083932.1	PREDICTED: protein YIPF1-like [Biomphalaria glabrata]	Q91VU1|YIPF1_MOUSE	Protein YIPF1 OS=Mus musculus OX=10090 GN=Yipf1 PE=2 SV=1	--	--	--	--	--	--	KOG3114	Uncharacterized conserved protein	[S]	POORLY CHARACTERIZED	Function unknown	U	ENOG410XSEJ	Yip1 domain family member 1	Cellular Component: Golgi trans cisterna (GO:0000138);|Cellular Component: Golgi apparatus (GO:0005794);|Cellular Component: Golgi medial cisterna (GO:0005797);|Cellular Component: trans-Golgi network (GO:0005802);|Cellular Component: integral component of membrane (GO:0016021);|Biological Process: vesicle-mediated transport (GO:0016192);|Molecular Function: Rab GTPase binding (GO:0017137);|Cellu…	PF04893.16	Yip1 domain
transcript_10042	--	--	--	--	--	--	--	--	--	--	--	--	--	--	--	--	--	--	--	PF13349.5	Putative adhesin
transcript_10043	--	--	--	--	--	--	--	--	--	--	--	--	--	--	--	--	--	--	--	PF02362.20	B3 DNA binding domain
transcript_10044	AIM43576.1	Na+/K+/2Cl- cotransporter isoform 1, partial [Halocaridina rubra]	Q25479|NKCL_MANSE	Bumetanide-sensitive sodium-(potassium)-chloride cotransporter OS=Manduca sexta OX=7130 PE=2 SV=1	--	--	--	--	--	--	KOG2083	Na+/K+ symporter	[P]	METABOLISM	Inorganic ion transport and metabolism	E	COG0531	amino acid	Biological Process: potassium ion transport (GO:0006813);|Biological Process: sodium ion transport (GO:0006814);|Molecular Function: cation:chloride symporter activity (GO:0015377);|Cellular Component: integral component of membrane (GO:0016021);	PF03522.14	Solute carrier family 12
transcript_10045	XP_018021058.1	PREDICTED: protein polybromo-1-like [Hyalella azteca]	Q86U86|PB1_HUMAN	Protein polybromo-1 OS=Homo sapiens OX=9606 GN=PBRM1 PE=1 SV=1	--	--	--	--	--	--	KOG1827	Chromatin remodeling complex RSC, subunit RSC1/Polybromo and related proteins	[BK]	INFORMATION STORAGE AND PROCESSING|INFORMATION STORAGE AND PROCESSING	Chromatin structure and dynamics |Transcription	BK	COG5076	bromodomain	Cellular Component: nuclear chromosome (GO:0000228);|Biological Process: mitotic cell cycle (GO:0000278);|Molecular Function: DNA binding (GO:0003677);|Molecular Function: chromatin binding (GO:0003682);|Cellular Component: nucleoplasm (GO:0005654);|Biological Process: nucleosome disassembly (GO:0006337);|Biological Process: chromatin remodeling (GO:0006338);|Biological Process: transcription elo…	PF00439.24	Bromodomain
transcript_10046	XP_026328194.1	uncharacterized protein LOC113236380, partial [Hyposmocoma kahamanoa]	--	--	--	--	--	--	--	--	--	--	--	--	--	S	ENOG410Z4V2	NA	--	PF10281.8|PF13465.5	Putative stress-responsive nuclear envelope protein; Zinc-finger double domain
transcript_10047	--	--	--	--	--	--	--	--	--	--	--	--	--	--	--	--	--	--	--	--	--
transcript_10048	--	--	--	--	--	--	--	--	--	--	--	--	--	--	--	--	--	--	--	--	--
transcript_10049	--	--	--	--	--	--	--	--	--	--	--	--	--	--	--	--	--	--	--	--	--
transcript_1005	AYH52220.1	putative peptidyl-alpha-hydroxyglycine-alpha-amidating lyase I [Homarus americanus]	P97467|AMD_MOUSE	Peptidyl-glycine alpha-amidating monooxygenase OS=Mus musculus OX=10090 GN=Pam PE=1 SV=2	--	--	--	--	--	--	KOG3567	Peptidylglycine alpha-amidating monooxygenase	[O]	CELLULAR PROCESSES AND SIGNALING	Posttranslational modification, protein turnover, chaperones	S	ENOG410XS0X	peptidyl-glycine alpha-amidating monooxygenase	Biological Process: peptide amidation (GO:0001519);|Biological Process: long-chain fatty acid metabolic process (GO:0001676);|Molecular Function: peptidylglycine monooxygenase activity (GO:0004504);|Molecular Function: peptidylamidoglycolate lyase activity (GO:0004598);|Molecular Function: copper ion binding (GO:0005507);|Molecular Function: calcium ion binding (GO:0005509);|Cellular Component: e…	PF03712.14	Copper type II ascorbate-dependent monooxygenase, C-terminal domain
transcript_10051	AEL23106.1	hnRNP protein, partial [Cherax quadricarinatus]	Q08170|SRSF4_HUMAN	Serine/arginine-rich splicing factor 4 OS=Homo sapiens OX=9606 GN=SRSF4 PE=1 SV=2	--	--	--	--	--	--	KOG0106	Alternative splicing factor SRp55/B52/SRp75 (RRM superfamily)	[A]	INFORMATION STORAGE AND PROCESSING	RNA processing and modification	S	COG0724	Rna-binding protein	Biological Process: RNA splicing, via transesterification reactions (GO:0000375);|Biological Process: regulation of alternative mRNA splicing, via spliceosome (GO:0000381);|Biological Process: mRNA splicing, via spliceosome (GO:0000398);|Molecular Function: RNA binding (GO:0003723);|Cellular Component: nucleus (GO:0005634);|Cellular Component: nucleoplasm (GO:0005654);|Biological Process: mRNA pr…	PF00076.21	RNA recognition motif. (a.k.a. RRM, RBD, or RNP domain)
transcript_10052	AFB81371.1	MAP kinase-activated protein kinase 2 [Scylla paramamosain]	P49071|MAPK2_DROME	MAP kinase-activated protein kinase 2 OS=Drosophila melanogaster OX=7227 GN=MAPk-Ak2 PE=2 SV=1	--	--	--	--	--	--	KOG0604	MAP kinase-activated protein kinase 2	[T]	CELLULAR PROCESSES AND SIGNALING	Signal transduction mechanisms	T	ENOG410XP8F	mitogen-activated protein kinase-activated protein kinase	Molecular Function: protein kinase activity (GO:0004672);|Molecular Function: protein serine/threonine kinase activity (GO:0004674);|Molecular Function: calmodulin-dependent protein kinase activity (GO:0004683);|Molecular Function: ATP binding (GO:0005524);|Cellular Component: nucleus (GO:0005634);|Cellular Component: cytoplasm (GO:0005737);|Biological Process: protein phosphorylation (GO:0006468…	PF00069.24	Protein kinase domain
transcript_10053	XP_018020914.1	PREDICTED: platelet binding protein GspB-like [Hyalella azteca]	Q8WUB8|PHF10_HUMAN	PHD finger protein 10 OS=Homo sapiens OX=9606 GN=PHF10 PE=1 SV=3	--	--	--	--	--	--	KOG1512	PHD Zn-finger protein	[R]	POORLY CHARACTERIZED	General function prediction only	S	ENOG410Y0WP	PHD finger protein 10	Cellular Component: histone acetyltransferase complex (GO:0000123);|Cellular Component: nuclear chromatin (GO:0000790);|Molecular Function: histone acetyltransferase activity (GO:0004402);|Cellular Component: nucleus (GO:0005634);|Biological Process: nervous system development (GO:0007399);|Molecular Function: histone binding (GO:0042393);|Biological Process: negative regulation of transcription,…	PF00628.28|PF09559.9	PHD-finger; Cas6 Crispr
transcript_10054	XP_018011898.1	PREDICTED: JNK-interacting protein 1-like [Hyalella azteca]	Q9W0K0|JIP1_DROME	JNK-interacting protein 1 OS=Drosophila melanogaster OX=7227 GN=Aplip1 PE=1 SV=2	--	--	--	--	--	--	KOG3775	Mitogen-activated protein kinase scaffold protein JIP	[T]	CELLULAR PROCESSES AND SIGNALING	Signal transduction mechanisms	T	ENOG410ZFRJ	mitogen-activated protein kinase 8 interacting protein	Molecular Function: MAP-kinase scaffold activity (GO:0005078);|Biological Process: JNK cascade (GO:0007254);|Biological Process: multicellular organism development (GO:0007275);|Molecular Function: kinesin binding (GO:0019894);|Biological Process: axonal transport of mitochondrion (GO:0019896);|Molecular Function: protein kinase binding (GO:0019901);|Cellular Component: axon (GO:0030424);|Molecul…	PF00640.22	Phosphotyrosine interaction domain (PTB/PID)
transcript_10055	--	--	--	--	--	--	--	--	--	--	--	--	--	--	--	--	--	--	--	--	--
transcript_10056	AXR98509.1	SUN domain-containing protein 1, partial [Procambarus clarkii]	O94901|SUN1_HUMAN	SUN domain-containing protein 1 OS=Homo sapiens OX=9606 GN=SUN1 PE=1 SV=3	--	--	--	--	--	--	KOG2687	Spindle pole body protein, contains UNC-84 domain	[D]	CELLULAR PROCESSES AND SIGNALING	Cell cycle control, cell division, chromosome partitioning	S	ENOG410YM6S	nuclear matrix anchoring at nuclear membrane	Biological Process: ossification (GO:0001503);|Molecular Function: lamin binding (GO:0005521);|Cellular Component: nuclear envelope (GO:0005635);|Cellular Component: integral component of nuclear inner membrane (GO:0005639);|Cellular Component: cytoplasm (GO:0005737);|Biological Process: nuclear envelope organization (GO:0006998);|Biological Process: synapsis (GO:0007129);|Biological Process: spe…	PF07738.12	Sad1 / UNC-like C-terminal
transcript_10058	XP_018006576.1	PREDICTED: coiled-coil and C2 domain-containing protein 1-like [Hyalella azteca]	Q9VKJ9|C2D1_DROME	Coiled-coil and C2 domain-containing protein 1-like OS=Drosophila melanogaster OX=7227 GN=l(2)gd1 PE=1 SV=1	--	--	--	--	--	--	KOG3837	Uncharacterized conserved protein, contains DM14 and C2 domains	[R]	POORLY CHARACTERIZED	General function prediction only	S	ENOG410XPM7	coiled-coil and C2 domain containing	Biological Process: negative regulation of transcription by RNA polymerase II (GO:0000122);|Biological Process: mitotic cytokinesis (GO:0000281);|Molecular Function: phospholipid binding (GO:0005543);|Cellular Component: nucleus (GO:0005634);|Cellular Component: cytoplasm (GO:0005737);|Biological Process: intracellular protein transport (GO:0006886);|Biological Process: Notch signaling pathway (G…	PF00168.29|PF11848.7	C2 domain; Domain of unknown function (DUF3368)
transcript_10059	XP_018019260.1	PREDICTED: dynactin subunit 1-like isoform X2 [Hyalella azteca]	P13496|DCTN1_DROME	Dynactin subunit 1 OS=Drosophila melanogaster OX=7227 GN=DCTN1-p150 PE=1 SV=2	--	--	--	--	--	--	KOG0971	Microtubule-associated protein dynactin DCTN1/Glued	[DZ]	CELLULAR PROCESSES AND SIGNALING|CELLULAR PROCESSES AND SIGNALING	Cell cycle control, cell division, chromosome partitioning |Cytoskeleton	D	ENOG410XPXM	DyNactin	Biological Process: mitotic cell cycle (GO:0000278);|Cellular Component: kinetochore (GO:0000776);|Biological Process: cell fate determination (GO:0001709);|Biological Process: compound eye photoreceptor cell differentiation (GO:0001751);|Biological Process: eye photoreceptor cell differentiation (GO:0001754);|Molecular Function: motor activity (GO:0003774);|Cellular Component: cytoplasm (GO:0005…	PF12455.7	Dynein associated protein
transcript_1006	XP_019527264.1	PREDICTED: contactin-associated protein-like 2 [Aedes albopictus]	Q0V8T4|CTP5C_RAT	Contactin-associated protein like 5-3 OS=Rattus norvegicus OX=10116 GN=Cntnap5c PE=2 SV=1	--	--	--	--	--	--	KOG3516	Neurexin IV	[T]	CELLULAR PROCESSES AND SIGNALING	Signal transduction mechanisms	S	ENOG410XPHG	contactin associated protein-like	Molecular Function: calcium ion binding (GO:0005509);|Biological Process: cell adhesion (GO:0007155);|Cellular Component: integral component of membrane (GO:0016021);	PF02210.23	Laminin G domain
transcript_10061	AFC36877.1	14-3-3 epsilon-like transcript variant 1 [Penaeus vannamei]	P92177|1433E_DROME	14-3-3 protein epsilon OS=Drosophila melanogaster OX=7227 GN=14-3-3epsilon PE=1 SV=2	--	--	--	--	--	--	KOG0841	Multifunctional chaperone (14-3-3 family)	[O]	CELLULAR PROCESSES AND SIGNALING	Posttranslational modification, protein turnover, chaperones	T	COG5040	Tyrosine 3-monooxygenase tryptophan 5-monooxygenase activation protein	Biological Process: DNA damage checkpoint (GO:0000077);|Cellular Component: nucleus (GO:0005634);|Cellular Component: nucleoplasm (GO:0005654);|Cellular Component: chromosome (GO:0005694);|Cellular Component: cytoplasm (GO:0005737);|Cellular Component: centrosome (GO:0005813);|Cellular Component: cytosol (GO:0005829);|Cellular Component: plasma membrane (GO:0005886);|Biological Process: regulatio…	PF00244.19	14-3-3 protein
transcript_10062	XP_023336411.1	uncharacterized protein LOC111707529 [Eurytemora affinis]	Q9U943|APLP_LOCMI	Apolipophorins OS=Locusta migratoria OX=7004 PE=1 SV=2	--	--	--	--	--	--	KOG4338	Predicted lipoprotein	[I]	METABOLISM	Lipid transport and metabolism	S	ENOG410XR10	Domain of Unknown Function (DUF1081)	--	PF00094.24	von Willebrand factor type D domain
transcript_10064	PNF14070.1	T-complex protein 11-like protein 1 [Cryptotermes secundus]	Q9NUJ3|T11L1_HUMAN	T-complex protein 11-like protein 1 OS=Homo sapiens OX=9606 GN=TCP11L1 PE=1 SV=1	--	--	--	--	--	--	KOG1981	SOK1 kinase belonging to the STE20/SPS1/GC kinase family	[T]	CELLULAR PROCESSES AND SIGNALING	Signal transduction mechanisms	S	ENOG410ZDEH	t-complex 11	Cellular Component: microtubule (GO:0005874);	PF05794.12	T-complex protein 11
transcript_10065	XP_021936474.1	von Willebrand factor A domain-containing protein 8 isoform X2 [Zootermopsis nevadensis]	B0R0T1|VWA8_DANRE	von Willebrand factor A domain-containing protein 8 OS=Danio rerio OX=7955 GN=si:dkey-18l1.1 PE=3 SV=1	--	--	--	--	--	--	KOG1808	AAA ATPase containing von Willebrand factor type A (vWA) domain	[R]	POORLY CHARACTERIZED	General function prediction only	S	ENOG410XSKP	von Willebrand factor A domain containing 8	Molecular Function: ATP binding (GO:0005524);|Cellular Component: mitochondrion (GO:0005739);|Molecular Function: ATPase activity (GO:0016887);	PF07728.13	AAA domain (dynein-related subfamily)
transcript_10066	PSN38206.1	Dosage compensation regulator [Blattella germanica]	P24785|MLE_DROME	Dosage compensation regulator OS=Drosophila melanogaster OX=7227 GN=mle PE=1 SV=2	--	--	--	--	--	--	KOG0921	Dosage compensation complex, subunit MLE	[K]	INFORMATION STORAGE AND PROCESSING	Transcription	L	COG1643	helicase	Cellular Component: nuclear chromosome (GO:0000228);|Cellular Component: chromatin (GO:0000785);|Cellular Component: X chromosome (GO:0000805);|Molecular Function: regulatory region RNA binding (GO:0001069);|Molecular Function: chromatin binding (GO:0003682);|Molecular Function: double-stranded DNA binding (GO:0003690);|Molecular Function: RNA binding (GO:0003723);|Molecular Function: RNA helicas…	PF00035.25	Double-stranded RNA binding motif
transcript_10067	XP_018009991.1	PREDICTED: septin-7-like isoform X3 [Hyalella azteca]	P40797|PNUT_DROME	Protein peanut OS=Drosophila melanogaster OX=7227 GN=pnut PE=1 SV=2	--	--	--	--	--	--	KOG2655	Septin family protein (P-loop GTPase)	[DZU]	CELLULAR PROCESSES AND SIGNALING|CELLULAR PROCESSES AND SIGNALING|CELLULAR PROCESSES AND SIGNALING	Cell cycle control, cell division, chromosome partitioning |Cytoskeleton |Intracellular trafficking, secretion, and vesicular transport	DZ	COG5019	Cell division control protein	Biological Process: mitotic cytokinesis (GO:0000281);|Biological Process: actomyosin contractile ring assembly (GO:0000915);|Biological Process: septin ring assembly (GO:0000921);|Molecular Function: actin binding (GO:0003779);|Molecular Function: GTPase activity (GO:0003924);|Molecular Function: GTP binding (GO:0005525);|Cellular Component: mitochondrion (GO:0005739);|Cellular Component: plasma …	PF00735.17	Septin
transcript_10068	XP_018025823.1	PREDICTED: 3-oxo-5-alpha-steroid 4-dehydrogenase 1-like [Hyalella azteca]	A5PJS2|S5A1_BOVIN	3-oxo-5-alpha-steroid 4-dehydrogenase 1 OS=Bos taurus OX=9913 GN=SRD5A1 PE=2 SV=1	--	--	--	--	--	--	KOG1638	Steroid reductase	[I]	METABOLISM	Lipid transport and metabolism	S	ENOG410XS6P	3-oxo-5-alpha-steroid 4-dehydrogenase activity	Molecular Function: 3-oxo-5-alpha-steroid 4-dehydrogenase activity (GO:0003865);|Cellular Component: endoplasmic reticulum membrane (GO:0005789);|Biological Process: steroid biosynthetic process (GO:0006694);|Biological Process: sex differentiation (GO:0007548);|Cellular Component: integral component of membrane (GO:0016021);|Molecular Function: oxidoreductase activity (GO:0016491);|Biological Pr…	PF02544.15	3-oxo-5-alpha-steroid 4-dehydrogenase
transcript_10069	--	--	--	--	--	--	--	--	--	--	--	--	--	--	--	--	--	--	--	PF13865.5	C-terminal duplication domain of Friend of PRMT1
transcript_1007	XP_025096655.1	myoferlin-like isoform X5 [Pomacea canaliculata]	Q69ZN7|MYOF_MOUSE	Myoferlin OS=Mus musculus OX=10090 GN=Myof PE=1 SV=2	--	--	--	--	--	--	KOG1326	Membrane-associated protein FER-1 and related ferlins, contain multiple C2 domains	[M]	CELLULAR PROCESSES AND SIGNALING	Cell wall/membrane/envelope biogenesis	S	ENOG410XPT2	Dysferlin, limb girdle muscular dystrophy 2B (Autosomal recessive)	Biological Process: plasma membrane repair (GO:0001778);|Molecular Function: phospholipid binding (GO:0005543);|Cellular Component: plasma membrane (GO:0005886);|Cellular Component: caveola (GO:0005901);|Biological Process: glycerol metabolic process (GO:0006071);|Biological Process: myoblast fusion (GO:0007520);|Cellular Component: integral component of membrane (GO:0016021);|Cellular Component:…	PF00168.29	C2 domain
transcript_10070	ATU31746.1	Talin-2-like protein, partial [Procambarus clarkii]	Q9Y4G6|TLN2_HUMAN	Talin-2 OS=Homo sapiens OX=9606 GN=TLN2 PE=1 SV=4	--	--	--	--	--	--	KOG4261	Talin	[Z]	CELLULAR PROCESSES AND SIGNALING	Cytoskeleton	S	ENOG410XQ0V	Mesoderm development candidate 1	Cellular Component: ruffle (GO:0001726);|Molecular Function: actin binding (GO:0003779);|Molecular Function: structural molecule activity (GO:0005198);|Molecular Function: structural constituent of cytoskeleton (GO:0005200);|Cellular Component: cytoplasm (GO:0005737);|Cellular Component: plasma membrane (GO:0005886);|Cellular Component: focal adhesion (GO:0005925);|Biological Process: cytoskeleta…	PF01608.16|PF14124.5	I/LWEQ domain; Domain of unknown function (DUF4291)
transcript_10071	PNF24267.1	hypothetical protein B7P43_G14998 [Cryptotermes secundus]	Q1KKT4|LNPA_TAKRU	Endoplasmic reticulum junction formation protein lunapark-A OS=Takifugu rubripes OX=31033 GN=lnpka PE=3 SV=1	--	--	--	--	--	--	KOG2846	Predicted membrane protein	[S]	POORLY CHARACTERIZED	Function unknown	S	ENOG4111I2R	kiaa1715	Cellular Component: integral component of endoplasmic reticulum membrane (GO:0030176);|Molecular Function: identical protein binding (GO:0042802);|Molecular Function: metal ion binding (GO:0046872);|Biological Process: endoplasmic reticulum tubular network maintenance (GO:0071788);|Cellular Component: endoplasmic reticulum tubular network membrane (GO:0098826);|Biological Process: positive regula…	PF10058.8	Predicted integral membrane zinc-ribbon metal-binding protein
transcript_10072	XP_023718762.1	probable E3 ubiquitin-protein ligase HERC4 isoform X1 [Cryptotermes secundus]	Q5PQN1|HERC4_RAT	Probable E3 ubiquitin-protein ligase HERC4 OS=Rattus norvegicus OX=10116 GN=Herc4 PE=2 SV=1	494/1087(45.45)	K10615	HERC4	E3 ubiquitin-protein ligase HERC4 [EC:2.3.2.26]	ko04120	Ubiquitin mediated proteolysis	KOG0941	E3 ubiquitin protein ligase	[O]	CELLULAR PROCESSES AND SIGNALING	Posttranslational modification, protein turnover, chaperones	DZ	COG5184	regulator of chromosome condensation	Cellular Component: fibrillar center (GO:0001650);|Molecular Function: ubiquitin-protein transferase activity (GO:0004842);|Cellular Component: cytosol (GO:0005829);|Biological Process: spermatogenesis (GO:0007283);|Biological Process: cell differentiation (GO:0030154);	PF00632.24	HECT-domain (ubiquitin-transferase)
transcript_10073	XP_023720061.1	uncharacterized protein LOC111871289 [Cryptotermes secundus]	Q5XKL5|BTBD8_HUMAN	BTB/POZ domain-containing protein 8 OS=Homo sapiens OX=9606 GN=BTBD8 PE=2 SV=2	--	--	--	--	--	--	--	--	--	--	--	S	ENOG4111F0P	BTB (POZ) domain containing 8	Cellular Component: nucleoplasm (GO:0005654);	PF00651.30	BTB/POZ domain
transcript_10074	--	--	--	--	--	--	--	--	--	--	--	--	--	--	--	--	--	--	--	--	--
transcript_10075	--	--	--	--	--	--	--	--	--	--	--	--	--	--	--	--	--	--	--	--	--
transcript_10076	XP_023708800.1	casein kinase I isoform X2 [Cryptotermes secundus]	Q62763|KC1G3_RAT	Casein kinase I isoform gamma-3 OS=Rattus norvegicus OX=10116 GN=Csnk1g3 PE=1 SV=1	--	--	--	--	--	--	KOG1165	Casein kinase (serine/threonine/tyrosine protein kinase)	[T]	CELLULAR PROCESSES AND SIGNALING	Signal transduction mechanisms	T	ENOG410XNXP	Casein Kinase	Molecular Function: magnesium ion binding (GO:0000287);|Molecular Function: protein serine/threonine kinase activity (GO:0004674);|Molecular Function: ATP binding (GO:0005524);|Cellular Component: cytoplasm (GO:0005737);|Cellular Component: plasma membrane (GO:0005886);|Biological Process: protein phosphorylation (GO:0006468);|Biological Process: endocytosis (GO:0006897);|Biological Process: Wnt …	PF12605.7	Casein kinase 1 gamma C terminal
transcript_10077	ABK60046.1	alpha-2-macroglobulin [Macrobrachium rosenbergii]	P28665|MUG1_MOUSE	Murinoglobulin-1 OS=Mus musculus OX=10090 GN=Mug1 PE=1 SV=3	--	--	--	--	--	--	KOG1366	Alpha-macroglobulin	[O]	CELLULAR PROCESSES AND SIGNALING	Posttranslational modification, protein turnover, chaperones	S	ENOG410XRED	Complement component	Molecular Function: serine-type endopeptidase inhibitor activity (GO:0004867);|Cellular Component: extracellular space (GO:0005615);|Biological Process: embryo implantation (GO:0007566);	PF00207.21|PF07678.13	Alpha-2-macroglobulin family; A-macroglobulin complement component
transcript_10078	EGT57208.1	hypothetical protein CAEBREN_12368 [Caenorhabditis brenneri]	P0C090|RC3H2_MOUSE	Roquin-2 OS=Mus musculus OX=10090 GN=Rc3h2 PE=1 SV=1	--	--	--	--	--	--	KOG2177	Predicted E3 ubiquitin ligase	[O]	CELLULAR PROCESSES AND SIGNALING	Posttranslational modification, protein turnover, chaperones	S	ENOG410ZV6F	NA	Biological Process: protein polyubiquitination (GO:0000209);|Cellular Component: P-body (GO:0000932);|Biological Process: B cell homeostasis (GO:0001782);|Molecular Function: DNA binding (GO:0003677);|Molecular Function: double-stranded RNA binding (GO:0003725);|Molecular Function: mRNA binding (GO:0003729);|Molecular Function: ubiquitin-protein transferase activity (GO:0004842);|Biological Proce…	PF13445.5	RING-type zinc-finger
transcript_10079	AHH29325.1	signal transducer and activator of transcription [Scylla paramamosain]	Q9TUM3|STA5B_BOVIN	Signal transducer and activator of transcription 5B OS=Bos taurus OX=9913 GN=STAT5B PE=2 SV=2	--	--	--	--	--	--	KOG3667	STAT protein	[KT]	INFORMATION STORAGE AND PROCESSING|CELLULAR PROCESSES AND SIGNALING	Transcription |Signal transduction mechanisms	K	ENOG410XPN8	signal transducer and activator of transcription	Biological Process: luteinization (GO:0001553);|Biological Process: natural killer cell differentiation (GO:0001779);|Molecular Function: DNA binding (GO:0003677);|Molecular Function: chromatin binding (GO:0003682);|Molecular Function: DNA-binding transcription factor activity (GO:0003700);|Cellular Component: nucleus (GO:0005634);|Cellular Component: cytoplasm (GO:0005737);|Biological Process: J…	PF02864.14	STAT protein, DNA binding domain
transcript_1008	ANA91285.1	clathrin [Penaeus japonicus]	Q68FD5|CLH1_MOUSE	Clathrin heavy chain 1 OS=Mus musculus OX=10090 GN=Cltc PE=1 SV=3	--	--	--	--	--	--	KOG0985	Vesicle coat protein clathrin, heavy chain	[U]	CELLULAR PROCESSES AND SIGNALING	Intracellular trafficking, secretion, and vesicular transport	U	ENOG410XPH1	clathrin heavy chain	Biological Process: mitotic cell cycle (GO:0000278);|Molecular Function: double-stranded RNA binding (GO:0003725);|Molecular Function: structural molecule activity (GO:0005198);|Cellular Component: mitochondrion (GO:0005739);|Cellular Component: lysosome (GO:0005764);|Cellular Component: endosome (GO:0005768);|Cellular Component: spindle (GO:0005819);|Cellular Component: cytosol (GO:0005829);|Bio…	PF00637.19	Region in Clathrin and VPS
transcript_10080	XP_018010461.1	PREDICTED: uncharacterized protein LOC108667873 isoform X2 [Hyalella azteca]	--	--	--	--	--	--	--	--	--	--	--	--	--	S	ENOG4112126	ZnF_C2H2	--	PF10056.8	Uncharacterized conserved protein (DUF2293)
transcript_10081	XP_018008474.1	PREDICTED: protein transport protein Sec24C-like, partial [Hyalella azteca]	P53992|SC24C_HUMAN	Protein transport protein Sec24C OS=Homo sapiens OX=9606 GN=SEC24C PE=1 SV=3	--	--	--	--	--	--	KOG1984	Vesicle coat complex COPII, subunit SFB3	[U]	CELLULAR PROCESSES AND SIGNALING	Intracellular trafficking, secretion, and vesicular transport	U	COG5028	SEC24 family, member	Cellular Component: Golgi membrane (GO:0000139);|Molecular Function: SNARE binding (GO:0000149);|Biological Process: antigen processing and presentation of peptide antigen via MHC class I (GO:0002474);|Cellular Component: endoplasmic reticulum membrane (GO:0005789);|Cellular Component: cytosol (GO:0005829);|Biological Process: intracellular protein transport (GO:0006886);|Biological Process: ER t…	PF04811.14	Sec23/Sec24 trunk domain
transcript_10082	XP_018025117.1	PREDICTED: spondin-1-like [Hyalella azteca]	Q9W770|SPON1_CHICK	Spondin-1 OS=Gallus gallus OX=9031 GN=SPON1 PE=2 SV=1	--	--	--	--	--	--	KOG3539	Spondins, extracellular matrix proteins	[W]	CELLULAR PROCESSES AND SIGNALING	Extracellular structures	S	ENOG410XQHP	Extracellular matrix protein	Cellular Component: extracellular region (GO:0005576);|Biological Process: cell adhesion (GO:0007155);|Molecular Function: metal ion binding (GO:0046872);	PF00090.18|PF06468.12	Thrombospondin type 1 domain; Spondin_N
transcript_10083	--	--	--	--	--	--	--	--	--	--	--	--	--	--	--	--	--	--	--	--	--
transcript_10085	XP_021921017.1	1-phosphatidylinositol 4,5-bisphosphate phosphodiesterase eta-2-like isoform X2 [Zootermopsis nevadensis]	Q8R3B1|PLCD1_MOUSE	1-phosphatidylinositol 4,5-bisphosphate phosphodiesterase delta-1 OS=Mus musculus OX=10090 GN=Plcd1 PE=1 SV=2	--	--	--	--	--	--	KOG0169	Phosphoinositide-specific phospholipase C	[T]	CELLULAR PROCESSES AND SIGNALING	Signal transduction mechanisms	S	ENOG410XPSW	phospholipase c	Biological Process: angiogenesis (GO:0001525);|Molecular Function: phosphatidylinositol phospholipase C activity (GO:0004435);|Molecular Function: phospholipase C activity (GO:0004629);|Molecular Function: calcium ion binding (GO:0005509);|Molecular Function: phospholipid binding (GO:0005543);|Molecular Function: calcium-dependent phospholipid binding (GO:0005544);|Molecular Function: phosphatidy…	PF00168.29|PF00388.18	C2 domain; Phosphatidylinositol-specific phospholipase C, X domain
transcript_10087	XP_020388553.1	hydroxyacid-oxoacid transhydrogenase, mitochondrial [Rhincodon typus]	A6QP15|HOT_BOVIN	Hydroxyacid-oxoacid transhydrogenase, mitochondrial OS=Bos taurus OX=9913 GN=ADHFE1 PE=2 SV=1	--	--	--	--	--	--	KOG3857	Alcohol dehydrogenase, class IV	[C]	METABOLISM	Energy production and conversion	C	COG1454	alcohol dehydrogenase	Cellular Component: mitochondrion (GO:0005739);|Biological Process: glutamate catabolic process via 2-oxoglutarate (GO:0006539);|Molecular Function: metal ion binding (GO:0046872);|Molecular Function: hydroxyacid-oxoacid transhydrogenase activity (GO:0047988);	PF00465.18	Iron-containing alcohol dehydrogenase
transcript_10088	AHI85755.1	cytoplasmic dynein intermediate chain [Penaeus chinensis]	Q0III3|DC1I2_BOVIN	Cytoplasmic dynein 1 intermediate chain 2 OS=Bos taurus OX=9913 GN=DYNC1I2 PE=1 SV=1	--	--	--	--	--	--	KOG1587	Cytoplasmic dynein intermediate chain	[Z]	CELLULAR PROCESSES AND SIGNALING	Cytoskeleton	S	ENOG410XQ99	Dynein cytoplasmic 1 intermediate chain	Molecular Function: motor activity (GO:0003774);|Cellular Component: cytoplasm (GO:0005737);|Cellular Component: cytoplasmic dynein complex (GO:0005868);|Cellular Component: microtubule (GO:0005874);|Biological Process: microtubule-based movement (GO:0007018);|Cellular Component: dynein complex (GO:0030286);|Cellular Component: vesicle (GO:0031982);|Molecular Function: dynein light chain binding …	PF00400.31	WD domain, G-beta repeat
transcript_10089	--	--	--	--	--	--	--	--	--	--	--	--	--	--	--	--	--	--	--	--	--
transcript_10090	XP_018009025.1	PREDICTED: semaphorin-2A-like [Hyalella azteca]	Q9XZC8|SEM2A_SCHGR	Semaphorin-2A OS=Schistocerca gregaria OX=7010 GN=SEMA-2A PE=2 SV=1	--	--	--	--	--	--	KOG3611	Semaphorins	[T]	CELLULAR PROCESSES AND SIGNALING	Signal transduction mechanisms	S	ENOG410XQZC	Sema domain, immunoglobulin domain (Ig), transmembrane domain (TM) and short cytoplasmic domain, (Semaphorin)	Cellular Component: extracellular region (GO:0005576);|Biological Process: nervous system development (GO:0007399);|Biological Process: cell differentiation (GO:0030154);	PF01403.18	Sema domain
transcript_10091	XP_011674893.1	PREDICTED: uncharacterized protein LOC105443445 [Strongylocentrotus purpuratus]	Q3UFF7|LYPL1_MOUSE	Lysophospholipase-like protein 1 OS=Mus musculus OX=10090 GN=Lyplal1 PE=1 SV=3	--	--	--	--	--	--	KOG2112	Lysophospholipase	[I]	METABOLISM	Lipid transport and metabolism	S	ENOG4110TXJ	NA	Biological Process: protein depalmitoylation (GO:0002084);|Cellular Component: cytoplasm (GO:0005737);|Cellular Component: cytosol (GO:0005829);|Molecular Function: palmitoyl-(protein) hydrolase activity (GO:0008474);|Biological Process: negative regulation of Golgi to plasma membrane protein transport (GO:0042997);|Molecular Function: carboxylic ester hydrolase activity (GO:0052689);	--	--
transcript_10092	XP_018021963.1	PREDICTED: long-chain-fatty-acid--CoA ligase 4-like isoform X2 [Hyalella azteca]	O60488|ACSL4_HUMAN	Long-chain-fatty-acid--CoA ligase 4 OS=Homo sapiens OX=9606 GN=ACSL4 PE=1 SV=2	--	--	--	--	--	--	KOG1180	Acyl-CoA synthetase	[I]	METABOLISM	Lipid transport and metabolism	I	COG1022	Amp-dependent synthetase and ligase	Molecular Function: long-chain fatty acid-CoA ligase activity (GO:0004467);|Molecular Function: ATP binding (GO:0005524);|Cellular Component: cytoplasm (GO:0005737);|Cellular Component: mitochondrial outer membrane (GO:0005741);|Cellular Component: peroxisomal membrane (GO:0005778);|Cellular Component: endoplasmic reticulum membrane (GO:0005789);|Cellular Component: lipid droplet (GO:0005811);|Bi…	PF00501.27	AMP-binding enzyme
transcript_10093	--	--	--	--	--	--	--	--	--	--	--	--	--	--	--	--	--	--	--	--	--
transcript_10094	XP_018013026.1	PREDICTED: fidgetin-like isoform X2 [Hyalella azteca]	Q793F9|VPS4A_RAT	Vacuolar protein sorting-associated protein 4A OS=Rattus norvegicus OX=10116 GN=Vps4a PE=1 SV=1	--	--	--	--	--	--	KOG0739	AAA+-type ATPase	[O]	CELLULAR PROCESSES AND SIGNALING	Posttranslational modification, protein turnover, chaperones	O	ENOG410XRHN	endosome to lysosome transport via multivesicular body sorting pathway	Molecular Function: ATP binding (GO:0005524);|Cellular Component: early endosome (GO:0005769);|Biological Process: abscission (GO:0009838);|Biological Process: protein transport (GO:0015031);|Biological Process: endosomal transport (GO:0016197);|Molecular Function: ATPase activity (GO:0016887);|Molecular Function: Rho GTPase binding (GO:0017048);|Cellular Component: midbody (GO:0030496);|Cellular…	PF00004.28	ATPase family associated with various cellular activities (AAA)
transcript_10095	AHA85992.1	putative clotting protein [Macrobrachium rosenbergii]	Q9U572|CLOT_PENMO	Hemolymph clottable protein OS=Penaeus monodon OX=6687 PE=1 SV=1	--	--	--	--	--	--	--	--	--	--	--	--	--	--	Molecular Function: lipid transporter activity (GO:0005319);|Cellular Component: extracellular region (GO:0005576);|Biological Process: hemolymph coagulation (GO:0042381);	PF01347.21	Lipoprotein amino terminal region
transcript_10096	XP_018022483.1	PREDICTED: centrosomal protein of 152 kDa-like [Hyalella azteca]	Q498G2|CE152_XENLA	Centrosomal protein of 152 kDa OS=Xenopus laevis OX=8355 GN=cep152 PE=2 SV=1	--	--	--	--	--	--	--	--	--	--	--	S	ENOG410XQAW	Centrosomal protein 152kDa	Cellular Component: pericentriolar material (GO:0000242);|Cellular Component: centriole (GO:0005814);|Biological Process: centriole replication (GO:0007099);|Biological Process: cell projection organization (GO:0030030);|Biological Process: de novo centriole assembly involved in multi-ciliated epithelial cell differentiation (GO:0098535);|Cellular Component: deuterosome (GO:0098536);	PF13102.5	Phage integrase SAM-like domain
transcript_10097	XP_023225424.1	slit homolog 3 protein-like [Centruroides sculpturatus]	O46378|FMOD_RABIT	Fibromodulin (Fragment) OS=Oryctolagus cuniculus OX=9986 GN=FMOD PE=2 SV=1	--	--	--	--	--	--	KOG0619	FOG: Leucine rich repeat	[R]	POORLY CHARACTERIZED	General function prediction only	S	COG4886	leucine Rich Repeat	Cellular Component: collagen-containing extracellular matrix (GO:0062023);	PF13855.5	Leucine rich repeat
transcript_10098	XP_018015496.1	PREDICTED: uncharacterized protein LOC108672362 [Hyalella azteca]	--	--	--	--	--	--	--	--	--	--	--	--	--	S	COG0666	Ankyrin Repeat	--	PF07647.16|PF16101.4	SAM domain (Sterile alpha motif); Proline-rich membrane anchor 1
transcript_10099	--	--	--	--	--	--	--	--	--	--	--	--	--	--	--	--	--	--	--	--	--
transcript_101	XP_018012975.1	PREDICTED: adenylosuccinate synthetase isozyme 1 B-like [Hyalella azteca]	B5X2Z0|PUA1A_SALSA	Adenylosuccinate synthetase isozyme 1 A OS=Salmo salar OX=8030 GN=adssl1a PE=2 SV=1	--	--	--	--	--	--	KOG1355	Adenylosuccinate synthase	[F]	METABOLISM	Nucleotide transport and metabolism	F	COG0104	Plays an important role in the de novo pathway of purine nucleotide biosynthesis	Molecular Function: magnesium ion binding (GO:0000287);|Molecular Function: adenylosuccinate synthase activity (GO:0004019);|Molecular Function: GTP binding (GO:0005525);|Cellular Component: cytoplasm (GO:0005737);|Biological Process: 'de novo' AMP biosynthetic process (GO:0044208);	PF00709.20	Adenylosuccinate synthetase
transcript_1010	XP_018011574.1	PREDICTED: hemocytin-like [Hyalella azteca]	P98092|HMCT_BOMMO	Hemocytin OS=Bombyx mori OX=7091 PE=2 SV=1	--	--	--	--	--	--	KOG1216	von Willebrand factor and related coagulation proteins	[WV]	CELLULAR PROCESSES AND SIGNALING|CELLULAR PROCESSES AND SIGNALING	Extracellular structures |Defense mechanisms	S	ENOG410XNSK	oligomeric mucus gel-forming	Biological Process: cell adhesion (GO:0007155);|Molecular Function: carbohydrate binding (GO:0030246);	PF00094.24|PF13330.5	von Willebrand factor type D domain; Mucin-2 protein WxxW repeating region
transcript_10100	XP_018019275.1	PREDICTED: NAD-dependent protein deacetylase sirtuin-1-like [Hyalella azteca]	Q923E4|SIR1_MOUSE	NAD-dependent protein deacetylase sirtuin-1 OS=Mus musculus OX=10090 GN=Sirt1 PE=1 SV=2	--	--	--	--	--	--	KOG2684	Sirtuin 5 and related class III sirtuins (SIR2 family)	[BK]	INFORMATION STORAGE AND PROCESSING|INFORMATION STORAGE AND PROCESSING	Chromatin structure and dynamics |Transcription	K	COG0846	NAD-dependent protein deacetylase which modulates the activities of several enzymes which are inactive in their acetylated form	Biological Process: single strand break repair (GO:0000012);|Biological Process: negative regulation of transcription by RNA polymerase II (GO:0000122);|Biological Process: chromatin silencing at rDNA (GO:0000183);|Biological Process: pyrimidine dimer repair by nucleotide-excision repair (GO:0000720);|Biological Process: DNA synthesis involved in DNA repair (GO:0000731);|Cellular Component: chrom…	PF02146.16	Sir2 family
transcript_10103	PSN40124.1	Tonsoku-like protein [Blattella germanica]	A9JR78|TONSL_DANRE	Tonsoku-like protein OS=Danio rerio OX=7955 GN=tonsl PE=2 SV=1	--	--	--	--	--	--	--	--	--	--	--	S	COG0666	Ankyrin Repeat	Biological Process: double-strand break repair via homologous recombination (GO:0000724);|Cellular Component: cytoplasm (GO:0005737);|Biological Process: replication fork processing (GO:0031297);|Molecular Function: histone binding (GO:0042393);|Cellular Component: nuclear replication fork (GO:0043596);	PF13424.5	Tetratricopeptide repeat
transcript_10104	XP_018007534.1	PREDICTED: large neutral amino acids transporter small subunit 1-like [Hyalella azteca]	Q9N1Q4|LAT2_RABIT	Large neutral amino acids transporter small subunit 2 OS=Oryctolagus cuniculus OX=9986 GN=SLC7A8 PE=1 SV=1	--	--	--	--	--	--	KOG1287	Amino acid transporters	[E]	METABOLISM	Amino acid transport and metabolism	E	COG0531	amino acid	Cellular Component: cytoplasm (GO:0005737);|Molecular Function: organic cation transmembrane transporter activity (GO:0015101);|Molecular Function: amino acid transmembrane transporter activity (GO:0015171);|Molecular Function: L-amino acid transmembrane transporter activity (GO:0015179);|Biological Process: neutral amino acid transport (GO:0015804);|Cellular Component: integral component of memb…	PF13520.5	Amino acid permease
transcript_10105	OAD54832.1	ADP-ribosylation factor 6, partial [Eufriesea mexicana]	P26990|ARF6_CHICK	ADP-ribosylation factor 6 OS=Gallus gallus OX=9031 GN=ARF6 PE=2 SV=3	--	--	--	--	--	--	KOG0071	GTP-binding ADP-ribosylation factor Arf6 (dArf3)	[U]	CELLULAR PROCESSES AND SIGNALING	Intracellular trafficking, secretion, and vesicular transport	S	ENOG410XP1U	small GTPase mediated signal transduction	Cellular Component: ruffle (GO:0001726);|Biological Process: liver development (GO:0001889);|Molecular Function: GTP binding (GO:0005525);|Cellular Component: cytoplasm (GO:0005737);|Cellular Component: endosome (GO:0005768);|Cellular Component: cytosol (GO:0005829);|Cellular Component: plasma membrane (GO:0005886);|Cellular Component: cell cortex (GO:0005938);|Biological Process: intracellular p…	PF00025.20	ADP-ribosylation factor family
transcript_10106	XP_018017800.1	PREDICTED: cytospin-A-like isoform X1 [Hyalella azteca]	Q2KN94|CYTSA_TAKRU	Cytospin-A OS=Takifugu rubripes OX=31033 GN=specc1l PE=2 SV=1	--	--	--	--	--	--	KOG4678	FOG: Calponin homology domain	[R]	POORLY CHARACTERIZED	General function prediction only	Z	COG5069	Microtubule associated monoxygenase, calponin and LIM domain containing	Cellular Component: cytoplasm (GO:0005737);|Cellular Component: spindle (GO:0005819);|Cellular Component: gap junction (GO:0005921);|Biological Process: cell cycle (GO:0007049);|Biological Process: cell division (GO:0051301);	PF00307.30	Calponin homology (CH) domain
transcript_10107	XP_018020221.1	PREDICTED: uncharacterized protein LOC108676618 isoform X2 [Hyalella azteca]	Q03755|CUT1_CAEEL	Cuticlin-1 OS=Caenorhabditis elegans OX=6239 GN=cut-1 PE=2 SV=2	--	--	--	--	--	--	--	--	--	--	--	S	ENOG410ZT8K	Zona pellucida-like domain	Molecular Function: structural constituent of cuticle (GO:0042302);|Cellular Component: collagen and cuticulin-based cuticle extracellular matrix (GO:0060102);	PF00100.22	Zona pellucida-like domain
transcript_10108	XP_018014688.1	PREDICTED: serine/threonine-protein kinase chk-2-like [Hyalella azteca]	Q8BRK8|AAPK2_MOUSE	5'-AMP-activated protein kinase catalytic subunit alpha-2 OS=Mus musculus OX=10090 GN=Prkaa2 PE=1 SV=3	--	--	--	--	--	--	KOG0583	Serine/threonine protein kinase	[T]	CELLULAR PROCESSES AND SIGNALING	Signal transduction mechanisms	T	COG0515	Serine Threonine protein kinase	Molecular Function: chromatin binding (GO:0003682);|Molecular Function: protein kinase activity (GO:0004672);|Molecular Function: protein serine/threonine kinase activity (GO:0004674);|Molecular Function: AMP-activated protein kinase activity (GO:0004679);|Molecular Function: protein serine/threonine/tyrosine kinase activity (GO:0004712);|Molecular Function: ATP binding (GO:0005524);|Cellular Com…	PF00069.24	Protein kinase domain
transcript_10109	XP_018019721.1	PREDICTED: G-protein coupled receptor Mth2-like [Hyalella azteca]	Q9GT50|MTH_DROYA	G-protein coupled receptor Mth OS=Drosophila yakuba OX=7245 GN=mth PE=3 SV=2	--	--	--	--	--	--	KOG4193	G protein-coupled receptors	[T]	CELLULAR PROCESSES AND SIGNALING	Signal transduction mechanisms	S	ENOG4111I4H	g-protein coupled receptor	Molecular Function: G protein-coupled receptor activity (GO:0004930);|Cellular Component: plasma membrane (GO:0005886);|Biological Process: cell surface receptor signaling pathway (GO:0007166);|Biological Process: determination of adult lifespan (GO:0008340);|Cellular Component: integral component of membrane (GO:0016021);|Biological Process: response to starvation (GO:0042594);	PF00002.23	7 transmembrane receptor (Secretin family)
transcript_1011	XP_023704660.1	hemocytin isoform X1 [Cryptotermes secundus]	P98092|HMCT_BOMMO	Hemocytin OS=Bombyx mori OX=7091 PE=2 SV=1	--	--	--	--	--	--	KOG1216	von Willebrand factor and related coagulation proteins	[WV]	CELLULAR PROCESSES AND SIGNALING|CELLULAR PROCESSES AND SIGNALING	Extracellular structures |Defense mechanisms	S	ENOG410XNSK	oligomeric mucus gel-forming	Biological Process: cell adhesion (GO:0007155);|Molecular Function: carbohydrate binding (GO:0030246);	PF00094.24	von Willebrand factor type D domain
transcript_10110	XP_018023312.1	PREDICTED: DNA replication licensing factor MCM6-like [Hyalella azteca]	Q2KIZ8|MCM6_BOVIN	DNA replication licensing factor MCM6 OS=Bos taurus OX=9913 GN=MCM6 PE=2 SV=1	--	--	--	--	--	--	KOG0480	DNA replication licensing factor, MCM6 component	[L]	INFORMATION STORAGE AND PROCESSING	Replication, recombination and repair	L	COG1241	dna replication licensing factor	Molecular Function: DNA binding (GO:0003677);|Molecular Function: DNA helicase activity (GO:0003678);|Molecular Function: ATP binding (GO:0005524);|Cellular Component: nucleus (GO:0005634);|Biological Process: DNA replication initiation (GO:0006270);|Biological Process: cell cycle (GO:0007049);|Cellular Component: MCM complex (GO:0042555);	PF00493.22	MCM2/3/5 family
transcript_10111	XP_018020900.1	PREDICTED: spectrin alpha chain-like isoform X2 [Hyalella azteca]	P13395|SPTCA_DROME	Spectrin alpha chain OS=Drosophila melanogaster OX=7227 GN=alpha-Spec PE=1 SV=2	--	--	--	--	--	--	KOG0040	Ca2+-binding actin-bundling protein (spectrin), alpha chain (EF-Hand protein superfamily)	[Z]	CELLULAR PROCESSES AND SIGNALING	Cytoskeleton	Z	COG5069	Microtubule associated monoxygenase, calponin and LIM domain containing	Molecular Function: actin binding (GO:0003779);|Molecular Function: calcium ion binding (GO:0005509);|Molecular Function: calmodulin binding (GO:0005516);|Cellular Component: Golgi apparatus (GO:0005794);|Cellular Component: plasma membrane (GO:0005886);|Cellular Component: cell cortex (GO:0005938);|Biological Process: plasma membrane organization (GO:0007009);|Biological Process: negative regula…	PF00435.20|PF01665.15	Spectrin repeat; Rotavirus non-structural protein NSP3
transcript_10113	XP_025765991.1	uncharacterized protein LOC112847795 [Oreochromis niloticus]	Q8I7P9|POL5_DROME	Retrovirus-related Pol polyprotein from transposon opus OS=Drosophila melanogaster OX=7227 GN=pol PE=3 SV=1	--	--	--	--	--	--	KOG0017	FOG: Transposon-encoded proteins with TYA, reverse transcriptase, integrase domains in various combinations	[R]	POORLY CHARACTERIZED	General function prediction only	S	ENOG4111NX8	NA	Molecular Function: nucleic acid binding (GO:0003676);|Molecular Function: RNA-directed DNA polymerase activity (GO:0003964);|Molecular Function: endonuclease activity (GO:0004519);|Cellular Component: nucleus (GO:0005634);|Biological Process: transposition, DNA-mediated (GO:0006313);|Molecular Function: peptidase activity (GO:0008233);|Biological Process: DNA integration (GO:0015074);	--	--
transcript_10114	XP_023702509.1	kelch-like protein 5 isoform X1 [Cryptotermes secundus]	Q96PQ7|KLHL5_HUMAN	Kelch-like protein 5 OS=Homo sapiens OX=9606 GN=KLHL5 PE=2 SV=3	--	--	--	--	--	--	KOG4441	Proteins containing BTB/POZ and Kelch domains, involved in regulatory/signal transduction processes	[TR]	CELLULAR PROCESSES AND SIGNALING|POORLY CHARACTERIZED	Signal transduction mechanisms |General function prediction only	S	ENOG410XNX8	kelch-like	Molecular Function: actin binding (GO:0003779);|Cellular Component: cytoplasm (GO:0005737);|Cellular Component: cytosol (GO:0005829);|Cellular Component: cytoskeleton (GO:0005856);|Biological Process: post-translational protein modification (GO:0043687);	PF01344.24	Kelch motif
transcript_10115	XP_018015902.1	PREDICTED: RNA-binding protein squid-like isoform X4 [Hyalella azteca]	Q08473|SQD_DROME	RNA-binding protein squid OS=Drosophila melanogaster OX=7227 GN=sqd PE=1 SV=3	--	--	--	--	--	--	KOG4205	RNA-binding protein musashi/mRNA cleavage and polyadenylation factor I complex, subunit HRP1	[A]	INFORMATION STORAGE AND PROCESSING	RNA processing and modification	S	COG0724	Rna-binding protein	Biological Process: nuclear-transcribed mRNA catabolic process, nonsense-mediated decay (GO:0000184);|Biological Process: regulation of alternative mRNA splicing, via spliceosome (GO:0000381);|Biological Process: mRNA splicing, via spliceosome (GO:0000398);|Cellular Component: chromatin (GO:0000785);|Molecular Function: AT DNA binding (GO:0003680);|Molecular Function: RNA binding (GO:0003723);|Mo…	PF00076.21	RNA recognition motif. (a.k.a. RRM, RBD, or RNP domain)
transcript_10116	XP_020388553.1	hydroxyacid-oxoacid transhydrogenase, mitochondrial [Rhincodon typus]	A6QP15|HOT_BOVIN	Hydroxyacid-oxoacid transhydrogenase, mitochondrial OS=Bos taurus OX=9913 GN=ADHFE1 PE=2 SV=1	--	--	--	--	--	--	KOG3857	Alcohol dehydrogenase, class IV	[C]	METABOLISM	Energy production and conversion	C	COG1454	alcohol dehydrogenase	Cellular Component: mitochondrion (GO:0005739);|Biological Process: glutamate catabolic process via 2-oxoglutarate (GO:0006539);|Molecular Function: metal ion binding (GO:0046872);|Molecular Function: hydroxyacid-oxoacid transhydrogenase activity (GO:0047988);	PF00465.18	Iron-containing alcohol dehydrogenase
transcript_10117	XP_018916468.1	PREDICTED: uncharacterized protein C14orf119 homolog [Bemisia tabaci]	Q9NWQ9|CN119_HUMAN	Uncharacterized protein C14orf119 OS=Homo sapiens OX=9606 GN=C14orf119 PE=1 SV=1	--	--	--	--	--	--	--	--	--	--	--	S	ENOG4111WNE	chromosome 14 open reading frame 119	Cellular Component: mitochondrion (GO:0005739);|Cellular Component: cytosol (GO:0005829);	PF14969.5	Domain of unknown function (DUF4508)
transcript_10118	AAQ74970.2	guanylate cyclase PcGC-M2 precursor [Procambarus clarkii]	Q7JQ32|GC76C_DROME	Receptor-type guanylate cyclase Gyc76C OS=Drosophila melanogaster OX=7227 GN=Gyc76C PE=1 SV=1	530/1265(41.90)	K01769	E4.6.1.2	guanylate cyclase, other [EC:4.6.1.2]	ko00230	Purine metabolism	KOG1023	Natriuretic peptide receptor, guanylate cyclase	[T]	CELLULAR PROCESSES AND SIGNALING	Signal transduction mechanisms	T	COG2114	Guanylate Cyclase	Molecular Function: peptide receptor activity (GO:0001653);|Molecular Function: guanylate cyclase activity (GO:0004383);|Molecular Function: ATP binding (GO:0005524);|Molecular Function: GTP binding (GO:0005525);|Cellular Component: intracellular (GO:0005622);|Cellular Component: plasma membrane (GO:0005886);|Cellular Component: integral component of plasma membrane (GO:0005887);|Biological Proce…	PF00211.19	Adenylate and Guanylate cyclase catalytic domain
transcript_10119	--	--	--	--	--	--	--	--	--	--	--	--	--	--	--	--	--	--	--	--	--
transcript_1012	XP_018015187.1	PREDICTED: NFX1-type zinc finger-containing protein 1-like isoform X2 [Hyalella azteca]	Q8R151|ZNFX1_MOUSE	NFX1-type zinc finger-containing protein 1 OS=Mus musculus OX=10090 GN=Znfx1 PE=1 SV=3	--	--	--	--	--	--	KOG1807	Helicases	[L]	INFORMATION STORAGE AND PROCESSING	Replication, recombination and repair	L	COG1112	Helicase	Cellular Component: chromosome, centromeric region (GO:0000775);|Molecular Function: DNA-binding transcription factor activity (GO:0003700);|Cellular Component: nucleus (GO:0005634);|Molecular Function: zinc ion binding (GO:0008270);|Biological Process: chromatin silencing at centromere (GO:0030702);|Biological Process: chromatin silencing by small RNA (GO:0031048);|Cellular Component: nuclear RN…	PF13086.5	AAA domain
transcript_10120	XP_018019275.1	PREDICTED: NAD-dependent protein deacetylase sirtuin-1-like [Hyalella azteca]	Q923E4|SIR1_MOUSE	NAD-dependent protein deacetylase sirtuin-1 OS=Mus musculus OX=10090 GN=Sirt1 PE=1 SV=2	--	--	--	--	--	--	KOG2684	Sirtuin 5 and related class III sirtuins (SIR2 family)	[BK]	INFORMATION STORAGE AND PROCESSING|INFORMATION STORAGE AND PROCESSING	Chromatin structure and dynamics |Transcription	K	COG0846	NAD-dependent protein deacetylase which modulates the activities of several enzymes which are inactive in their acetylated form	Biological Process: single strand break repair (GO:0000012);|Biological Process: negative regulation of transcription by RNA polymerase II (GO:0000122);|Biological Process: chromatin silencing at rDNA (GO:0000183);|Biological Process: pyrimidine dimer repair by nucleotide-excision repair (GO:0000720);|Biological Process: DNA synthesis involved in DNA repair (GO:0000731);|Cellular Component: chrom…	PF02146.16	Sir2 family
transcript_10121	XP_018019508.1	PREDICTED: isoleucine--tRNA ligase, cytoplasmic-like [Hyalella azteca]	Q8BU30|SYIC_MOUSE	Isoleucine--tRNA ligase, cytoplasmic OS=Mus musculus OX=10090 GN=Iars PE=1 SV=2	471/874(53.89)	K01870	IARS, ileS	isoleucyl-tRNA synthetase [EC:6.1.1.5]	ko00970	Aminoacyl-tRNA biosynthesis	KOG0434	Isoleucyl-tRNA synthetase	[J]	INFORMATION STORAGE AND PROCESSING	Translation, ribosomal structure and biogenesis	J	COG0060	amino acids such as valine, to avoid such errors it has two additional distinct tRNA(Ile)-dependent editing activities. One activity is designated as 'pretransfer' editing and involves the hydrolysis of activated Val-AMP. The other activity is designated 'posttransfer' editing and involves deacylation of mischarged Val-tRNA(Ile) (By similarity)	Molecular Function: tRNA binding (GO:0000049);|Molecular Function: aminoacyl-tRNA editing activity (GO:0002161);|Molecular Function: isoleucine-tRNA ligase activity (GO:0004822);|Molecular Function: ATP binding (GO:0005524);|Cellular Component: cytoplasm (GO:0005737);|Cellular Component: cytosol (GO:0005829);|Biological Process: isoleucyl-tRNA aminoacylation (GO:0006428);|Cellular Component: amin…	PF00133.21	tRNA synthetases class I (I, L, M and V)
transcript_10122	XP_018007433.1	PREDICTED: protein unc-45 homolog B-like [Hyalella azteca]	Q6DGE9|UN45B_DANRE	Protein unc-45 homolog B OS=Danio rerio OX=7955 GN=unc45b PE=1 SV=2	--	--	--	--	--	--	KOG4151	Myosin assembly protein/sexual cycle protein and related proteins	[ODR]	CELLULAR PROCESSES AND SIGNALING|CELLULAR PROCESSES AND SIGNALING|POORLY CHARACTERIZED	Posttranslational modification, protein turnover, chaperones |Cell cycle control, cell division, chromosome partitioning |General function prediction only	O	ENOG410XQNT	Unc-45 homolog	Biological Process: lens development in camera-type eye (GO:0002088);|Cellular Component: cytoplasm (GO:0005737);|Biological Process: skeletal muscle tissue development (GO:0007519);|Cellular Component: Z disc (GO:0030018);|Biological Process: myofibril assembly (GO:0030239);|Cellular Component: A band (GO:0031672);|Cellular Component: perinuclear region of cytoplasm (GO:0048471);|Biological Proc…	PF11701.7	Myosin-binding striated muscle assembly central
transcript_10124	EEC17870.1	transcription factor E2F7, putative [Ixodes scapularis]	E1BE02|E2F7_BOVIN	Transcription factor E2F7 OS=Bos taurus OX=9913 GN=E2F7 PE=3 SV=1	--	--	--	--	--	--	KOG2578	Transcription factor E2F/dimerization partner (TDP)-like proteins	[K]	INFORMATION STORAGE AND PROCESSING	Transcription	K	ENOG4111IGY	E2F transcription factor	Biological Process: negative regulation of transcription by RNA polymerase II (GO:0000122);|Molecular Function: RNA polymerase II proximal promoter sequence-specific DNA binding (GO:0000978);|Molecular Function: DNA-binding transcription factor activity, RNA polymerase II-specific (GO:0000981);|Molecular Function: proximal promoter DNA-binding transcription activator activity, RNA polymerase II-s…	PF02319.19	E2F/DP family winged-helix DNA-binding domain
transcript_10125	ESP02962.1	hypothetical protein LOTGIDRAFT_230434 [Lottia gigantea]	Q8C0I1|ADAS_MOUSE	Alkyldihydroxyacetonephosphate synthase, peroxisomal OS=Mus musculus OX=10090 GN=Agps PE=1 SV=1	--	--	--	--	--	--	KOG1233	Alkyl-dihydroxyacetonephosphate synthase	[R]	POORLY CHARACTERIZED	General function prediction only	C	COG0277	FAD linked oxidase domain protein	Cellular Component: nucleolus (GO:0005730);|Cellular Component: mitochondrion (GO:0005739);|Cellular Component: peroxisome (GO:0005777);|Cellular Component: peroxisomal matrix (GO:0005782);|Molecular Function: alkylglycerone-phosphate synthase activity (GO:0008609);|Biological Process: lipid biosynthetic process (GO:0008610);|Biological Process: ether lipid biosynthetic process (GO:0008611);|Mole…	PF02913.18	FAD linked oxidases, C-terminal domain
transcript_10126	XP_024216250.1	AF4/FMR2 family member 4 isoform X3 [Halyomorpha halys]	B3MLB7|AFF4_DROAN	AF4/FMR2 family member 4 OS=Drosophila ananassae OX=7217 GN=lilli PE=3 SV=1	--	--	--	--	--	--	--	--	--	--	--	K	ENOG410XRXU	AF4 FMR2 family, member	Molecular Function: DNA binding (GO:0003677);|Molecular Function: DNA-binding transcription factor activity (GO:0003700);|Cellular Component: nucleus (GO:0005634);|Biological Process: regulation of transcription, DNA-templated (GO:0006355);|Biological Process: periodic partitioning by pair rule gene (GO:0007366);|Biological Process: learning or memory (GO:0007611);|Biological Process: regulation …	PF05110.12	AF-4 proto-oncoprotein
transcript_10127	XP_021914200.1	uncharacterized protein LOC110827133 isoform X2 [Zootermopsis nevadensis]	--	--	--	--	--	--	--	--	--	--	--	--	--	S	ENOG4111F3S	LDLa	--	PF00057.17	Low-density lipoprotein receptor domain class A
transcript_10128	XP_018012259.1	PREDICTED: zinc finger protein 62-like [Hyalella azteca]	Q5PPG4|ZN639_RAT	Zinc finger protein 639 OS=Rattus norvegicus OX=10116 GN=Znf639 PE=1 SV=1	--	--	--	--	--	--	KOG1721	FOG: Zn-finger	[R]	POORLY CHARACTERIZED	General function prediction only	S	COG5048	Zinc finger protein	Molecular Function: RNA polymerase II proximal promoter sequence-specific DNA binding (GO:0000978);|Molecular Function: proximal promoter DNA-binding transcription activator activity, RNA polymerase II-specific (GO:0001077);|Molecular Function: DNA-binding transcription factor activity (GO:0003700);|Cellular Component: nucleus (GO:0005634);|Cellular Component: nucleoplasm (GO:0005654);|Biological…	PF13465.5	Zinc-finger double domain
transcript_10129	XP_018007433.1	PREDICTED: protein unc-45 homolog B-like [Hyalella azteca]	Q6DGE9|UN45B_DANRE	Protein unc-45 homolog B OS=Danio rerio OX=7955 GN=unc45b PE=1 SV=2	--	--	--	--	--	--	KOG4151	Myosin assembly protein/sexual cycle protein and related proteins	[ODR]	CELLULAR PROCESSES AND SIGNALING|CELLULAR PROCESSES AND SIGNALING|POORLY CHARACTERIZED	Posttranslational modification, protein turnover, chaperones |Cell cycle control, cell division, chromosome partitioning |General function prediction only	O	ENOG410XQNT	Unc-45 homolog	Biological Process: lens development in camera-type eye (GO:0002088);|Cellular Component: cytoplasm (GO:0005737);|Biological Process: skeletal muscle tissue development (GO:0007519);|Cellular Component: Z disc (GO:0030018);|Biological Process: myofibril assembly (GO:0030239);|Cellular Component: A band (GO:0031672);|Cellular Component: perinuclear region of cytoplasm (GO:0048471);|Biological Proc…	PF11701.7	Myosin-binding striated muscle assembly central
transcript_1013	XP_018012974.1	PREDICTED: uncharacterized protein LOC108670035 [Hyalella azteca]	--	--	--	--	--	--	--	--	KOG4525	Jacalin-like lectin domain-containing protein	[R]	POORLY CHARACTERIZED	General function prediction only	S	ENOG410Z615	Zinc metalloproteinase	--	PF12044.7	Putative peptidase family
transcript_10130	XP_018910409.1	PREDICTED: uncharacterized protein LOC109039395 [Bemisia tabaci]	--	--	--	--	--	--	--	--	--	--	--	--	--	S	ENOG410Y5PA	NA	--	PF08969.10|PF10315.8|PF11633.7	USP8 dimerisation domain; Altered inheritance of mitochondria protein 19; Single-stranded poly(A) binding domain
transcript_10132	PIK35743.1	hypothetical protein BSL78_27439 [Apostichopus japonicus]	--	--	--	--	--	--	--	--	--	--	--	--	--	--	--	--	--	PF00167.17	Fibroblast growth factor
transcript_10133	KNC26404.1	hypothetical protein FF38_03338 [Lucilia cuprina]	--	--	--	--	--	--	--	--	--	--	--	--	--	S	ENOG410XRJB	NA	--	PF16061.4	Domain of unknown function (DUF4803)
transcript_10135	XP_018020656.1	PREDICTED: spectrin beta chain-like [Hyalella azteca]	Q00963|SPTCB_DROME	Spectrin beta chain OS=Drosophila melanogaster OX=7227 GN=beta-Spec PE=1 SV=2	--	--	--	--	--	--	KOG0517	Beta-spectrin	[Z]	CELLULAR PROCESSES AND SIGNALING	Cytoskeleton	Z	COG5069	Microtubule associated monoxygenase, calponin and LIM domain containing	Molecular Function: actin binding (GO:0003779);|Molecular Function: structural constituent of cytoskeleton (GO:0005200);|Molecular Function: calmodulin binding (GO:0005516);|Molecular Function: phosphatidylinositol-4,5-bisphosphate binding (GO:0005546);|Cellular Component: plasma membrane (GO:0005886);|Biological Process: plasma membrane organization (GO:0007009);|Biological Process: negative reg…	PF00435.20	Spectrin repeat
transcript_10136	XP_018012832.1	PREDICTED: ubiquitin carboxyl-terminal hydrolase 47-like isoform X2 [Hyalella azteca]	Q96K76|UBP47_HUMAN	Ubiquitin carboxyl-terminal hydrolase 47 OS=Homo sapiens OX=9606 GN=USP47 PE=1 SV=3	--	--	--	--	--	--	KOG4598	Putative ubiquitin-specific protease	[O]	CELLULAR PROCESSES AND SIGNALING	Posttranslational modification, protein turnover, chaperones	O	COG5077	ubiquitin carboxyl-terminal hydrolase	Molecular Function: cysteine-type endopeptidase activity (GO:0004197);|Molecular Function: thiol-dependent ubiquitin-specific protease activity (GO:0004843);|Cellular Component: nucleoplasm (GO:0005654);|Cellular Component: cytoplasm (GO:0005737);|Cellular Component: cytosol (GO:0005829);|Biological Process: base-excision repair (GO:0006284);|Biological Process: ubiquitin-dependent protein catabo…	PF00443.28	Ubiquitin carboxyl-terminal hydrolase
transcript_10137	XP_018008474.1	PREDICTED: protein transport protein Sec24C-like, partial [Hyalella azteca]	P53992|SC24C_HUMAN	Protein transport protein Sec24C OS=Homo sapiens OX=9606 GN=SEC24C PE=1 SV=3	--	--	--	--	--	--	KOG1984	Vesicle coat complex COPII, subunit SFB3	[U]	CELLULAR PROCESSES AND SIGNALING	Intracellular trafficking, secretion, and vesicular transport	U	COG5028	SEC24 family, member	Cellular Component: Golgi membrane (GO:0000139);|Molecular Function: SNARE binding (GO:0000149);|Biological Process: antigen processing and presentation of peptide antigen via MHC class I (GO:0002474);|Cellular Component: endoplasmic reticulum membrane (GO:0005789);|Cellular Component: cytosol (GO:0005829);|Biological Process: intracellular protein transport (GO:0006886);|Biological Process: ER t…	PF04811.14	Sec23/Sec24 trunk domain
transcript_10138	XP_018023119.1	PREDICTED: zinc finger and BTB domain-containing protein 17-like isoform X1 [Hyalella azteca]	P42283|LOLA1_DROME	Longitudinals lacking protein, isoform G OS=Drosophila melanogaster OX=7227 GN=lola PE=1 SV=2	--	--	--	--	--	--	--	--	--	--	--	S	ENOG4111ISG	BTB/POZ domain	Molecular Function: DNA binding (GO:0003677);|Molecular Function: DNA-binding transcription factor activity (GO:0003700);|Cellular Component: nucleus (GO:0005634);|Cellular Component: nucleoplasm (GO:0005654);|Biological Process: regulation of transcription, DNA-templated (GO:0006355);|Biological Process: regulation of transcription by RNA polymerase II (GO:0006357);|Biological Process: axonogene…	PF00651.30|PF13909.5	BTB/POZ domain; C2H2-type zinc-finger domain
transcript_10139	XP_023704837.1	vacuolar protein sorting-associated protein 37A isoform X3 [Cryptotermes secundus]	Q8NEZ2|VP37A_HUMAN	Vacuolar protein sorting-associated protein 37A OS=Homo sapiens OX=9606 GN=VPS37A PE=1 SV=1	63/168(37.50)	K12185	VPS37	ESCRT-I complex subunit VPS37	ko04144	Endocytosis	KOG3270	Uncharacterized conserved protein	[S]	POORLY CHARACTERIZED	Function unknown	U	ENOG4111UJN	vacuolar protein sorting 37 homolog	Cellular Component: ESCRT I complex (GO:0000813);|Cellular Component: nucleoplasm (GO:0005654);|Cellular Component: centrosome (GO:0005813);|Cellular Component: cytosol (GO:0005829);|Cellular Component: endosome membrane (GO:0010008);|Biological Process: protein transport (GO:0015031);|Biological Process: endosomal transport (GO:0016197);|Biological Process: macroautophagy (GO:0016236);|Biologica…	PF07200.12	Modifier of rudimentary (Mod(r)) protein
transcript_1014	XP_018014073.1	PREDICTED: abnormal spindle-like microcephaly-associated protein homolog [Hyalella azteca]	P62289|ASPM_GORGO	Abnormal spindle-like microcephaly-associated protein homolog OS=Gorilla gorilla gorilla OX=9595 GN=ASPM PE=2 SV=1	--	--	--	--	--	--	KOG0165	Microtubule-associated protein Asp	[Z]	CELLULAR PROCESSES AND SIGNALING	Cytoskeleton	Z	ENOG410XSAR	asp (abnormal spindle) homolog, microcephaly associated (Drosophila)	Molecular Function: calmodulin binding (GO:0005516);|Cellular Component: nucleus (GO:0005634);|Cellular Component: cytoplasm (GO:0005737);|Cellular Component: spindle (GO:0005819);|Biological Process: spindle organization (GO:0007051);|Biological Process: cell division (GO:0051301);	PF00612.26|PF15780.4	IQ calmodulin-binding motif; Abnormal spindle-like microcephaly-assoc'd, ASPM-SPD-2-Hydin
transcript_10141	XP_018028004.1	PREDICTED: centromere-associated protein E-like [Hyalella azteca]	Q6RT24|CENPE_MOUSE	Centromere-associated protein E OS=Mus musculus OX=10090 GN=Cenpe PE=1 SV=1	--	--	--	--	--	--	KOG0242	Kinesin-like protein	[Z]	CELLULAR PROCESSES AND SIGNALING	Cytoskeleton	Z	COG5059	Kinesin family member	Biological Process: mitotic cell cycle (GO:0000278);|Cellular Component: chromosome, centromeric region (GO:0000775);|Cellular Component: kinetochore (GO:0000776);|Cellular Component: condensed nuclear chromosome kinetochore (GO:0000778);|Cellular Component: condensed chromosome, centromeric region (GO:0000779);|Cellular Component: condensed chromosome outer kinetochore (GO:0000940);|Molecular Fu…	PF00225.22	Kinesin motor domain
transcript_10142	AHJ78589.1	dLp/HDL-BGBP precursor [Pontastacus leptodactylus]	Q9U943|APLP_LOCMI	Apolipophorins OS=Locusta migratoria OX=7004 PE=1 SV=2	--	--	--	--	--	--	--	--	--	--	--	S	ENOG410XR10	Domain of Unknown Function (DUF1081)	--	PF09172.10	Domain of unknown function (DUF1943)
transcript_10143	XP_023726555.1	homeobox protein extradenticle isoform X3 [Cryptotermes secundus]	Q7PMT1|EXD_ANOGA	Homeobox protein extradenticle OS=Anopheles gambiae OX=7165 GN=exd PE=3 SV=2	--	--	--	--	--	--	KOG0774	Transcription factor PBX and related HOX domain proteins	[K]	INFORMATION STORAGE AND PROCESSING	Transcription	K	ENOG410XRVF	Pre-B-cell leukemia homeobox	Biological Process: protein import into nucleus, translocation (GO:0000060);|Biological Process: eye development (GO:0001654);|Molecular Function: DNA binding (GO:0003677);|Molecular Function: DNA-binding transcription factor activity (GO:0003700);|Cellular Component: nucleus (GO:0005634);|Cellular Component: transcription factor complex (GO:0005667);|Biological Process: regulation of transcripti…	PF03792.12	PBC domain
transcript_10144	XP_013783144.1	uncharacterized protein LOC106467345 [Limulus polyphemus]	--	--	--	--	--	--	--	--	--	--	--	--	--	S	ENOG411120E	lipid storage	--	PF07801.10	Protein of unknown function (DUF1647)
transcript_10145	--	--	--	--	--	--	--	--	--	--	--	--	--	--	--	--	--	--	--	--	--
transcript_10146	ASU89914.1	argonaute-2 [Macrobrachium rosenbergii]	Q9UKV8|AGO2_HUMAN	Protein argonaute-2 OS=Homo sapiens OX=9606 GN=AGO2 PE=1 SV=3	--	--	--	--	--	--	KOG1041	Translation initiation factor 2C (eIF-2C) and related proteins	[J]	INFORMATION STORAGE AND PROCESSING	Translation, ribosomal structure and biogenesis	J	ENOG410XP07	eukaryotic translation initiation factor 2c	Molecular Function: RNA 7-methylguanosine cap binding (GO:0000340);|Cellular Component: P-body (GO:0000932);|Molecular Function: RNA polymerase II complex binding (GO:0000993);|Molecular Function: core promoter binding (GO:0001047);|Molecular Function: RNA binding (GO:0003723);|Molecular Function: double-stranded RNA binding (GO:0003725);|Molecular Function: single-stranded RNA binding (GO:000372…	PF02171.16	Piwi domain
transcript_10147	AYD41593.1	transforming growth factor-beta-induced protein ig-h3-like protein, partial [Procambarus clarkii]	P82198|BGH3_MOUSE	Transforming growth factor-beta-induced protein ig-h3 OS=Mus musculus OX=10090 GN=Tgfbi PE=1 SV=1	--	--	--	--	--	--	KOG1437	Fasciclin and related adhesion glycoproteins	[MW]	CELLULAR PROCESSES AND SIGNALING|CELLULAR PROCESSES AND SIGNALING	Cell wall/membrane/envelope biogenesis |Extracellular structures	M	COG2335	Beta-Ig-H3 fasciclin	Biological Process: angiogenesis (GO:0001525);|Biological Process: chondrocyte differentiation (GO:0002062);|Molecular Function: integrin binding (GO:0005178);|Molecular Function: extracellular matrix structural constituent (GO:0005201);|Molecular Function: collagen binding (GO:0005518);|Cellular Component: basement membrane (GO:0005604);|Cellular Component: extracellular space (GO:0005615);|Cell…	PF02469.21	Fasciclin domain
transcript_10148	--	--	--	--	--	--	--	--	--	--	--	--	--	--	--	--	--	--	--	PF00643.23	B-box zinc finger
transcript_1015	XP_018023913.1	PREDICTED: uncharacterized protein LOC108679714 [Hyalella azteca]	P01103|MYB_CHICK	Transcriptional activator Myb OS=Gallus gallus OX=9031 GN=MYB PE=1 SV=1	--	--	--	--	--	--	KOG0048	Transcription factor, Myb superfamily	[K]	INFORMATION STORAGE AND PROCESSING	Transcription	K	COG5147	Myblike DNAbinding domain containing protein	Biological Process: mitotic cell cycle (GO:0000278);|Molecular Function: DNA binding (GO:0003677);|Cellular Component: nucleus (GO:0005634);|Biological Process: regulation of gene expression (GO:0010468);|Biological Process: positive regulation of transcription, DNA-templated (GO:0045893);	PF00249.30|PF09316.9	Myb-like DNA-binding domain; C-myb, C-terminal
transcript_10150	XP_018016192.1	PREDICTED: serine-rich adhesin for platelets-like [Hyalella azteca]	Q96T23|RSF1_HUMAN	Remodeling and spacing factor 1 OS=Homo sapiens OX=9606 GN=RSF1 PE=1 SV=2	--	--	--	--	--	--	--	--	--	--	--	S	ENOG410YTDT	remodeling and spacing factor 1	--	--	--
transcript_10151	ASW35087.1	CBP80/20-dependent translation initiation factor isoform X1, partial [Procambarus clarkii]	O43310|CTIF_HUMAN	CBP80/20-dependent translation initiation factor OS=Homo sapiens OX=9606 GN=CTIF PE=1 SV=1	--	--	--	--	--	--	KOG3942	MIF4G domain-containing protein	[J]	INFORMATION STORAGE AND PROCESSING	Translation, ribosomal structure and biogenesis	J	ENOG410XQKW	CBP80 20-dependent translation initiation factor	Biological Process: nuclear-transcribed mRNA catabolic process, nonsense-mediated decay (GO:0000184);|Molecular Function: RNA binding (GO:0003723);|Cellular Component: cytosol (GO:0005829);|Biological Process: regulation of translational initiation (GO:0006446);|Molecular Function: translation activator activity (GO:0008494);|Cellular Component: perinuclear region of cytoplasm (GO:0048471);	PF02854.18	MIF4G domain
transcript_10152	--	--	--	--	--	--	--	--	--	--	--	--	--	--	--	--	--	--	--	--	--
transcript_10153	XP_018026033.1	PREDICTED: chromodomain-helicase-DNA-binding protein 7-like isoform X2 [Hyalella azteca]	Q8BYH8|CHD9_MOUSE	Chromodomain-helicase-DNA-binding protein 9 OS=Mus musculus OX=10090 GN=Chd9 PE=1 SV=2	--	--	--	--	--	--	--	--	--	--	--	L	COG0553	helicase	Molecular Function: DNA binding (GO:0003677);|Molecular Function: helicase activity (GO:0004386);|Molecular Function: ATP binding (GO:0005524);|Cellular Component: nucleus (GO:0005634);|Cellular Component: cytoplasm (GO:0005737);|Biological Process: chromatin organization (GO:0006325);	PF07533.15	BRK domain
transcript_10154	--	--	--	--	--	--	--	--	--	--	--	--	--	--	--	--	--	--	--	--	--
transcript_10155	XP_018020234.1	PREDICTED: E3 ubiquitin-protein ligase MYCBP2-like [Hyalella azteca]	Q7TPH6|MYCB2_MOUSE	E3 ubiquitin-protein ligase MYCBP2 OS=Mus musculus OX=10090 GN=Mycbp2 PE=1 SV=3	--	--	--	--	--	--	KOG1428	Inhibitor of type V adenylyl cyclases/Neuronal presynaptic protein Highwire/PAM/RPM-1	[T]	CELLULAR PROCESSES AND SIGNALING	Signal transduction mechanisms	S	ENOG410ZHPZ	PHR domain	Molecular Function: guanyl-nucleotide exchange factor activity (GO:0005085);|Cellular Component: nucleus (GO:0005634);|Cellular Component: cytoplasm (GO:0005737);|Biological Process: motor neuron axon guidance (GO:0008045);|Molecular Function: zinc ion binding (GO:0008270);|Molecular Function: Ran GTPase binding (GO:0008536);|Cellular Component: microtubule cytoskeleton (GO:0015630);|Biological P…	PF00415.17|PF08005.11	Regulator of chromosome condensation (RCC1) repeat; PHR domain
transcript_10156	XP_023704491.1	serine/threonine-protein kinase MARK2-like isoform X5 [Cryptotermes secundus]	Q03141|MARK3_MOUSE	MAP/microtubule affinity-regulating kinase 3 OS=Mus musculus OX=10090 GN=Mark3 PE=1 SV=2	--	--	--	--	--	--	KOG0586	Serine/threonine protein kinase	[R]	POORLY CHARACTERIZED	General function prediction only	T	ENOG410XNQ0	CAMK family protein kinase	Biological Process: microtubule cytoskeleton organization (GO:0000226);|Molecular Function: protein serine/threonine kinase activity (GO:0004674);|Molecular Function: ATP binding (GO:0005524);|Cellular Component: cytoplasm (GO:0005737);|Cellular Component: plasma membrane (GO:0005886);|Biological Process: protein phosphorylation (GO:0006468);|Biological Process: peptidyl-serine phosphorylation (G…	PF00069.24	Protein kinase domain
transcript_10157	XP_023220978.1	uncharacterized protein LOC111622786 [Centruroides sculpturatus]	O43614|OX2R_HUMAN	Orexin receptor type 2 OS=Homo sapiens OX=9606 GN=HCRTR2 PE=1 SV=2	--	--	--	--	--	--	KOG3656	FOG: 7 transmembrane receptor	[R]	POORLY CHARACTERIZED	General function prediction only	U	ENOG410XRW9	Receptor	Molecular Function: G protein-coupled receptor activity (GO:0004930);|Cellular Component: plasma membrane (GO:0005886);|Cellular Component: integral component of plasma membrane (GO:0005887);|Biological Process: G protein-coupled receptor signaling pathway (GO:0007186);|Biological Process: phospholipase C-activating G protein-coupled receptor signaling pathway (GO:0007200);|Biological Process: ne…	PF00001.20	7 transmembrane receptor (rhodopsin family)
transcript_10158	--	--	--	--	--	--	--	--	--	--	--	--	--	--	--	--	--	--	--	--	--
transcript_1016	XP_018011687.1	PREDICTED: prominin-1-like [Hyalella azteca]	O54990|PROM1_MOUSE	Prominin-1 OS=Mus musculus OX=10090 GN=Prom1 PE=1 SV=1	--	--	--	--	--	--	KOG4331	Polytopic membrane protein Prominin	[R]	POORLY CHARACTERIZED	General function prediction only	S	ENOG410XRG0	prominin	Cellular Component: photoreceptor outer segment (GO:0001750);|Cellular Component: extracellular space (GO:0005615);|Cellular Component: endoplasmic reticulum (GO:0005783);|Cellular Component: endoplasmic reticulum-Golgi intermediate compartment (GO:0005793);|Cellular Component: plasma membrane (GO:0005886);|Cellular Component: integral component of plasma membrane (GO:0005887);|Cellular Component…	PF05478.10	Prominin
transcript_10160	XP_018019866.1	PREDICTED: uncharacterized protein LOC108676316 [Hyalella azteca]	B3KU38|IQIP1_HUMAN	IQCJ-SCHIP1 readthrough transcript protein OS=Homo sapiens OX=9606 GN=IQCJ-SCHIP1 PE=1 SV=2	--	--	--	--	--	--	KOG4847	Coiled coil protein involved in linking membrane proteins to cytoskeleton	[R]	POORLY CHARACTERIZED	General function prediction only	S	ENOG4111HYM	Schwannomin interacting protein 1	Cellular Component: cytoplasm (GO:0005737);|Cellular Component: axon (GO:0030424);	PF10148.8	Schwannomin-interacting protein 1
transcript_10162	XP_023341720.1	tyrosine-protein phosphatase non-receptor type 21-like [Eurytemora affinis]	Q62130|PTN14_MOUSE	Tyrosine-protein phosphatase non-receptor type 14 OS=Mus musculus OX=10090 GN=Ptpn14 PE=1 SV=2	--	--	--	--	--	--	KOG0792	Protein tyrosine phosphatase PTPMEG, contains FERM domain	[T]	CELLULAR PROCESSES AND SIGNALING	Signal transduction mechanisms	T	COG5599	protein tyrosine phosphatase	Biological Process: lymphangiogenesis (GO:0001946);|Molecular Function: transcription coregulator activity (GO:0003712);|Molecular Function: protein tyrosine phosphatase activity (GO:0004725);|Cellular Component: nucleus (GO:0005634);|Cellular Component: nucleoplasm (GO:0005654);|Cellular Component: cytoplasm (GO:0005737);|Cellular Component: cytoskeleton (GO:0005856);|Biological Process: negativ…	--	--
transcript_10163	XP_024888850.1	uncharacterized protein LOC112465514 [Temnothorax curvispinosus]	--	--	--	--	--	--	--	--	--	--	--	--	--	S	ENOG4111QUW	protein Hydra magnipapillata	--	--	--
transcript_10164	XP_018009241.1	PREDICTED: kinesin-like protein KIF2A isoform X2 [Hyalella azteca]	P28740|KIF2A_MOUSE	Kinesin-like protein KIF2A OS=Mus musculus OX=10090 GN=Kif2a PE=1 SV=2	--	--	--	--	--	--	KOG0246	Kinesin-like protein	[Z]	CELLULAR PROCESSES AND SIGNALING	Cytoskeleton	Z	COG5059	Kinesin family member	Biological Process: microtubule cytoskeleton organization (GO:0000226);|Cellular Component: spindle pole (GO:0000922);|Molecular Function: microtubule motor activity (GO:0003777);|Molecular Function: ATP binding (GO:0005524);|Cellular Component: nucleus (GO:0005634);|Cellular Component: nucleolus (GO:0005730);|Cellular Component: cytoplasm (GO:0005737);|Cellular Component: lysosome (GO:0005764);|…	PF00225.22	Kinesin motor domain
transcript_10165	XP_018027454.1	PREDICTED: dentin sialophosphoprotein-like [Hyalella azteca]	Q920B0|FRM4B_MOUSE	FERM domain-containing protein 4B OS=Mus musculus OX=10090 GN=Frmd4b PE=1 SV=2	--	--	--	--	--	--	KOG3529	Radixin, moesin and related proteins of the ERM family	[R]	POORLY CHARACTERIZED	General function prediction only	S	ENOG410XQFP	domain) containing	Cellular Component: ruffle (GO:0001726);|Cellular Component: cytoplasm (GO:0005737);|Cellular Component: cytoskeleton (GO:0005856);|Cellular Component: adherens junction (GO:0005912);|Cellular Component: bicellular tight junction (GO:0005923);|Biological Process: establishment of epithelial cell polarity (GO:0090162);	PF11819.7	Domain of unknown function (DUF3338)
transcript_10166	XP_018012195.1	PREDICTED: polycomb protein suz12-A-like isoform X2 [Hyalella azteca]	Q6DC03|SZ12A_DANRE	Polycomb protein suz12-A OS=Danio rerio OX=7955 GN=suz12a PE=2 SV=1	--	--	--	--	--	--	KOG2350	Zn-finger protein joined to JAZF1 (predicted suppressor)	[R]	POORLY CHARACTERIZED	General function prediction only	S	ENOG410YJ29	suppressor of zeste 12 homolog (Drosophila)	Cellular Component: nucleus (GO:0005634);|Biological Process: histone methylation (GO:0016571);|Cellular Component: RSC-type complex (GO:0016586);|Molecular Function: chromatin DNA binding (GO:0031490);|Cellular Component: ESC/E(Z) complex (GO:0035098);|Molecular Function: metal ion binding (GO:0046872);	PF09733.8	VEFS-Box of polycomb protein
transcript_10167	--	--	--	--	--	--	--	--	--	--	--	--	--	--	--	--	--	--	--	--	--
transcript_10168	--	--	--	--	--	--	--	--	--	--	--	--	--	--	--	--	--	--	--	--	--
transcript_10169	XP_018009641.1	PREDICTED: histone deacetylase Rpd3-like [Hyalella azteca]	P56518|HDAC1_STRPU	Histone deacetylase 1 OS=Strongylocentrotus purpuratus OX=7668 GN=HDAC1 PE=2 SV=1	--	--	--	--	--	--	KOG1342	Histone deacetylase complex, catalytic component RPD3	[B]	INFORMATION STORAGE AND PROCESSING	Chromatin structure and dynamics	BQ	COG0123	Histone deacetylase	Cellular Component: histone deacetylase complex (GO:0000118);|Molecular Function: histone deacetylase activity (GO:0004407);|Cellular Component: nucleus (GO:0005634);|Cellular Component: cytoplasm (GO:0005737);|Biological Process: chromatin organization (GO:0006325);|Molecular Function: transcription factor binding (GO:0008134);|Molecular Function: NAD-dependent histone deacetylase activity (H3-K…	PF00850.18	Histone deacetylase domain
transcript_1017	PNF22169.1	hypothetical protein B7P43_G05763 [Cryptotermes secundus]	P04323|POL3_DROME	Retrovirus-related Pol polyprotein from transposon 17.6 OS=Drosophila melanogaster OX=7227 GN=pol PE=3 SV=1	--	--	--	--	--	--	KOG0017	FOG: Transposon-encoded proteins with TYA, reverse transcriptase, integrase domains in various combinations	[R]	POORLY CHARACTERIZED	General function prediction only	L	COG2801	Retrotransposon protein	Molecular Function: nucleic acid binding (GO:0003676);|Molecular Function: RNA-directed DNA polymerase activity (GO:0003964);|Molecular Function: aspartic-type endopeptidase activity (GO:0004190);|Molecular Function: endonuclease activity (GO:0004519);|Biological Process: DNA integration (GO:0015074);	PF00078.26|PF00098.22|PF00665.25|PF02723.13	Reverse transcriptase (RNA-dependent DNA polymerase); Zinc knuckle; Integrase core domain; Non-structural protein NS3/Small envelope protein E
transcript_10170	ANS52748.1	clathrin heavy chain, partial [Penaeus chinensis]	P29742|CLH_DROME	Clathrin heavy chain OS=Drosophila melanogaster OX=7227 GN=Chc PE=1 SV=1	--	--	--	--	--	--	KOG0985	Vesicle coat protein clathrin, heavy chain	[U]	CELLULAR PROCESSES AND SIGNALING	Intracellular trafficking, secretion, and vesicular transport	U	ENOG410XPH1	clathrin heavy chain	Molecular Function: structural molecule activity (GO:0005198);|Cellular Component: trans-Golgi network (GO:0005802);|Cellular Component: plasma membrane (GO:0005886);|Cellular Component: clathrin-coated pit (GO:0005905);|Cellular Component: cell cortex (GO:0005938);|Biological Process: intracellular protein transport (GO:0006886);|Biological Process: endocytosis (GO:0006897);|Biological Process: …	PF00637.19	Region in Clathrin and VPS
transcript_10171	XP_018011453.1	PREDICTED: nicastrin-like [Hyalella azteca]	Q8CGU6|NICA_RAT	Nicastrin OS=Rattus norvegicus OX=10116 GN=Ncstn PE=1 SV=1	--	--	--	--	--	--	KOG2657	Transmembrane glycoprotein nicastrin	[TO]	CELLULAR PROCESSES AND SIGNALING|CELLULAR PROCESSES AND SIGNALING	Signal transduction mechanisms |Posttranslational modification, protein turnover, chaperones	S	ENOG410XT6X	nicastrin	Biological Process: myeloid cell homeostasis (GO:0002262);|Molecular Function: endopeptidase activity (GO:0004175);|Cellular Component: mitochondrion (GO:0005739);|Cellular Component: lysosomal membrane (GO:0005765);|Cellular Component: endoplasmic reticulum (GO:0005783);|Cellular Component: Golgi apparatus (GO:0005794);|Cellular Component: integral component of plasma membrane (GO:0005887);|Biol…	PF05450.14	Nicastrin
transcript_10172	XP_018017973.1	PREDICTED: solute carrier family 41 member 1-like isoform X1 [Hyalella azteca]	Q8IVJ1|S41A1_HUMAN	Solute carrier family 41 member 1 OS=Homo sapiens OX=9606 GN=SLC41A1 PE=2 SV=2	--	--	--	--	--	--	KOG3788	Predicted divalent cation transporter	[P]	METABOLISM	Inorganic ion transport and metabolism	P	ENOG410XSTG	solute carrier family 41 member	Cellular Component: plasma membrane (GO:0005886);|Biological Process: cellular magnesium ion homeostasis (GO:0010961);|Molecular Function: magnesium ion transmembrane transporter activity (GO:0015095);|Biological Process: magnesium ion transport (GO:0015693);|Cellular Component: integral component of membrane (GO:0016021);|Cellular Component: basolateral plasma membrane (GO:0016323);|Molecular Fu…	PF01769.15	Divalent cation transporter
transcript_10174	--	--	--	--	--	--	--	--	--	--	--	--	--	--	--	--	--	--	--	--	--
transcript_10175	XP_018024374.1	PREDICTED: eukaryotic translation initiation factor 5B-like isoform X1 [Hyalella azteca]	Q05D44|IF2P_MOUSE	Eukaryotic translation initiation factor 5B OS=Mus musculus OX=10090 GN=Eif5b PE=1 SV=2	407/613(66.39)	K03243	EIF5B	translation initiation factor 5B	ko03013	RNA transport	KOG1144	Translation initiation factor 5B (eIF-5B)	[J]	INFORMATION STORAGE AND PROCESSING	Translation, ribosomal structure and biogenesis	J	COG0532	One of the essential components for the initiation of protein synthesis. Protects formylmethionyl-tRNA from spontaneous hydrolysis and promotes its binding to the 30S ribosomal subunits. Also involved in the hydrolysis of GTP during the formation of the 70S ribosomal complex (By similarity)	Molecular Function: translation initiation factor activity (GO:0003743);|Molecular Function: GTPase activity (GO:0003924);|Molecular Function: GTP binding (GO:0005525);|Cellular Component: cytoplasm (GO:0005737);|Biological Process: regulation of translational initiation (GO:0006446);|Molecular Function: metal ion binding (GO:0046872);	PF00009.26	Elongation factor Tu GTP binding domain
transcript_10176	--	--	--	--	--	--	--	--	--	--	--	--	--	--	--	--	--	--	--	--	--
transcript_10177	--	--	--	--	--	--	--	--	--	--	--	--	--	--	--	--	--	--	--	PF08006.10	Protein of unknown function (DUF1700)
transcript_10178	XP_023704660.1	hemocytin isoform X1 [Cryptotermes secundus]	P98092|HMCT_BOMMO	Hemocytin OS=Bombyx mori OX=7091 PE=2 SV=1	--	--	--	--	--	--	KOG1216	von Willebrand factor and related coagulation proteins	[WV]	CELLULAR PROCESSES AND SIGNALING|CELLULAR PROCESSES AND SIGNALING	Extracellular structures |Defense mechanisms	S	ENOG410XNSK	oligomeric mucus gel-forming	Biological Process: cell adhesion (GO:0007155);|Molecular Function: carbohydrate binding (GO:0030246);	PF00094.24	von Willebrand factor type D domain
transcript_10179	XP_023244976.1	DNA-binding protein RFX2 [Copidosoma floridanum]	P48379|RFX2_MOUSE	DNA-binding protein RFX2 OS=Mus musculus OX=10090 GN=Rfx2 PE=1 SV=2	--	--	--	--	--	--	KOG3712	RFX family transcription factor	[K]	INFORMATION STORAGE AND PROCESSING	Transcription	K	ENOG410XSHE	influences HLA class II expression	Molecular Function: RNA polymerase II regulatory region sequence-specific DNA binding (GO:0000977);|Molecular Function: RNA polymerase II proximal promoter sequence-specific DNA binding (GO:0000978);|Molecular Function: DNA-binding transcription activator activity, RNA polymerase II-specific (GO:0001228);|Biological Process: acrosome assembly (GO:0001675);|Molecular Function: DNA-binding transcri…	PF02257.14	RFX DNA-binding domain
transcript_1018	XP_012143730.1	PREDICTED: gamma-soluble NSF attachment protein-like [Megachile rotundata]	Q9CWZ7|SNAG_MOUSE	Gamma-soluble NSF attachment protein OS=Mus musculus OX=10090 GN=Napg PE=1 SV=1	--	--	--	--	--	--	KOG1585	Protein required for fusion of vesicles in vesicular transport, gamma-SNAP	[U]	CELLULAR PROCESSES AND SIGNALING	Intracellular trafficking, secretion, and vesicular transport	S	ENOG410ZYD7	N-ethylmaleimide-sensitive factor attachment protein, gamma	Molecular Function: soluble NSF attachment protein activity (GO:0005483);|Cellular Component: mitochondrion (GO:0005739);|Cellular Component: vacuolar membrane (GO:0005774);|Biological Process: intracellular protein transport (GO:0006886);|Biological Process: vesicle-mediated transport (GO:0016192);|Molecular Function: syntaxin binding (GO:0019905);|Cellular Component: SNARE complex (GO:0031201);…	PF14938.5	Soluble NSF attachment protein, SNAP
transcript_10180	AHA85992.1	putative clotting protein [Macrobrachium rosenbergii]	Q9U572|CLOT_PENMO	Hemolymph clottable protein OS=Penaeus monodon OX=6687 PE=1 SV=1	--	--	--	--	--	--	--	--	--	--	--	--	--	--	Molecular Function: lipid transporter activity (GO:0005319);|Cellular Component: extracellular region (GO:0005576);|Biological Process: hemolymph coagulation (GO:0042381);	PF01347.21	Lipoprotein amino terminal region
transcript_10181	XP_018008363.1	PREDICTED: uncharacterized protein LOC108666065 [Hyalella azteca]	Q96K80|ZC3HA_HUMAN	Zinc finger CCCH domain-containing protein 10 OS=Homo sapiens OX=9606 GN=ZC3H10 PE=1 SV=1	--	--	--	--	--	--	KOG2494	C3H1-type Zn-finger protein	[K]	INFORMATION STORAGE AND PROCESSING	Transcription	S	ENOG410ZNRC	muscleblind-like splicing regulator	Biological Process: regulation of alternative mRNA splicing, via spliceosome (GO:0000381);|Molecular Function: RNA binding (GO:0003723);|Cellular Component: nucleus (GO:0005634);|Cellular Component: nucleoplasm (GO:0005654);|Cellular Component: cytoplasm (GO:0005737);|Biological Process: posttranscriptional regulation of gene expression (GO:0010608);|Molecular Function: miRNA binding (GO:0035198)…	PF15663.4	Zinc-finger containing family
transcript_10182	XP_021935662.1	transmembrane protein 94 isoform X2 [Zootermopsis nevadensis]	Q12767|TMM94_HUMAN	Transmembrane protein 94 OS=Homo sapiens OX=9606 GN=TMEM94 PE=1 SV=1	--	--	--	--	--	--	KOG4383	Uncharacterized conserved protein	[S]	POORLY CHARACTERIZED	Function unknown	S	ENOG410XQVD	kiaa0195	Cellular Component: integral component of membrane (GO:0016021);	PF00689.20	Cation transporting ATPase, C-terminus
transcript_10183	XP_018013935.1	PREDICTED: dual oxidase maturation factor 1-like [Hyalella azteca]	Q6DDK3|DOXA1_XENLA	Dual oxidase maturation factor 1 OS=Xenopus laevis OX=8355 GN=duoxa1 PE=2 SV=1	--	--	--	--	--	--	KOG3921	Uncharacterized conserved protein	[S]	POORLY CHARACTERIZED	Function unknown	U	ENOG410ZP7G	dual oxidase maturation factor	Cellular Component: endoplasmic reticulum membrane (GO:0005789);|Biological Process: protein transport (GO:0015031);|Cellular Component: integral component of membrane (GO:0016021);	PF10204.8	Dual oxidase maturation factor
transcript_10186	--	--	--	--	--	--	--	--	--	--	--	--	--	--	--	--	--	--	--	PF02439.14|PF12796.6	Adenovirus E3 region protein CR2; Ankyrin repeats (3 copies)
transcript_10187	--	--	--	--	--	--	--	--	--	--	--	--	--	--	--	--	--	--	--	--	--
transcript_10188	XP_021379630.1	uncharacterized protein LOC110467064 [Mizuhopecten yessoensis]	Q8I7P9|POL5_DROME	Retrovirus-related Pol polyprotein from transposon opus OS=Drosophila melanogaster OX=7227 GN=pol PE=3 SV=1	--	--	--	--	--	--	KOG0017	FOG: Transposon-encoded proteins with TYA, reverse transcriptase, integrase domains in various combinations	[R]	POORLY CHARACTERIZED	General function prediction only	L	COG2801	Retrotransposon protein	Molecular Function: nucleic acid binding (GO:0003676);|Molecular Function: RNA-directed DNA polymerase activity (GO:0003964);|Molecular Function: endonuclease activity (GO:0004519);|Cellular Component: nucleus (GO:0005634);|Biological Process: transposition, DNA-mediated (GO:0006313);|Molecular Function: peptidase activity (GO:0008233);|Biological Process: DNA integration (GO:0015074);	--	--
transcript_10189	EFX79573.1	hypothetical protein DAPPUDRAFT_304508 [Daphnia pulex]	O75116|ROCK2_HUMAN	Rho-associated protein kinase 2 OS=Homo sapiens OX=9606 GN=ROCK2 PE=1 SV=4	--	--	--	--	--	--	KOG0612	Rho-associated, coiled-coil containing protein kinase	[T]	CELLULAR PROCESSES AND SIGNALING	Signal transduction mechanisms	T	ENOG410XR1Q	CDC42 binding protein kinase	--	PF00130.21	Phorbol esters/diacylglycerol binding domain (C1 domain)
transcript_1019	XP_018007404.1	PREDICTED: glutamate--cysteine ligase regulatory subunit-like [Hyalella azteca]	P48507|GSH0_HUMAN	Glutamate--cysteine ligase regulatory subunit OS=Homo sapiens OX=9606 GN=GCLM PE=1 SV=1	--	--	--	--	--	--	KOG3023	Glutamate-cysteine ligase regulatory subunit	[E]	METABOLISM	Amino acid transport and metabolism	S	COG0656	reductase	--	PF00248.20	Aldo/keto reductase family
transcript_10190	XP_021939358.1	GATOR complex protein NPRL3 isoform X2 [Zootermopsis nevadensis]	Q8VIJ8|NPRL3_MOUSE	GATOR complex protein NPRL3 OS=Mus musculus OX=10090 GN=Nprl3 PE=1 SV=1	--	--	--	--	--	--	KOG3830	Uncharacterized conserved protein	[S]	POORLY CHARACTERIZED	Function unknown	S	ENOG410XP4E	nitrogen permease regulator-like 3 (S. cerevisiae)	Biological Process: ventricular septum development (GO:0003281);|Molecular Function: GTPase activator activity (GO:0005096);|Cellular Component: lysosomal membrane (GO:0005765);|Biological Process: negative regulation of TOR signaling (GO:0032007);|Biological Process: cellular response to amino acid starvation (GO:0034198);|Biological Process: aorta morphogenesis (GO:0035909);|Biological Process:…	PF03666.12	Nitrogen Permease regulator of amino acid transport activity 3
transcript_10191	--	--	--	--	--	--	--	--	--	--	--	--	--	--	--	--	--	--	--	--	--
transcript_10192	ASW35087.1	CBP80/20-dependent translation initiation factor isoform X1, partial [Procambarus clarkii]	Q0V9S3|CTIF_XENTR	CBP80/20-dependent translation initiation factor OS=Xenopus tropicalis OX=8364 GN=ctif PE=2 SV=1	--	--	--	--	--	--	KOG3942	MIF4G domain-containing protein	[J]	INFORMATION STORAGE AND PROCESSING	Translation, ribosomal structure and biogenesis	J	ENOG410XQKW	CBP80 20-dependent translation initiation factor	Biological Process: nuclear-transcribed mRNA catabolic process, nonsense-mediated decay (GO:0000184);|Molecular Function: RNA binding (GO:0003723);|Cellular Component: cytosol (GO:0005829);|Biological Process: regulation of translational initiation (GO:0006446);|Molecular Function: translation activator activity (GO:0008494);|Cellular Component: perinuclear region of cytoplasm (GO:0048471);	PF02854.18	MIF4G domain
transcript_10193	AHH29325.1	signal transducer and activator of transcription [Scylla paramamosain]	Q9TUM3|STA5B_BOVIN	Signal transducer and activator of transcription 5B OS=Bos taurus OX=9913 GN=STAT5B PE=2 SV=2	--	--	--	--	--	--	KOG3667	STAT protein	[KT]	INFORMATION STORAGE AND PROCESSING|CELLULAR PROCESSES AND SIGNALING	Transcription |Signal transduction mechanisms	K	ENOG410XPN8	signal transducer and activator of transcription	Biological Process: luteinization (GO:0001553);|Biological Process: natural killer cell differentiation (GO:0001779);|Molecular Function: DNA binding (GO:0003677);|Molecular Function: chromatin binding (GO:0003682);|Molecular Function: DNA-binding transcription factor activity (GO:0003700);|Cellular Component: nucleus (GO:0005634);|Cellular Component: cytoplasm (GO:0005737);|Biological Process: J…	PF02864.14	STAT protein, DNA binding domain
transcript_10194	--	--	--	--	--	--	--	--	--	--	--	--	--	--	--	--	--	--	--	--	--
transcript_10195	XP_018009321.1	PREDICTED: longitudinals lacking protein, isoforms H/M/V-like isoform X8 [Hyalella azteca]	Q7KRI2|LOLAL_DROME	Longitudinals lacking protein-like OS=Drosophila melanogaster OX=7227 GN=lolal PE=1 SV=1	--	--	--	--	--	--	--	--	--	--	--	S	ENOG4111ISG	BTB/POZ domain	Cellular Component: condensed nuclear chromosome (GO:0000794);|Biological Process: embryonic development via the syncytial blastoderm (GO:0001700);|Molecular Function: DNA binding (GO:0003677);|Cellular Component: nucleus (GO:0005634);|Cellular Component: polytene chromosome (GO:0005700);|Biological Process: chromatin silencing (GO:0006342);|Biological Process: regulation of transcription by RNA …	PF00651.30	BTB/POZ domain
transcript_10196	XP_018025222.1	PREDICTED: uncharacterized protein LOC108680821 isoform X1 [Hyalella azteca]	O96028|NSD2_HUMAN	Histone-lysine N-methyltransferase NSD2 OS=Homo sapiens OX=9606 GN=NSD2 PE=1 SV=1	--	--	--	--	--	--	KOG1081	Transcription factor NSD1 and related SET domain proteins	[K]	INFORMATION STORAGE AND PROCESSING	Transcription	S	COG2940	Histone-lysine N-methyltransferase	--	PF00855.16	PWWP domain
transcript_10197	XP_018010694.1	PREDICTED: chromodomain-helicase-DNA-binding protein Mi-2 homolog isoform X4 [Hyalella azteca]	O97159|CHDM_DROME	Chromodomain-helicase-DNA-binding protein Mi-2 homolog OS=Drosophila melanogaster OX=7227 GN=Mi-2 PE=1 SV=2	--	--	--	--	--	--	KOG0383	Predicted helicase	[R]	POORLY CHARACTERIZED	General function prediction only	L	COG0553	helicase	Biological Process: negative regulation of transcription by RNA polymerase II (GO:0000122);|Molecular Function: DNA binding (GO:0003677);|Molecular Function: chromatin binding (GO:0003682);|Molecular Function: helicase activity (GO:0004386);|Molecular Function: ATP binding (GO:0005524);|Cellular Component: nucleus (GO:0005634);|Cellular Component: polytene chromosome (GO:0005700);|Cellular Compon…	PF00176.22|PF11262.7	SNF2 family N-terminal domain; Transcription factor/nuclear export subunit protein 2
transcript_10198	--	--	--	--	--	--	--	--	--	--	--	--	--	--	--	--	--	--	--	--	--
transcript_10199	XP_018026292.1	PREDICTED: sodium- and chloride-dependent glycine transporter 2-like [Hyalella azteca]	P48067|SC6A9_HUMAN	Sodium- and chloride-dependent glycine transporter 1 OS=Homo sapiens OX=9606 GN=SLC6A9 PE=1 SV=3	--	--	--	--	--	--	KOG3660	Sodium-neurotransmitter symporter	[T]	CELLULAR PROCESSES AND SIGNALING	Signal transduction mechanisms	P	COG0733	Transporter	Cellular Component: plasma membrane (GO:0005886);|Cellular Component: integral component of plasma membrane (GO:0005887);|Cellular Component: postsynaptic density (GO:0014069);|Molecular Function: glycine transmembrane transporter activity (GO:0015187);|Molecular Function: glycine:sodium symporter activity (GO:0015375);|Cellular Component: membrane (GO:0016020);|Cellular Component: integral compo…	PF00209.17	Sodium:neurotransmitter symporter family
transcript_102	XP_023727753.1	constitutive coactivator of PPAR-gamma-like protein 1 homolog isoform X2 [Cryptotermes secundus]	A6H7H1|F120A_BOVIN	Constitutive coactivator of PPAR-gamma-like protein 1 OS=Bos taurus OX=9913 GN=FAM120A PE=2 SV=1	--	--	--	--	--	--	--	--	--	--	--	S	ENOG410XPY7	family with sequence similarity	Molecular Function: RNA binding (GO:0003723);|Cellular Component: nucleus (GO:0005634);|Cellular Component: cytoplasm (GO:0005737);|Cellular Component: plasma membrane (GO:0005886);	PF00867.17	XPG I-region
transcript_1020	ACO10605.1	C3orf38 homolog [Caligus rogercresseyi]	Q3TTL0|CC038_MOUSE	Uncharacterized protein C3orf38 homolog OS=Mus musculus OX=10090 PE=2 SV=1	--	--	--	--	--	--	--	--	--	--	--	S	ENOG4111AXV	Chromosome 3 open reading frame 38	Cellular Component: nucleus (GO:0005634);|Biological Process: apoptotic process (GO:0006915);|Biological Process: positive regulation of apoptotic process (GO:0043065);	PF15008.5	Domain of unknown function (DUF4518)
transcript_10200	ATU31739.1	neurabin-1, partial [Procambarus clarkii]	Q9ULJ8|NEB1_HUMAN	Neurabin-1 OS=Homo sapiens OX=9606 GN=PPP1R9A PE=1 SV=2	--	--	--	--	--	--	KOG1945	Protein phosphatase 1 binding protein spinophilin/neurabin II	[T]	CELLULAR PROCESSES AND SIGNALING	Signal transduction mechanisms	S	ENOG410Y7F2	protein phosphatase 1, regulatory subunit	Cellular Component: cytoplasm (GO:0005737);|Cellular Component: cytosol (GO:0005829);|Biological Process: actin filament organization (GO:0007015);|Biological Process: aging (GO:0007568);|Molecular Function: protein C-terminus binding (GO:0008022);|Molecular Function: protein phosphatase 1 binding (GO:0008157);|Cellular Component: postsynaptic density (GO:0014069);|Cellular Component: actin cytos…	PF00595.23|PF07647.16	PDZ domain (Also known as DHR or GLGF); SAM domain (Sterile alpha motif)
transcript_10201	XP_018011394.1	PREDICTED: protein wings apart-like [Hyalella azteca]	Q9W517|WAPL_DROME	Protein wings apart-like OS=Drosophila melanogaster OX=7227 GN=wapl PE=1 SV=1	--	--	--	--	--	--	KOG2152	Sister chromatid cohesion protein	[D]	CELLULAR PROCESSES AND SIGNALING	Cell cycle control, cell division, chromosome partitioning	S	ENOG410XSDS	wings apart-like homolog (Drosophila)	Cellular Component: nucleus (GO:0005634);|Cellular Component: polytene chromosome (GO:0005700);|Biological Process: chromatin organization (GO:0006325);|Biological Process: sister chromatid cohesion (GO:0007062);|Biological Process: female meiosis chromosome segregation (GO:0016321);|Biological Process: meiotic chromosome segregation (GO:0045132);|Biological Process: regulation of chromosome cond…	PF07814.12	Wings apart-like protein regulation of heterochromatin
transcript_10204	XP_018017999.1	PREDICTED: uncharacterized protein LOC108674549 isoform X1 [Hyalella azteca]	Q1JPZ7|PRP39_DANRE	Pre-mRNA-processing factor 39 OS=Danio rerio OX=7955 GN=prpf39 PE=2 SV=2	--	--	--	--	--	--	KOG1258	mRNA processing protein	[A]	INFORMATION STORAGE AND PROCESSING	RNA processing and modification	A	ENOG410XPVR	PRP39 pre-mRNA processing factor 39 homolog (S. cerevisiae)	Cellular Component: commitment complex (GO:0000243);|Biological Process: mRNA 5'-splice site recognition (GO:0000395);|Cellular Component: U1 snRNP (GO:0005685);|Cellular Component: U2-type prespliceosome (GO:0071004);	PF13532.5	2OG-Fe(II) oxygenase superfamily
transcript_10205	ASW35099.1	influenza virus NS1A-binding protein A-like protein, partial [Procambarus clarkii]	Q9Y6Y0|NS1BP_HUMAN	Influenza virus NS1A-binding protein OS=Homo sapiens OX=9606 GN=IVNS1ABP PE=1 SV=3	--	--	--	--	--	--	KOG4441	Proteins containing BTB/POZ and Kelch domains, involved in regulatory/signal transduction processes	[TR]	CELLULAR PROCESSES AND SIGNALING|POORLY CHARACTERIZED	Signal transduction mechanisms |General function prediction only	S	ENOG410XNX8	kelch-like	Cellular Component: nucleoplasm (GO:0005654);|Cellular Component: transcription factor complex (GO:0005667);|Cellular Component: spliceosomal complex (GO:0005681);|Cellular Component: cytosol (GO:0005829);|Biological Process: transcription by RNA polymerase III (GO:0006383);|Biological Process: RNA splicing (GO:0008380);|Biological Process: response to virus (GO:0009615);|Cellular Component: acti…	PF01344.24	Kelch motif
transcript_10206	--	--	--	--	--	--	--	--	--	--	--	--	--	--	--	--	--	--	--	--	--
transcript_10207	ANS52748.1	clathrin heavy chain, partial [Penaeus chinensis]	P29742|CLH_DROME	Clathrin heavy chain OS=Drosophila melanogaster OX=7227 GN=Chc PE=1 SV=1	--	--	--	--	--	--	KOG0985	Vesicle coat protein clathrin, heavy chain	[U]	CELLULAR PROCESSES AND SIGNALING	Intracellular trafficking, secretion, and vesicular transport	U	ENOG410XPH1	clathrin heavy chain	Molecular Function: structural molecule activity (GO:0005198);|Cellular Component: trans-Golgi network (GO:0005802);|Cellular Component: plasma membrane (GO:0005886);|Cellular Component: clathrin-coated pit (GO:0005905);|Cellular Component: cell cortex (GO:0005938);|Biological Process: intracellular protein transport (GO:0006886);|Biological Process: endocytosis (GO:0006897);|Biological Process: …	PF00637.19	Region in Clathrin and VPS
transcript_10209	XP_018014490.1	PREDICTED: uncharacterized protein LOC108671453, partial [Hyalella azteca]	Q8IN81|FRU_DROME	Sex determination protein fruitless OS=Drosophila melanogaster OX=7227 GN=fru PE=1 SV=1	--	--	--	--	--	--	--	--	--	--	--	S	ENOG410XPVE	ZnF_C2H2	Biological Process: aggressive behavior (GO:0002118);|Molecular Function: DNA binding (GO:0003677);|Molecular Function: DNA-binding transcription factor activity (GO:0003700);|Cellular Component: nucleus (GO:0005634);|Biological Process: regulation of transcription by RNA polymerase II (GO:0006357);|Biological Process: multicellular organism development (GO:0007275);|Biological Process: central n…	PF00651.30	BTB/POZ domain
transcript_1021	XP_018017923.1	PREDICTED: transcription elongation factor SPT6-like [Hyalella azteca]	Q8UVK2|SPT6H_DANRE	Transcription elongation factor SPT6 OS=Danio rerio OX=7955 GN=supt6h PE=1 SV=1	--	--	--	--	--	--	KOG1856	Transcription elongation factor SPT6	[A]	INFORMATION STORAGE AND PROCESSING	RNA processing and modification	K	COG2183	domain protein	Biological Process: somitogenesis (GO:0001756);|Molecular Function: DNA binding (GO:0003677);|Biological Process: transcription elongation from RNA polymerase II promoter (GO:0006368);|Biological Process: heart development (GO:0007507);|Cellular Component: transcription elongation factor complex (GO:0008023);|Molecular Function: nucleosome binding (GO:0031491);|Biological Process: positive regula…	PF01654.16|PF03135.13|PF14633.5	Cytochrome bd terminal oxidase subunit I; CagE, TrbE, VirB family, component of type IV transporter system; SH2 domain
transcript_10210	XP_012530733.1	PREDICTED: rho guanine nucleotide exchange factor 10-like [Monomorium pharaonis]	O15013|ARHGA_HUMAN	Rho guanine nucleotide exchange factor 10 OS=Homo sapiens OX=9606 GN=ARHGEF10 PE=1 SV=4	--	--	--	--	--	--	KOG3522	Predicted guanine nucleotide exchange factor	[T]	CELLULAR PROCESSES AND SIGNALING	Signal transduction mechanisms	T	ENOG410ZJK1	rho guanine nucleotide exchange factor	Molecular Function: guanyl-nucleotide exchange factor activity (GO:0005085);|Molecular Function: Rho guanyl-nucleotide exchange factor activity (GO:0005089);|Cellular Component: centrosome (GO:0005813);|Cellular Component: cytosol (GO:0005829);|Molecular Function: kinesin binding (GO:0019894);|Biological Process: myelination in peripheral nervous system (GO:0022011);|Biological Process: actin cyt…	PF00621.19|PF02050.15	RhoGEF domain; Flagellar FliJ protein
transcript_10211	--	--	--	--	--	--	--	--	--	--	--	--	--	--	--	--	--	--	--	PF13855.5	Leucine rich repeat
transcript_10212	--	--	--	--	--	--	--	--	--	--	--	--	--	--	--	--	--	--	--	--	--
transcript_10213	XP_018024705.1	PREDICTED: uncharacterized protein LOC108680407, partial [Hyalella azteca]	--	--	--	--	--	--	--	--	--	--	--	--	--	--	--	--	--	--	--
transcript_10215	AXR98493.1	headcase protein-like protein, partial [Procambarus clarkii]	Q9N2M8|HDC_DROME	Headcase protein OS=Drosophila melanogaster OX=7227 GN=hdc PE=1 SV=2	--	--	--	--	--	--	KOG3816	Cell differentiation regulator of the Headcase family	[T]	CELLULAR PROCESSES AND SIGNALING	Signal transduction mechanisms	S	ENOG410XREE	Headcase homolog (Drosophila)	Biological Process: instar larval or pupal development (GO:0002165);|Cellular Component: cytoplasm (GO:0005737);|Biological Process: terminal branching, open tracheal system (GO:0007430);|Biological Process: RNA interference (GO:0016246);|Cellular Component: axon (GO:0030424);|Cellular Component: dendrite (GO:0030425);|Biological Process: salivary gland cell autophagic cell death (GO:0035071);|Ce…	PF16002.4	Headcase protein
transcript_10217	ASW35078.1	FERM, RhoGEF and pleckstrin domain-containing protein 1, partial [Procambarus clarkii]	O94887|FARP2_HUMAN	FERM, ARHGEF and pleckstrin domain-containing protein 2 OS=Homo sapiens OX=9606 GN=FARP2 PE=1 SV=3	--	--	--	--	--	--	KOG3531	Rho guanine nucleotide exchange factor CDEP	[T]	CELLULAR PROCESSES AND SIGNALING	Signal transduction mechanisms	T	ENOG410XP7Q	and pleckstrin domain protein	Molecular Function: Rho guanyl-nucleotide exchange factor activity (GO:0005089);|Cellular Component: cytoplasm (GO:0005737);|Cellular Component: cytosol (GO:0005829);|Cellular Component: cytoskeleton (GO:0005856);|Biological Process: cell adhesion (GO:0007155);|Molecular Function: cytoskeletal protein binding (GO:0008092);|Biological Process: neuron remodeling (GO:0016322);|Biological Process: Ra…	PF00621.19	RhoGEF domain
transcript_10219	XP_018019629.1	PREDICTED: LOW QUALITY PROTEIN: IWS1-like protein [Hyalella azteca]	Q96ST2|IWS1_HUMAN	Protein IWS1 homolog OS=Homo sapiens OX=9606 GN=IWS1 PE=1 SV=2	--	--	--	--	--	--	KOG1793	Uncharacterized conserved protein	[S]	POORLY CHARACTERIZED	Function unknown	S	COG5139	IWS1 homolog (S. cerevisiae)	Cellular Component: nucleus (GO:0005634);|Cellular Component: nucleoplasm (GO:0005654);|Biological Process: transcription by RNA polymerase II (GO:0006366);|Biological Process: transcription elongation from RNA polymerase II promoter (GO:0006368);|Biological Process: mRNA processing (GO:0006397);|Biological Process: RNA splicing (GO:0008380);|Biological Process: regulation of mRNA export from nuc…	PF08711.10|PF09671.9	TFIIS helical bundle-like domain; Spore coat protein (Spore_GerQ)
transcript_1022	AVN99030.1	neuroglian-like, partial [Procambarus clarkii]	P20241|NRG_DROME	Neuroglian OS=Drosophila melanogaster OX=7227 GN=Nrg PE=1 SV=2	--	--	--	--	--	--	KOG3513	Neural cell adhesion molecule L1	[T]	CELLULAR PROCESSES AND SIGNALING	Signal transduction mechanisms	S	ENOG410XSVG	Cell adhesion molecule	Molecular Function: calcium ion binding (GO:0005509);|Cellular Component: plasma membrane (GO:0005886);|Cellular Component: integral component of plasma membrane (GO:0005887);|Cellular Component: septate junction (GO:0005918);|Cellular Component: pleated septate junction (GO:0005919);|Cellular Component: bicellular tight junction (GO:0005923);|Biological Process: neuron cell-cell adhesion (GO:000…	PF07679.15	Immunoglobulin I-set domain
transcript_10220	XP_018565339.1	WD repeat-containing protein 47 isoform X4 [Anoplophora glabripennis]	Q8CGF6|WDR47_MOUSE	WD repeat-containing protein 47 OS=Mus musculus OX=10090 GN=Wdr47 PE=1 SV=2	--	--	--	--	--	--	KOG0641	WD40 repeat protein	[R]	POORLY CHARACTERIZED	General function prediction only	S	ENOG410YF9K	WD repeat domain 47	Cellular Component: cytoplasm (GO:0005737);|Cellular Component: microtubule (GO:0005874);|Biological Process: multicellular organism development (GO:0007275);	PF00400.31	WD domain, G-beta repeat
transcript_10221	XP_018023459.1	PREDICTED: THO complex subunit 2-like [Hyalella azteca]	B0KWH8|THOC2_CALJA	THO complex subunit 2 OS=Callithrix jacchus OX=9483 GN=THOC2 PE=3 SV=1	--	--	--	--	--	--	KOG1874	KEKE-like motif-containing transcription regulator (Rlr1)/suppressor of sin4	[K]	INFORMATION STORAGE AND PROCESSING	Transcription	S	ENOG410XQ2A	tHO complex	Molecular Function: RNA binding (GO:0003723);|Biological Process: mRNA processing (GO:0006397);|Biological Process: RNA splicing (GO:0008380);|Cellular Component: nuclear speck (GO:0016607);|Biological Process: neuron development (GO:0048666);|Biological Process: generation of neurons (GO:0048699);|Biological Process: mRNA transport (GO:0051028);	PF11262.7	Transcription factor/nuclear export subunit protein 2
transcript_10222	XP_018015237.1	PREDICTED: rhotekin-like [Hyalella azteca]	Q9BST9|RTKN_HUMAN	Rhotekin OS=Homo sapiens OX=9606 GN=RTKN PE=1 SV=2	--	--	--	--	--	--	--	--	--	--	--	S	ENOG410ZX8Y	Rhotekin	Biological Process: mitotic cytokinesis (GO:0000281);|Biological Process: actomyosin contractile ring assembly (GO:0000915);|Molecular Function: GTPase inhibitor activity (GO:0005095);|Molecular Function: GTP binding (GO:0005525);|Cellular Component: actomyosin contractile ring (GO:0005826);|Cellular Component: cytosol (GO:0005829);|Biological Process: apoptotic process (GO:0006915);|Biological P…	PF08174.10	Cell division protein anillin
transcript_10223	XP_018012343.1	PREDICTED: dystonin-like isoform X1 [Hyalella azteca]	Q03001|DYST_HUMAN	Dystonin OS=Homo sapiens OX=9606 GN=DST PE=1 SV=4	--	--	--	--	--	--	KOG0516	Dystonin, GAS (Growth-arrest-specific protein), and related proteins	[Z]	CELLULAR PROCESSES AND SIGNALING	Cytoskeleton	Z	COG5069	Microtubule associated monoxygenase, calponin and LIM domain containing	Biological Process: microtubule cytoskeleton organization (GO:0000226);|Molecular Function: actin binding (GO:0003779);|Molecular Function: integrin binding (GO:0005178);|Molecular Function: structural molecule activity (GO:0005198);|Molecular Function: calcium ion binding (GO:0005509);|Cellular Component: basement membrane (GO:0005604);|Cellular Component: nucleus (GO:0005634);|Cellular Componen…	PF00435.20	Spectrin repeat
transcript_10224	--	--	--	--	--	--	--	--	--	--	--	--	--	--	--	--	--	--	--	--	--
transcript_10225	XP_018011567.1	PREDICTED: ral GTPase-activating protein subunit beta-like [Hyalella azteca]	Q86X10|RLGPB_HUMAN	Ral GTPase-activating protein subunit beta OS=Homo sapiens OX=9606 GN=RALGAPB PE=1 SV=1	--	--	--	--	--	--	KOG3652	Uncharacterized conserved protein	[S]	POORLY CHARACTERIZED	Function unknown	S	ENOG411027C	Ral GTPase activating protein, beta subunit (Non-catalytic)	Molecular Function: GTPase activator activity (GO:0005096);|Molecular Function: protein heterodimerization activity (GO:0046982);|Biological Process: regulation of small GTPase mediated signal transduction (GO:0051056);|Biological Process: activation of GTPase activity (GO:0090630);	PF02145.14	Rap/ran-GAP
transcript_10226	ASJ77422.1	hexokinase [Macrobrachium nipponense]	Q9NFT7|HXK2_DROME	Hexokinase type 2 OS=Drosophila melanogaster OX=7227 GN=Hex-t2 PE=2 SV=4	--	--	--	--	--	--	KOG1369	Hexokinase	[G]	METABOLISM	Carbohydrate transport and metabolism	G	COG5026	hexokinase	Biological Process: cellular glucose homeostasis (GO:0001678);|Molecular Function: glucokinase activity (GO:0004340);|Molecular Function: hexokinase activity (GO:0004396);|Molecular Function: ATP binding (GO:0005524);|Molecular Function: glucose binding (GO:0005536);|Cellular Component: cytosol (GO:0005829);|Biological Process: fructose metabolic process (GO:0006000);|Biological Process: glucose …	PF03727.15	Hexokinase
transcript_10227	XP_018018519.1	PREDICTED: uncharacterized protein LOC108675046 [Hyalella azteca]	--	--	--	--	--	--	--	--	--	--	--	--	--	--	--	--	--	PF05729.11	NACHT domain
transcript_10228	PNF22880.1	Transcription factor CP2 [Cryptotermes secundus]	Q6NZH6|TFCP2_XENTR	Transcription factor CP2 OS=Xenopus tropicalis OX=8364 GN=tfcp2 PE=2 SV=1	--	--	--	--	--	--	KOG4091	Transcription factor	[K]	INFORMATION STORAGE AND PROCESSING	Transcription	K	ENOG410XNZ6	Transcription factor	Molecular Function: proximal promoter DNA-binding transcription activator activity, RNA polymerase II-specific (GO:0001077);|Molecular Function: DNA-binding transcription factor activity (GO:0003700);|Cellular Component: nucleus (GO:0005634);|Biological Process: regulation of transcription by RNA polymerase II (GO:0006357);|Molecular Function: sequence-specific DNA binding (GO:0043565);	PF04516.14	CP2 transcription factor
transcript_10229	XP_018020656.1	PREDICTED: spectrin beta chain-like [Hyalella azteca]	Q00963|SPTCB_DROME	Spectrin beta chain OS=Drosophila melanogaster OX=7227 GN=beta-Spec PE=1 SV=2	--	--	--	--	--	--	KOG0517	Beta-spectrin	[Z]	CELLULAR PROCESSES AND SIGNALING	Cytoskeleton	Z	COG5069	Microtubule associated monoxygenase, calponin and LIM domain containing	Molecular Function: actin binding (GO:0003779);|Molecular Function: structural constituent of cytoskeleton (GO:0005200);|Molecular Function: calmodulin binding (GO:0005516);|Molecular Function: phosphatidylinositol-4,5-bisphosphate binding (GO:0005546);|Cellular Component: plasma membrane (GO:0005886);|Biological Process: plasma membrane organization (GO:0007009);|Biological Process: negative reg…	PF00435.20	Spectrin repeat
transcript_1023	XP_018009721.1	PREDICTED: BTB/POZ domain-containing protein 10-like isoform X1 [Hyalella azteca]	Q80X66|BTBDA_MOUSE	BTB/POZ domain-containing protein 10 OS=Mus musculus OX=10090 GN=Btbd10 PE=1 SV=1	--	--	--	--	--	--	KOG3840	Uncharaterized conserved protein, contains BTB/POZ domain	[R]	POORLY CHARACTERIZED	General function prediction only	S	ENOG410XSS5	BTB (POZ) domain containing 10	Cellular Component: fibrillar center (GO:0001650);|Cellular Component: nucleus (GO:0005634);|Cellular Component: cytoplasm (GO:0005737);|Biological Process: positive regulation of phosphorylation (GO:0042327);|Biological Process: type B pancreatic cell proliferation (GO:0044342);|Biological Process: negative regulation of neuron death (GO:1901215);	PF16017.4	BTB/POZ domain
transcript_10230	--	--	--	--	--	--	--	--	--	--	--	--	--	--	--	--	--	--	--	PF12871.6	Pre-mRNA-splicing factor 38-associated hydrophilic C-term
transcript_10231	XP_018012551.1	PREDICTED: uncharacterized protein LOC108669665 [Hyalella azteca]	--	--	--	--	--	--	--	--	--	--	--	--	--	--	--	--	--	PF16034.4	JAKMIP CC3 domain
transcript_10232	XP_018026835.1	PREDICTED: GATA zinc finger domain-containing protein 14-like [Hyalella azteca]	--	--	--	--	--	--	--	--	--	--	--	--	--	--	--	--	--	--	--
transcript_10233	XP_015173173.1	PREDICTED: protein shuttle craft [Polistes dominula]	P40798|STC_DROME	Protein shuttle craft OS=Drosophila melanogaster OX=7227 GN=stc PE=1 SV=2	--	--	--	--	--	--	KOG1952	Transcription factor NF-X1, contains NFX-type Zn2+-binding and R3H domains	[K]	INFORMATION STORAGE AND PROCESSING	Transcription	K	ENOG410XR02	Nuclear transcription factor, X-box	Biological Process: negative regulation of transcription by RNA polymerase II (GO:0000122);|Molecular Function: RNA polymerase II regulatory region sequence-specific DNA binding (GO:0000977);|Molecular Function: proximal promoter DNA-binding transcription repressor activity, RNA polymerase II-specific (GO:0001078);|Molecular Function: DNA-binding transcription factor activity (GO:0003700);|Molecu…	PF01424.21	R3H domain
transcript_10236	XP_018012277.1	PREDICTED: uncharacterized protein LOC108669458 isoform X1 [Hyalella azteca]	B7Z0W9|OTOP_DROME	Proton channel OtopLc OS=Drosophila melanogaster OX=7227 GN=CG42265 PE=3 SV=2	--	--	--	--	--	--	KOG4740	Uncharacterized conserved protein	[S]	POORLY CHARACTERIZED	Function unknown	S	ENOG410XVS5	Otopetrin	Cellular Component: plasma membrane (GO:0005886);|Molecular Function: proton channel activity (GO:0015252);|Cellular Component: integral component of membrane (GO:0016021);|Biological Process: proton transmembrane transport (GO:1902600);	PF03189.12	Otopetrin
transcript_10237	XP_018025224.1	PREDICTED: hexosaminidase D-like [Hyalella azteca]	Q8WVB3|HEXD_HUMAN	Hexosaminidase D OS=Homo sapiens OX=9606 GN=HEXD PE=1 SV=3	--	--	--	--	--	--	--	--	--	--	--	G	ENOG410XQYG	hexosaminidase activity	Molecular Function: beta-N-acetylhexosaminidase activity (GO:0004563);|Cellular Component: nucleus (GO:0005634);|Cellular Component: cytoplasm (GO:0005737);|Biological Process: carbohydrate metabolic process (GO:0005975);|Molecular Function: hexosaminidase activity (GO:0015929);|Molecular Function: N-acetyl-beta-D-galactosaminidase activity (GO:0102148);	--	--
transcript_10240	ATU31745.1	calpain-B-like protein, partial [Procambarus clarkii]	Q9VT65|CANB_DROME	Calpain-B OS=Drosophila melanogaster OX=7227 GN=CalpB PE=1 SV=2	--	--	--	--	--	--	KOG0045	Cytosolic Ca2+-dependent cysteine protease (calpain), large subunit (EF-Hand protein superfamily)	[OT]	CELLULAR PROCESSES AND SIGNALING|CELLULAR PROCESSES AND SIGNALING	Posttranslational modification, protein turnover, chaperones |Signal transduction mechanisms	O	ENOG410XP0B	Calpain-like cysteine peptidase	Molecular Function: calcium-dependent cysteine-type endopeptidase activity (GO:0004198);|Molecular Function: calcium ion binding (GO:0005509);|Cellular Component: cytoplasm (GO:0005737);|Biological Process: proteolysis (GO:0006508);|Biological Process: border follicle cell migration (GO:0007298);|Cellular Component: membrane (GO:0016020);|Biological Process: neuron remodeling (GO:0016322);|Biolog…	PF00648.20	Calpain family cysteine protease
transcript_10241	XP_018563354.1	protein 4.1 homolog isoform X3 [Anoplophora glabripennis]	Q9V8R9|41_DROME	Protein 4.1 homolog OS=Drosophila melanogaster OX=7227 GN=cora PE=1 SV=1	--	--	--	--	--	--	KOG3527	Erythrocyte membrane protein 4.1 and related proteins of the ERM family	[R]	POORLY CHARACTERIZED	General function prediction only	S	ENOG410Y7NQ	erythrocyte membrane protein band 4.1-like	Biological Process: heart process (GO:0003015);|Molecular Function: actin binding (GO:0003779);|Molecular Function: structural molecule activity (GO:0005198);|Cellular Component: cytoskeleton (GO:0005856);|Cellular Component: plasma membrane (GO:0005886);|Cellular Component: septate junction (GO:0005918);|Cellular Component: smooth septate junction (GO:0005920);|Biological Process: protein target…	PF05902.12	4.1 protein C-terminal domain (CTD)
transcript_10242	XP_021933074.1	synapse-associated protein 1 isoform X1 [Zootermopsis nevadensis]	Q960T2|SAP47_DROME	Synapse-associated protein of 47 kDa OS=Drosophila melanogaster OX=7227 GN=Sap47 PE=1 SV=1	--	--	--	--	--	--	KOG4310	Synapse-associated protein	[U]	CELLULAR PROCESSES AND SIGNALING	Intracellular trafficking, secretion, and vesicular transport	S	ENOG410ZPSV	Synapse associated protein 1	Biological Process: chemical synaptic transmission (GO:0007268);|Biological Process: associative learning (GO:0008306);|Cellular Component: synapse (GO:0045202);|Biological Process: regulation of short-term neuronal synaptic plasticity (GO:0048172);	PF03909.16	BSD domain
transcript_10245	--	--	--	--	--	--	--	--	--	--	--	--	--	--	--	--	--	--	--	--	--
transcript_10246	--	--	--	--	--	--	--	--	--	--	--	--	--	--	--	--	--	--	--	PF10632.8	He_PIG associated, NEW1 domain of bacterial glycohydrolase
transcript_10247	PNF28166.1	BTB/POZ domain-containing protein KCTD9 [Cryptotermes secundus]	Q7L273|KCTD9_HUMAN	BTB/POZ domain-containing protein KCTD9 OS=Homo sapiens OX=9606 GN=KCTD9 PE=1 SV=1	--	--	--	--	--	--	KOG1665	AFH1-interacting protein FIP2, contains BTB/POZ domain and pentapeptide repeats	[R]	POORLY CHARACTERIZED	General function prediction only	S	COG1357	pathogenesis	Cellular Component: intracellular (GO:0005622);|Biological Process: protein ubiquitination (GO:0016567);|Biological Process: intracellular signal transduction (GO:0035556);|Molecular Function: identical protein binding (GO:0042802);|Molecular Function: protein self-association (GO:0043621);|Biological Process: protein homooligomerization (GO:0051260);|Molecular Function: cullin family protein bin…	PF00805.21	Pentapeptide repeats (8 copies)
transcript_10248	XP_018012222.1	PREDICTED: uncharacterized protein LOC108669409 [Hyalella azteca]	Q5VV41|ARHGG_HUMAN	Rho guanine nucleotide exchange factor 16 OS=Homo sapiens OX=9606 GN=ARHGEF16 PE=1 SV=1	--	--	--	--	--	--	KOG3523	Putative guanine nucleotide exchange factor TIM	[T]	CELLULAR PROCESSES AND SIGNALING	Signal transduction mechanisms	T	COG5422	guanine nucleotide exchange factor	Molecular Function: guanyl-nucleotide exchange factor activity (GO:0005085);|Molecular Function: Rho guanyl-nucleotide exchange factor activity (GO:0005089);|Cellular Component: cytosol (GO:0005829);|Biological Process: G protein-coupled receptor signaling pathway (GO:0007186);|Molecular Function: Rho GTPase binding (GO:0017048);|Molecular Function: PDZ domain binding (GO:0030165);|Molecular Func…	PF00621.19|PF16928.4	RhoGEF domain; DNA/protein translocase of phage P22 injectosome
transcript_10249	XP_021921017.1	1-phosphatidylinositol 4,5-bisphosphate phosphodiesterase eta-2-like isoform X2 [Zootermopsis nevadensis]	Q32NH8|PLCD4_XENLA	1-phosphatidylinositol 4,5-bisphosphate phosphodiesterase delta-4 OS=Xenopus laevis OX=8355 GN=plcd4 PE=2 SV=1	--	--	--	--	--	--	KOG0169	Phosphoinositide-specific phospholipase C	[T]	CELLULAR PROCESSES AND SIGNALING	Signal transduction mechanisms	S	ENOG410XPSW	phospholipase c	Molecular Function: phosphatidylinositol phospholipase C activity (GO:0004435);|Molecular Function: calcium ion binding (GO:0005509);|Cellular Component: nucleus (GO:0005634);|Cellular Component: endoplasmic reticulum (GO:0005783);|Biological Process: acrosome reaction (GO:0007340);|Cellular Component: membrane (GO:0016020);|Biological Process: lipid catabolic process (GO:0016042);|Biological Pro…	PF00388.18	Phosphatidylinositol-specific phospholipase C, X domain
transcript_1025	AHK23026.1	beta-1,3-glucan-binding protein precursor [Astacus astacus]	P81182|BGBP_PENVA	Beta-1,3-glucan-binding protein OS=Penaeus vannamei OX=6689 PE=1 SV=2	--	--	--	--	--	--	--	--	--	--	--	--	--	--	Biological Process: cell surface pattern recognition receptor signaling pathway (GO:0002752);|Cellular Component: extracellular region (GO:0005576);|Biological Process: lipid transport (GO:0006869);|Molecular Function: signaling pattern recognition receptor activity (GO:0008329);|Biological Process: innate immune response (GO:0045087);|Biological Process: regulation of innate immune response (GO:…	PF16139.4	Domain of unknown function (DUF4847)
transcript_10250	--	--	--	--	--	--	--	--	--	--	--	--	--	--	--	--	--	--	--	--	--
transcript_10251	AVN99028.1	filamin-A isoform X5, partial [Procambarus clarkii]	Q9VEN1|FLNA_DROME	Filamin-A OS=Drosophila melanogaster OX=7227 GN=cher PE=1 SV=2	--	--	--	--	--	--	KOG0518	Actin-binding cytoskeleton protein, filamin	[Z]	CELLULAR PROCESSES AND SIGNALING	Cytoskeleton	Z	COG5069	Microtubule associated monoxygenase, calponin and LIM domain containing	Biological Process: mitotic cell cycle (GO:0000278);|Molecular Function: actin binding (GO:0003779);|Cellular Component: cytosol (GO:0005829);|Cellular Component: plasma membrane (GO:0005886);|Biological Process: female germline ring canal formation (GO:0007301);|Biological Process: cytoplasmic transport, nurse cell to oocyte (GO:0007303);|Biological Process: long-term memory (GO:0007616);|Biolog…	PF00630.18	Filamin/ABP280 repeat
transcript_10252	XP_013789045.2	zinc finger C2HC domain-containing protein 1A-like [Limulus polyphemus]	A4FUE7|ZC21A_BOVIN	Zinc finger C2HC domain-containing protein 1A OS=Bos taurus OX=9913 GN=ZC2HC1A PE=2 SV=1	--	--	--	--	--	--	KOG3940	Uncharacterized conserved protein	[S]	POORLY CHARACTERIZED	Function unknown	S	ENOG4111J7C	zinc finger, C2HC-type containing	Molecular Function: metal ion binding (GO:0046872);	PF07873.10|PF13913.5	YabP family; zinc-finger of a C2HC-type
transcript_10253	KZS05999.1	Alpha-mannosidase 2C1 [Daphnia magna]	Q9NTJ4|MA2C1_HUMAN	Alpha-mannosidase 2C1 OS=Homo sapiens OX=9606 GN=MAN2C1 PE=1 SV=1	534/1079(49.49)	K01191	MAN2C1	alpha-mannosidase [EC:3.2.1.24]	ko00511	Other glycan degradation	KOG4342	Alpha-mannosidase	[G]	METABOLISM	Carbohydrate transport and metabolism	G	COG0383	alpha-mannosidase	Molecular Function: alpha-mannosidase activity (GO:0004559);|Cellular Component: nucleoplasm (GO:0005654);|Cellular Component: cytosol (GO:0005829);|Biological Process: mannose metabolic process (GO:0006013);|Biological Process: oligosaccharide catabolic process (GO:0009313);|Molecular Function: carbohydrate binding (GO:0030246);|Molecular Function: metal ion binding (GO:0046872);	PF01074.21	Glycosyl hydrolases family 38 N-terminal domain
transcript_10255	XP_018022400.1	PREDICTED: myosin heavy chain, muscle-like isoform X12 [Hyalella azteca]	P05661|MYSA_DROME	Myosin heavy chain, muscle OS=Drosophila melanogaster OX=7227 GN=Mhc PE=1 SV=4	--	--	--	--	--	--	KOG0161	Myosin class II heavy chain	[Z]	CELLULAR PROCESSES AND SIGNALING	Cytoskeleton	Z	COG5022	myosin heavy chain	Molecular Function: motor activity (GO:0003774);|Molecular Function: calmodulin binding (GO:0005516);|Molecular Function: ATP binding (GO:0005524);|Cellular Component: polytene chromosome puff (GO:0005703);|Biological Process: muscle contraction (GO:0006936);|Biological Process: border follicle cell migration (GO:0007298);|Biological Process: epithelial cell migration, open tracheal system (GO:00…	PF01576.18|PF10479.8	Myosin tail; Fragile site-associated protein C-terminus
transcript_10257	XP_018019721.1	PREDICTED: G-protein coupled receptor Mth2-like [Hyalella azteca]	Q9GT50|MTH_DROYA	G-protein coupled receptor Mth OS=Drosophila yakuba OX=7245 GN=mth PE=3 SV=2	--	--	--	--	--	--	KOG4193	G protein-coupled receptors	[T]	CELLULAR PROCESSES AND SIGNALING	Signal transduction mechanisms	S	ENOG4111I4H	g-protein coupled receptor	Molecular Function: G protein-coupled receptor activity (GO:0004930);|Cellular Component: plasma membrane (GO:0005886);|Biological Process: cell surface receptor signaling pathway (GO:0007166);|Biological Process: determination of adult lifespan (GO:0008340);|Cellular Component: integral component of membrane (GO:0016021);|Biological Process: response to starvation (GO:0042594);	PF00002.23	7 transmembrane receptor (Secretin family)
transcript_10258	--	--	--	--	--	--	--	--	--	--	--	--	--	--	--	--	--	--	--	--	--
transcript_10259	AJZ73178.1	heat shock protein 90 [Macrobrachium rosenbergii]	P04809|HSP83_DROPS	Heat shock protein 83 OS=Drosophila pseudoobscura pseudoobscura OX=46245 GN=Hsp83 PE=3 SV=2	--	--	--	--	--	--	KOG0019	Molecular chaperone (HSP90 family)	[O]	CELLULAR PROCESSES AND SIGNALING	Posttranslational modification, protein turnover, chaperones	O	COG0326	Molecular chaperone. Has ATPase activity (By similarity)	Molecular Function: ATP binding (GO:0005524);|Cellular Component: polytene chromosome interband (GO:0005705);|Cellular Component: centrosome (GO:0005813);|Biological Process: protein folding (GO:0006457);|Biological Process: NLS-bearing protein import into nucleus (GO:0006607);|Biological Process: centrosome cycle (GO:0007098);|Biological Process: negative regulation of cell proliferation (GO:000…	PF00183.17	Hsp90 protein
transcript_1026	--	--	--	--	--	--	--	--	--	--	--	--	--	--	--	--	--	--	--	PF02362.20	B3 DNA binding domain
transcript_10260	XP_023704833.1	vacuolar protein sorting-associated protein 37A isoform X1 [Cryptotermes secundus]	Q8NEZ2|VP37A_HUMAN	Vacuolar protein sorting-associated protein 37A OS=Homo sapiens OX=9606 GN=VPS37A PE=1 SV=1	63/168(37.50)	K12185	VPS37	ESCRT-I complex subunit VPS37	ko04144	Endocytosis	KOG3270	Uncharacterized conserved protein	[S]	POORLY CHARACTERIZED	Function unknown	U	ENOG4111UJN	vacuolar protein sorting 37 homolog	Cellular Component: ESCRT I complex (GO:0000813);|Cellular Component: nucleoplasm (GO:0005654);|Cellular Component: centrosome (GO:0005813);|Cellular Component: cytosol (GO:0005829);|Cellular Component: endosome membrane (GO:0010008);|Biological Process: protein transport (GO:0015031);|Biological Process: endosomal transport (GO:0016197);|Biological Process: macroautophagy (GO:0016236);|Biologica…	PF07200.12	Modifier of rudimentary (Mod(r)) protein
transcript_10261	PNF14070.1	T-complex protein 11-like protein 1 [Cryptotermes secundus]	Q9NUJ3|T11L1_HUMAN	T-complex protein 11-like protein 1 OS=Homo sapiens OX=9606 GN=TCP11L1 PE=1 SV=1	--	--	--	--	--	--	KOG1981	SOK1 kinase belonging to the STE20/SPS1/GC kinase family	[T]	CELLULAR PROCESSES AND SIGNALING	Signal transduction mechanisms	S	ENOG410ZDEH	t-complex 11	Cellular Component: microtubule (GO:0005874);	PF05794.12	T-complex protein 11
transcript_10262	XP_018014384.1	PREDICTED: fasciclin-2-like isoform X3 [Hyalella azteca]	P22648|FAS2_SCHAM	Fasciclin-2 OS=Schistocerca americana OX=7009 GN=FAS2 PE=1 SV=2	--	--	--	--	--	--	KOG3510	FOG: Immunoglobulin C-2 Type/fibronectin type III domains	[T]	CELLULAR PROCESSES AND SIGNALING	Signal transduction mechanisms	U	ENOG410XTGB	Neural cell adhesion molecule 1	Biological Process: cell adhesion (GO:0007155);|Biological Process: nervous system development (GO:0007399);|Cellular Component: integral component of membrane (GO:0016021);|Biological Process: cell differentiation (GO:0030154);	PF07679.15	Immunoglobulin I-set domain
transcript_10263	XP_013771671.1	neuroplastin-like isoform X3 [Limulus polyphemus]	Q99PA3|BASI_CRIGR	Basigin (Fragment) OS=Cricetulus griseus OX=10029 GN=BSG PE=2 SV=1	--	--	--	--	--	--	KOG4475	FOG: Immunoglobin and related proteins	[RP]	POORLY CHARACTERIZED|METABOLISM	General function prediction only |Inorganic ion transport and metabolism	U	ENOG4111V1Q	type 1 fibroblast growth factor receptor binding	Molecular Function: mannose binding (GO:0005537);|Cellular Component: integral component of plasma membrane (GO:0005887);|Cellular Component: melanosome (GO:0042470);|Biological Process: protein localization to plasma membrane (GO:0072659);	PF07679.15	Immunoglobulin I-set domain
transcript_10264	XP_018028171.1	PREDICTED: semaphorin-1A-like, partial [Hyalella azteca]	Q26473|SEM1A_SCHAM	Semaphorin-1A OS=Schistocerca americana OX=7009 GN=SEMA-1A PE=1 SV=1	--	--	--	--	--	--	KOG3611	Semaphorins	[T]	CELLULAR PROCESSES AND SIGNALING	Signal transduction mechanisms	S	ENOG410XQZC	Sema domain, immunoglobulin domain (Ig), transmembrane domain (TM) and short cytoplasmic domain, (Semaphorin)	Biological Process: nervous system development (GO:0007399);|Cellular Component: integral component of membrane (GO:0016021);|Biological Process: cell differentiation (GO:0030154);	PF01403.18	Sema domain
transcript_10265	AHA85992.1	putative clotting protein [Macrobrachium rosenbergii]	Q9U572|CLOT_PENMO	Hemolymph clottable protein OS=Penaeus monodon OX=6687 PE=1 SV=1	--	--	--	--	--	--	--	--	--	--	--	--	--	--	Molecular Function: lipid transporter activity (GO:0005319);|Cellular Component: extracellular region (GO:0005576);|Biological Process: hemolymph coagulation (GO:0042381);	PF01347.21	Lipoprotein amino terminal region
transcript_10266	XP_018023177.1	PREDICTED: zinc finger and BTB domain-containing protein 44-like isoform X1 [Hyalella azteca]	Q9V5M3|LOLA6_DROME	Longitudinals lacking protein, isoforms N/O/W/X/Y OS=Drosophila melanogaster OX=7227 GN=lola PE=1 SV=3	--	--	--	--	--	--	--	--	--	--	--	S	ENOG4111I76	NA	Molecular Function: DNA binding (GO:0003677);|Molecular Function: DNA-binding transcription factor activity (GO:0003700);|Cellular Component: nucleus (GO:0005634);|Cellular Component: nucleoplasm (GO:0005654);|Biological Process: regulation of transcription, DNA-templated (GO:0006355);|Biological Process: regulation of transcription by RNA polymerase II (GO:0006357);|Biological Process: axonogene…	PF00651.30	BTB/POZ domain
transcript_10267	XP_018020515.1	PREDICTED: transmembrane protein 50A-like [Hyalella azteca]	Q9CXL1|TM50A_MOUSE	Transmembrane protein 50A OS=Mus musculus OX=10090 GN=Tmem50a PE=1 SV=1	--	--	--	--	--	--	KOG3393	Predicted membrane protein	[S]	POORLY CHARACTERIZED	Function unknown	S	ENOG410YCSG	transmembrane protein 50A	Cellular Component: cytoplasm (GO:0005737);|Cellular Component: endoplasmic reticulum (GO:0005783);|Cellular Component: integral component of membrane (GO:0016021);|Biological Process: late endosome to vacuole transport via multivesicular body sorting pathway (GO:0032511);|Cellular Component: neuronal cell body (GO:0043025);|Cellular Component: glial cell projection (GO:0097386);	PF05255.10	Uncharacterised protein family (UPF0220)
transcript_10269	--	--	--	--	--	--	--	--	--	--	--	--	--	--	--	--	--	--	--	--	--
transcript_1027	XP_018020706.1	PREDICTED: uncharacterized protein LOC108677066 [Hyalella azteca]	Q7ZVU1|GARE1_DANRE	GRB2-associated and regulator of MAPK protein 1 OS=Danio rerio OX=7955 GN=garem1 PE=2 SV=1	--	--	--	--	--	--	--	--	--	--	--	S	ENOG4111723	NA	Biological Process: epidermal growth factor receptor signaling pathway (GO:0007173);|Biological Process: positive regulation of cell proliferation (GO:0008284);|Biological Process: positive regulation of cell division (GO:0051781);|Molecular Function: proline-rich region binding (GO:0070064);|Biological Process: positive regulation of ERK1 and ERK2 cascade (GO:0070374);|Biological Process: cellul…	PF12736.6	Cell-cycle sustaining, positive selection,
transcript_10270	--	--	--	--	--	--	--	--	--	--	--	--	--	--	--	--	--	--	--	--	--
transcript_10271	XP_023309744.1	uncharacterized protein LOC108917252 [Anoplophora glabripennis]	Q22328|LEV9_CAEEL	Protein lev-9 OS=Caenorhabditis elegans OX=6239 GN=lev-9 PE=1 SV=3	--	--	--	--	--	--	KOG4297	C-type lectin	[TV]	CELLULAR PROCESSES AND SIGNALING|CELLULAR PROCESSES AND SIGNALING	Signal transduction mechanisms |Defense mechanisms	S	ENOG410YMU7	peptidase inhibitor activity	Cellular Component: extracellular space (GO:0005615);|Cellular Component: cell junction (GO:0030054);|Molecular Function: peptidase inhibitor activity (GO:0030414);|Cellular Component: synapse (GO:0045202);	PF00084.19	Sushi repeat (SCR repeat)
transcript_10272	XP_018010284.1	PREDICTED: ninjurin-1-like [Hyalella azteca]	O70131|NINJ1_MOUSE	Ninjurin-1 OS=Mus musculus OX=10090 GN=Ninj1 PE=1 SV=1	--	--	--	--	--	--	--	--	--	--	--	S	ENOG4111YTJ	NA	Biological Process: positive regulation of cell-matrix adhesion (GO:0001954);|Biological Process: cell adhesion (GO:0007155);|Cellular Component: integral component of membrane (GO:0016021);|Biological Process: tissue regeneration (GO:0042246);|Biological Process: hyaloid vascular plexus regression (GO:1990384);	PF04923.11	Ninjurin
transcript_10273	XP_020388553.1	hydroxyacid-oxoacid transhydrogenase, mitochondrial [Rhincodon typus]	A6QP15|HOT_BOVIN	Hydroxyacid-oxoacid transhydrogenase, mitochondrial OS=Bos taurus OX=9913 GN=ADHFE1 PE=2 SV=1	--	--	--	--	--	--	KOG3857	Alcohol dehydrogenase, class IV	[C]	METABOLISM	Energy production and conversion	C	COG1454	alcohol dehydrogenase	Cellular Component: mitochondrion (GO:0005739);|Biological Process: glutamate catabolic process via 2-oxoglutarate (GO:0006539);|Molecular Function: metal ion binding (GO:0046872);|Molecular Function: hydroxyacid-oxoacid transhydrogenase activity (GO:0047988);	PF00465.18	Iron-containing alcohol dehydrogenase
transcript_10274	XP_007487965.1	PREDICTED: nuclear pore complex protein Nup153 isoform X2 [Monodelphis domestica]	P49791|NU153_RAT	Nuclear pore complex protein Nup153 OS=Rattus norvegicus OX=10116 GN=Nup153 PE=1 SV=1	206/697(29.56)	K14296	NUP153	nuclear pore complex protein Nup153	ko03013	RNA transport	KOG4719	Nuclear pore complex protein	[YU]	CELLULAR PROCESSES AND SIGNALING|CELLULAR PROCESSES AND SIGNALING	Nuclear structure |Intracellular trafficking, secretion, and vesicular transport	U	ENOG41107SV	Nucleoporin 153kDa	Biological Process: mitotic cell cycle (GO:0000278);|Molecular Function: chromatin binding (GO:0003682);|Molecular Function: double-stranded DNA binding (GO:0003690);|Cellular Component: annulate lamellae (GO:0005642);|Cellular Component: nuclear pore (GO:0005643);|Biological Process: protein import into nucleus (GO:0006606);|Molecular Function: nuclear localization sequence binding (GO:0008139);…	PF08604.9	Nucleoporin Nup153-like
transcript_10275	AHL24866.1	chitinase 1C [Macrobrachium nipponense]	P36362|CHIT_MANSE	Endochitinase OS=Manduca sexta OX=7130 PE=2 SV=1	282/515(54.76)	K01183	E3.2.1.14	chitinase [EC:3.2.1.14]	ko00520	Amino sugar and nucleotide sugar metabolism	KOG2806	Chitinase	[G]	METABOLISM	Carbohydrate transport and metabolism	G	COG3325	chitinase	Biological Process: polysaccharide catabolic process (GO:0000272);|Molecular Function: chitinase activity (GO:0004568);|Cellular Component: extracellular region (GO:0005576);|Biological Process: chitin catabolic process (GO:0006032);|Molecular Function: chitin binding (GO:0008061);	PF00704.27	Glycosyl hydrolases family 18
transcript_10276	KXJ10657.1	hypothetical protein AC249_AIPGENE9566 [Exaiptasia pallida]	--	--	--	--	--	--	--	--	--	--	--	--	--	--	--	--	--	PF00041.20|PF02480.15|PF05545.10	Fibronectin type III domain; Alphaherpesvirus glycoprotein E; Cbb3-type cytochrome oxidase component FixQ
transcript_10277	XP_018017948.1	PREDICTED: actin-binding protein anillin-like [Hyalella azteca]	Q801E2|ANLN_XENLA	Anillin OS=Xenopus laevis OX=8355 GN=anln PE=1 SV=1	--	--	--	--	--	--	KOG3640	Actin binding protein Anillin	[DZ]	CELLULAR PROCESSES AND SIGNALING|CELLULAR PROCESSES AND SIGNALING	Cell cycle control, cell division, chromosome partitioning |Cytoskeleton	S	ENOG4110J5Z	Anillin, actin binding protein	Molecular Function: actin binding (GO:0003779);|Cellular Component: nucleus (GO:0005634);|Cellular Component: cytoskeleton (GO:0005856);|Biological Process: cell cycle (GO:0007049);|Cellular Component: bleb (GO:0032059);|Biological Process: cell division (GO:0051301);|Cellular Component: cell cortex region (GO:0099738);|Biological Process: positive regulation of bleb assembly (GO:1904172);	PF08174.10	Cell division protein anillin
transcript_10278	ANH79228.1	VLIG2 [Macrobrachium rosenbergii]	Q80SU7|GVIN1_MOUSE	Interferon-induced very large GTPase 1 OS=Mus musculus OX=10090 GN=Gvin1 PE=1 SV=1	--	--	--	--	--	--	--	--	--	--	--	S	ENOG410ZV9K	NA	Molecular Function: GTP binding (GO:0005525);|Cellular Component: nucleus (GO:0005634);|Cellular Component: cytosol (GO:0005829);	PF05879.11	Root hair defective 3 GTP-binding protein (RHD3)
transcript_10279	ASU54247.1	myosin heavy chain [Palaemon carinicauda]	P05661|MYSA_DROME	Myosin heavy chain, muscle OS=Drosophila melanogaster OX=7227 GN=Mhc PE=1 SV=4	--	--	--	--	--	--	KOG0161	Myosin class II heavy chain	[Z]	CELLULAR PROCESSES AND SIGNALING	Cytoskeleton	Z	COG5022	myosin heavy chain	Molecular Function: motor activity (GO:0003774);|Molecular Function: calmodulin binding (GO:0005516);|Molecular Function: ATP binding (GO:0005524);|Cellular Component: polytene chromosome puff (GO:0005703);|Biological Process: muscle contraction (GO:0006936);|Biological Process: border follicle cell migration (GO:0007298);|Biological Process: epithelial cell migration, open tracheal system (GO:00…	PF00063.20|PF01576.18	Myosin head (motor domain); Myosin tail
transcript_1028	XP_023724415.1	brefeldin A-inhibited guanine nucleotide-exchange protein 3 [Cryptotermes secundus]	Q5TH69|BIG3_HUMAN	Brefeldin A-inhibited guanine nucleotide-exchange protein 3 OS=Homo sapiens OX=9606 GN=ARFGEF3 PE=1 SV=3	--	--	--	--	--	--	KOG1846	Uncharacterized conserved protein, contains Sec7 domain	[U]	CELLULAR PROCESSES AND SIGNALING	Intracellular trafficking, secretion, and vesicular transport	S	ENOG410XNND	Brefeldin A-inhibited guanine nucleotide-exchange protein	Molecular Function: ARF guanyl-nucleotide exchange factor activity (GO:0005086);|Biological Process: negative regulation of phosphatase activity (GO:0010923);|Cellular Component: integral component of membrane (GO:0016021);|Cellular Component: transport vesicle membrane (GO:0030658);|Biological Process: regulation of ARF protein signal transduction (GO:0032012);	PF09324.9	Domain of unknown function (DUF1981)
transcript_10280	XP_023709078.1	unc-112-related protein-like isoform X2 [Cryptotermes secundus]	Q9VZI3|UN112_DROME	Unc-112-related protein OS=Drosophila melanogaster OX=7227 GN=Fit1 PE=1 SV=1	--	--	--	--	--	--	KOG3727	Mitogen inducible gene product (contains ERM and PH domains)	[D]	CELLULAR PROCESSES AND SIGNALING	Cell cycle control, cell division, chromosome partitioning	S	ENOG410XS1B	fermitin family member	Cellular Component: cytoplasm (GO:0005737);|Biological Process: cell-matrix adhesion (GO:0007160);|Biological Process: integrin-mediated signaling pathway (GO:0007229);|Biological Process: cardiac muscle tissue development (GO:0048738);|Biological Process: defense response to Gram-negative bacterium (GO:0050829);|Molecular Function: cell adhesion molecule binding (GO:0050839);	PF00373.17	FERM central domain
transcript_10281	XP_023708512.1	prickle planar cell polarity protein 3 isoform X2 [Cryptotermes secundus]	O43900|PRIC3_HUMAN	Prickle planar cell polarity protein 3 OS=Homo sapiens OX=9606 GN=PRICKLE3 PE=1 SV=2	--	--	--	--	--	--	KOG1704	FOG: LIM domain	[TZR]	CELLULAR PROCESSES AND SIGNALING|CELLULAR PROCESSES AND SIGNALING|POORLY CHARACTERIZED	Signal transduction mechanisms |Cytoskeleton |General function prediction only	S	ENOG410XRFY	four and A half lim domains	Cellular Component: nucleus (GO:0005634);|Cellular Component: cytoplasm (GO:0005737);|Cellular Component: centrosome (GO:0005813);|Cellular Component: plasma membrane (GO:0005886);|Biological Process: multicellular organism development (GO:0007275);|Molecular Function: zinc ion binding (GO:0008270);|Biological Process: cell projection organization (GO:0030030);	PF00412.21	LIM domain
transcript_10282	XP_023712281.1	protein TANC2 isoform X1 [Cryptotermes secundus]	Q9HCD6|TANC2_HUMAN	Protein TANC2 OS=Homo sapiens OX=9606 GN=TANC2 PE=1 SV=3	--	--	--	--	--	--	KOG0504	FOG: Ankyrin repeat	[R]	POORLY CHARACTERIZED	General function prediction only	S	COG0666	Ankyrin Repeat	Biological Process: in utero embryonic development (GO:0001701);|Cellular Component: glutamatergic synapse (GO:0098978);|Cellular Component: postsynaptic density, intracellular component (GO:0099092);	PF12796.6	Ankyrin repeats (3 copies)
transcript_10283	ABG82044.1	ALG-2 interacting protein x [Penaeus monodon]	Q9WU78|PDC6I_MOUSE	Programmed cell death 6-interacting protein OS=Mus musculus OX=10090 GN=Pdcd6ip PE=1 SV=3	440/723(60.86)	K12200	PDCD6IP, ALIX, RIM20	programmed cell death 6-interacting protein	ko04144	Endocytosis	KOG2220	Predicted signal transduction protein	[R]	POORLY CHARACTERIZED	General function prediction only	S	ENOG410XQX6	Rhophilin, Rho GTPase binding protein	Biological Process: mitotic cytokinesis (GO:0000281);|Biological Process: actomyosin contractile ring assembly (GO:0000915);|Biological Process: septum digestion after cytokinesis (GO:0000920);|Cellular Component: immunological synapse (GO:0001772);|Cellular Component: cytoplasm (GO:0005737);|Cellular Component: microtubule organizing center (GO:0005815);|Cellular Component: cytosol (GO:0005829);…	PF03097.17	BRO1-like domain
transcript_10284	XP_018027171.1	PREDICTED: mitochondrial 2-oxodicarboxylate carrier-like [Hyalella azteca]	Q8BZ09|ODC_MOUSE	Mitochondrial 2-oxodicarboxylate carrier OS=Mus musculus OX=10090 GN=Slc25a21 PE=1 SV=1	--	--	--	--	--	--	KOG0754	Mitochondrial oxodicarboxylate carrier protein	[C]	METABOLISM	Energy production and conversion	O	ENOG410XRZG	solute carrier family 25 (mitochondrial oxoadipate carrier), member 21	Cellular Component: mitochondrion (GO:0005739);|Cellular Component: mitochondrial inner membrane (GO:0005743);|Cellular Component: integral component of membrane (GO:0016021);	PF00153.26	Mitochondrial carrier protein
transcript_10287	XP_021921017.1	1-phosphatidylinositol 4,5-bisphosphate phosphodiesterase eta-2-like isoform X2 [Zootermopsis nevadensis]	Q32NH8|PLCD4_XENLA	1-phosphatidylinositol 4,5-bisphosphate phosphodiesterase delta-4 OS=Xenopus laevis OX=8355 GN=plcd4 PE=2 SV=1	--	--	--	--	--	--	KOG0169	Phosphoinositide-specific phospholipase C	[T]	CELLULAR PROCESSES AND SIGNALING	Signal transduction mechanisms	S	ENOG410XPSW	phospholipase c	Molecular Function: phosphatidylinositol phospholipase C activity (GO:0004435);|Molecular Function: calcium ion binding (GO:0005509);|Cellular Component: nucleus (GO:0005634);|Cellular Component: endoplasmic reticulum (GO:0005783);|Biological Process: acrosome reaction (GO:0007340);|Cellular Component: membrane (GO:0016020);|Biological Process: lipid catabolic process (GO:0016042);|Biological Pro…	PF00388.18	Phosphatidylinositol-specific phospholipase C, X domain
transcript_10288	XP_018016764.1	PREDICTED: uncharacterized protein LOC108673440 [Hyalella azteca]	Q9VLW2|KI26L_DROME	Kinesin-like protein CG14535 OS=Drosophila melanogaster OX=7227 GN=CG14535 PE=2 SV=2	--	--	--	--	--	--	KOG4280	Kinesin-like protein	[Z]	CELLULAR PROCESSES AND SIGNALING	Cytoskeleton	Z	COG5059	Kinesin family member	Molecular Function: microtubule motor activity (GO:0003777);|Molecular Function: ATP binding (GO:0005524);|Cellular Component: cytoplasm (GO:0005737);|Cellular Component: kinesin complex (GO:0005871);|Cellular Component: microtubule (GO:0005874);|Molecular Function: microtubule binding (GO:0008017);	PF00225.22|PF07359.10	Kinesin motor domain; Liver-expressed antimicrobial peptide 2 precursor (LEAP-2)
transcript_10289	XP_007474775.1	PREDICTED: tigger transposable element-derived protein 1-like isoform X3 [Monodelphis domestica]	Q96MW7|TIGD1_HUMAN	Tigger transposable element-derived protein 1 OS=Homo sapiens OX=9606 GN=TIGD1 PE=1 SV=1	--	--	--	--	--	--	KOG3105	DNA-binding centromere protein B (CENP-B)	[BD]	INFORMATION STORAGE AND PROCESSING|CELLULAR PROCESSES AND SIGNALING	Chromatin structure and dynamics |Cell cycle control, cell division, chromosome partitioning	S	ENOG4110CDI	tigger transposable element derived	Molecular Function: DNA binding (GO:0003677);|Cellular Component: nucleus (GO:0005634);	--	--
transcript_10290	XP_021919731.1	LOW QUALITY PROTEIN: kelch-like protein diablo [Zootermopsis nevadensis]	Q56A24|KLH24_RAT	Kelch-like protein 24 OS=Rattus norvegicus OX=10116 GN=Klhl24 PE=1 SV=1	--	--	--	--	--	--	KOG4441	Proteins containing BTB/POZ and Kelch domains, involved in regulatory/signal transduction processes	[TR]	CELLULAR PROCESSES AND SIGNALING|POORLY CHARACTERIZED	Signal transduction mechanisms |General function prediction only	S	ENOG410XNX8	kelch-like	Cellular Component: cytoplasm (GO:0005737);|Cellular Component: adherens junction (GO:0005912);|Biological Process: protein ubiquitination (GO:0016567);|Cellular Component: desmosome (GO:0030057);|Cellular Component: axon (GO:0030424);|Cellular Component: Cul3-RING ubiquitin ligase complex (GO:0031463);|Cellular Component: perikaryon (GO:0043204);|Biological Process: intermediate filament organiz…	PF01344.24	Kelch motif
transcript_10291	XP_023221600.1	uncharacterized protein LOC111623307 [Centruroides sculpturatus]	Q8TCQ1|MARH1_HUMAN	E3 ubiquitin-protein ligase MARCH1 OS=Homo sapiens OX=9606 GN=MARCH1 PE=1 SV=1	--	--	--	--	--	--	KOG1609	Protein involved in mRNA turnover and stability	[A]	INFORMATION STORAGE AND PROCESSING	RNA processing and modification	O	COG5183	(Membrane-Associated Ring finger (C3HC4))	Biological Process: protein polyubiquitination (GO:0000209);|Biological Process: antigen processing and presentation of peptide antigen via MHC class II (GO:0002495);|Molecular Function: ubiquitin-protein transferase activity (GO:0004842);|Cellular Component: lysosome (GO:0005764);|Cellular Component: lysosomal membrane (GO:0005765);|Cellular Component: endosome (GO:0005768);|Cellular Component: …	PF12906.6	RING-variant domain
transcript_10292	PAA52757.1	hypothetical protein BOX15_Mlig015759g1 [Macrostomum lignano]	Q8I7P9|POL5_DROME	Retrovirus-related Pol polyprotein from transposon opus OS=Drosophila melanogaster OX=7227 GN=pol PE=3 SV=1	--	--	--	--	--	--	KOG0017	FOG: Transposon-encoded proteins with TYA, reverse transcriptase, integrase domains in various combinations	[R]	POORLY CHARACTERIZED	General function prediction only	L	COG2801	Retrotransposon protein	Molecular Function: nucleic acid binding (GO:0003676);|Molecular Function: RNA-directed DNA polymerase activity (GO:0003964);|Molecular Function: endonuclease activity (GO:0004519);|Cellular Component: nucleus (GO:0005634);|Biological Process: transposition, DNA-mediated (GO:0006313);|Molecular Function: peptidase activity (GO:0008233);|Biological Process: DNA integration (GO:0015074);	PF00665.25	Integrase core domain
transcript_10293	XP_021927304.1	serine/threonine-protein kinase MARK2-like isoform X11 [Zootermopsis nevadensis]	Q03141|MARK3_MOUSE	MAP/microtubule affinity-regulating kinase 3 OS=Mus musculus OX=10090 GN=Mark3 PE=1 SV=2	--	--	--	--	--	--	KOG0586	Serine/threonine protein kinase	[R]	POORLY CHARACTERIZED	General function prediction only	T	ENOG410XNQ0	CAMK family protein kinase	Biological Process: microtubule cytoskeleton organization (GO:0000226);|Molecular Function: protein serine/threonine kinase activity (GO:0004674);|Molecular Function: ATP binding (GO:0005524);|Cellular Component: cytoplasm (GO:0005737);|Cellular Component: plasma membrane (GO:0005886);|Biological Process: protein phosphorylation (GO:0006468);|Biological Process: peptidyl-serine phosphorylation (G…	PF00069.24	Protein kinase domain
transcript_10294	XP_018007337.1	PREDICTED: exportin-7-A-like [Hyalella azteca]	Q5ZLT0|XPO7_CHICK	Exportin-7 OS=Gallus gallus OX=9031 GN=XPO7 PE=2 SV=1	--	--	--	--	--	--	KOG1410	Nuclear transport receptor RanBP16 (importin beta superfamily)	[YU]	CELLULAR PROCESSES AND SIGNALING|CELLULAR PROCESSES AND SIGNALING	Nuclear structure |Intracellular trafficking, secretion, and vesicular transport	U	ENOG410XRPR	ran binding protein	Molecular Function: nuclear export signal receptor activity (GO:0005049);|Cellular Component: nuclear pore (GO:0005643);|Cellular Component: cytoplasm (GO:0005737);|Biological Process: protein export from nucleus (GO:0006611);|Molecular Function: Ran GTPase binding (GO:0008536);	PF03810.18	Importin-beta N-terminal domain
transcript_10296	XP_018016618.1	PREDICTED: zinc finger protein 624-like [Hyalella azteca]	Q99KZ6|ZN639_MOUSE	Zinc finger protein 639 OS=Mus musculus OX=10090 GN=Znf639 PE=1 SV=1	--	--	--	--	--	--	KOG1721	FOG: Zn-finger	[R]	POORLY CHARACTERIZED	General function prediction only	--	--	--	Molecular Function: RNA polymerase II proximal promoter sequence-specific DNA binding (GO:0000978);|Molecular Function: proximal promoter DNA-binding transcription activator activity, RNA polymerase II-specific (GO:0001077);|Molecular Function: DNA-binding transcription factor activity (GO:0003700);|Cellular Component: nucleus (GO:0005634);|Cellular Component: nucleoplasm (GO:0005654);|Biological…	PF13894.5	C2H2-type zinc finger
transcript_10297	XP_018024188.1	PREDICTED: BSD domain-containing protein 1-A-like [Hyalella azteca]	A2BIJ3|BSDC1_DANRE	BSD domain-containing protein 1 OS=Danio rerio OX=7955 GN=bsdc1 PE=1 SV=1	--	--	--	--	--	--	KOG2690	Uncharacterized conserved protein, contains BSD domain	[S]	POORLY CHARACTERIZED	Function unknown	S	ENOG4110FD4	BSD domain containing 1	--	PF03909.16	BSD domain
transcript_10299	XP_018018657.1	PREDICTED: bifunctional glutamate/proline--tRNA ligase-like [Hyalella azteca]	P28668|SYEP_DROME	Bifunctional glutamate/proline--tRNA ligase OS=Drosophila melanogaster OX=7227 GN=GluProRS PE=1 SV=2	--	--	--	--	--	--	KOG1147	Glutamyl-tRNA synthetase	[J]	INFORMATION STORAGE AND PROCESSING	Translation, ribosomal structure and biogenesis	J	COG0442	Catalyzes the attachment of proline to tRNA(Pro) in a two-step reaction proline is first activated by ATP to form Pro- AMP and then transferred to the acceptor end of tRNA(Pro). As ProRS can inadvertently accommodate and process non-cognate amino acids such as alanine and cysteine, to avoid such errors it has two additional distinct editing activities against alanine. One activity is designated a…	Molecular Function: RNA binding (GO:0003723);|Molecular Function: glutamate-tRNA ligase activity (GO:0004818);|Molecular Function: proline-tRNA ligase activity (GO:0004827);|Molecular Function: ATP binding (GO:0005524);|Cellular Component: cytoplasm (GO:0005737);|Biological Process: glutamyl-tRNA aminoacylation (GO:0006424);|Biological Process: prolyl-tRNA aminoacylation (GO:0006433);|Cellular Co…	PF00749.20	tRNA synthetases class I (E and Q), catalytic domain
transcript_103	XP_022830313.1	transmembrane protein 170A [Spodoptera litura]	Q5ZM31|T170A_CHICK	Transmembrane protein 170A OS=Gallus gallus OX=9031 GN=TMEM170A PE=2 SV=1	--	--	--	--	--	--	KOG4349	Uncharacterized conserved protein	[S]	POORLY CHARACTERIZED	Function unknown	S	ENOG4111MVH	Transmembrane protein 170B	Cellular Component: nuclear envelope (GO:0005635);|Cellular Component: endoplasmic reticulum membrane (GO:0005789);|Cellular Component: integral component of membrane (GO:0016021);|Biological Process: endoplasmic reticulum tubular network organization (GO:0071786);	PF10190.8	Putative transmembrane protein 170
transcript_1030	XP_022243504.1	DEP domain-containing protein 1A-like isoform X4 [Limulus polyphemus]	Q5TB30|DEP1A_HUMAN	DEP domain-containing protein 1A OS=Homo sapiens OX=9606 GN=DEPDC1 PE=1 SV=2	--	--	--	--	--	--	--	--	--	--	--	S	ENOG410YMM7	GTPase activator activity	Molecular Function: GTPase activator activity (GO:0005096);|Cellular Component: nucleus (GO:0005634);|Cellular Component: transcriptional repressor complex (GO:0017053);|Biological Process: intracellular signal transduction (GO:0035556);|Biological Process: negative regulation of transcription, DNA-templated (GO:0045892);	PF00610.20	Domain found in Dishevelled, Egl-10, and Pleckstrin (DEP)
transcript_10300	XP_021191746.1	RNA exonuclease 1 homolog [Helicoverpa armigera]	Q7TT28|REXO1_MOUSE	RNA exonuclease 1 homolog OS=Mus musculus OX=10090 GN=Rexo1 PE=1 SV=1	118/290(40.69)	K14570	REX1, REXO1, RNH70	RNA exonuclease 1 [EC:3.1.-.-]	ko03008	Ribosome biogenesis in eukaryotes	KOG2248	3'-5' exonuclease	[L]	INFORMATION STORAGE AND PROCESSING	Replication, recombination and repair	L	COG0847	DNA polymerase iii	Molecular Function: nucleic acid binding (GO:0003676);|Molecular Function: exonuclease activity (GO:0004527);|Cellular Component: nucleoplasm (GO:0005654);|Cellular Component: nuclear body (GO:0016604);	PF13096.5|PF14261.5|PF15870.4	CENP-A-nucleosome distal (CAD) centromere subunit, CENP-P; Domain of unknown function (DUF4351); ElonginA binding-protein 1
transcript_10301	XP_023716457.1	transcription factor Sp4-like isoform X2 [Cryptotermes secundus]	Q90WR8|SP3_CHICK	Transcription factor Sp3 OS=Gallus gallus OX=9031 GN=SP3 PE=1 SV=1	--	--	--	--	--	--	KOG1721	FOG: Zn-finger	[R]	POORLY CHARACTERIZED	General function prediction only	S	COG5048	Zinc finger protein	Molecular Function: RNA polymerase II proximal promoter sequence-specific DNA binding (GO:0000978);|Molecular Function: DNA-binding transcription factor activity, RNA polymerase II-specific (GO:0000981);|Molecular Function: proximal promoter DNA-binding transcription repressor activity, RNA polymerase II-specific (GO:0001078);|Biological Process: ossification (GO:0001503);|Biological Process: nat…	PF13465.5	Zinc-finger double domain
transcript_10302	XP_018024960.1	PREDICTED: U2 snRNP-associated SURP motif-containing protein-like [Hyalella azteca]	O15042|SR140_HUMAN	U2 snRNP-associated SURP motif-containing protein OS=Homo sapiens OX=9606 GN=U2SURP PE=1 SV=2	257/541(47.50)	K12842	SR140	U2-associated protein SR140	ko03040	Spliceosome	KOG0151	Predicted splicing regulator, contains RRM, SWAP and RPR domains	[R]	POORLY CHARACTERIZED	General function prediction only	S	ENOG410XSUI	U2 snRNP-associated SURP domain containing	Biological Process: mRNA splicing, via spliceosome (GO:0000398);|Molecular Function: RNA binding (GO:0003723);|Cellular Component: nucleus (GO:0005634);|Cellular Component: nucleoplasm (GO:0005654);	PF00076.21|PF01805.19	RNA recognition motif. (a.k.a. RRM, RBD, or RNP domain); Surp module
transcript_10303	XP_011668837.1	PREDICTED: uncharacterized protein LOC105440428 [Strongylocentrotus purpuratus]	--	--	--	--	--	--	--	--	--	--	--	--	--	--	--	--	--	--	--
transcript_10306	ADB28896.1	PL10B [Macrobrachium nipponense]	P24346|DDX3_XENLA	Putative ATP-dependent RNA helicase an3 OS=Xenopus laevis OX=8355 GN=an3 PE=2 SV=1	--	--	--	--	--	--	KOG0335	ATP-dependent RNA helicase	[A]	INFORMATION STORAGE AND PROCESSING	RNA processing and modification	L	ENOG410XNTI	purine NTP-dependent helicase activity	Molecular Function: RNA binding (GO:0003723);|Molecular Function: helicase activity (GO:0004386);|Molecular Function: ATP binding (GO:0005524);	PF00270.28	DEAD/DEAH box helicase
transcript_10307	ADM88556.1	fatty acid synthase [Penaeus vannamei]	P19096|FAS_MOUSE	Fatty acid synthase OS=Mus musculus OX=10090 GN=Fasn PE=1 SV=2	--	--	--	--	--	--	KOG1202	Animal-type fatty acid synthase and related proteins	[I]	METABOLISM	Lipid transport and metabolism	Q	COG3321	synthase	Molecular Function: fatty acid synthase activity (GO:0004312);|Molecular Function: [acyl-carrier-protein] S-acetyltransferase activity (GO:0004313);|Molecular Function: [acyl-carrier-protein] S-malonyltransferase activity (GO:0004314);|Molecular Function: 3-oxoacyl-[acyl-carrier-protein] synthase activity (GO:0004315);|Molecular Function: 3-oxoacyl-[acyl-carrier-protein] reductase (NADPH) activit…	PF08659.9	KR domain
transcript_10308	APG16029.1	broad-complex [Portunus trituberculatus]	Q9V5M3|LOLA6_DROME	Longitudinals lacking protein, isoforms N/O/W/X/Y OS=Drosophila melanogaster OX=7227 GN=lola PE=1 SV=3	--	--	--	--	--	--	--	--	--	--	--	S	ENOG4111M67	BTB/POZ domain	Molecular Function: DNA binding (GO:0003677);|Molecular Function: DNA-binding transcription factor activity (GO:0003700);|Cellular Component: nucleus (GO:0005634);|Cellular Component: nucleoplasm (GO:0005654);|Biological Process: regulation of transcription, DNA-templated (GO:0006355);|Biological Process: regulation of transcription by RNA polymerase II (GO:0006357);|Biological Process: axonogene…	PF00651.30|PF13271.5|PF13465.5|PF13909.5	BTB/POZ domain; Domain of unknown function (DUF4062); Zinc-finger double domain; C2H2-type zinc-finger domain
transcript_10309	XP_018011576.1	PREDICTED: uncharacterized protein LOC108668835 [Hyalella azteca]	Q2PC93|SSPO_CHICK	SCO-spondin OS=Gallus gallus OX=9031 GN=SSPO PE=2 SV=1	--	--	--	--	--	--	KOG1216	von Willebrand factor and related coagulation proteins	[WV]	CELLULAR PROCESSES AND SIGNALING|CELLULAR PROCESSES AND SIGNALING	Extracellular structures |Defense mechanisms	S	ENOG410XNSK	oligomeric mucus gel-forming	Cellular Component: extracellular space (GO:0005615);|Biological Process: cell adhesion (GO:0007155);|Biological Process: nervous system development (GO:0007399);|Biological Process: cell differentiation (GO:0030154);	PF00094.24|PF07974.12|PF08081.10	von Willebrand factor type D domain; EGF-like domain; RBM1CTR (NUC064) family
transcript_1031	XP_018022814.1	PREDICTED: nucleosome-remodeling factor subunit NURF301-like [Hyalella azteca]	Q9W0T1|NU301_DROME	Nucleosome-remodeling factor subunit NURF301 OS=Drosophila melanogaster OX=7227 GN=E(bx) PE=1 SV=2	--	--	--	--	--	--	KOG1473	Nucleosome remodeling factor, subunit NURF301/BPTF	[BK]	INFORMATION STORAGE AND PROCESSING|INFORMATION STORAGE AND PROCESSING	Chromatin structure and dynamics |Transcription	BK	COG5076	bromodomain	Molecular Function: DNA binding (GO:0003677);|Biological Process: chromatin organization (GO:0006325);|Biological Process: chromatin remodeling (GO:0006338);|Biological Process: transcription, DNA-templated (GO:0006351);|Biological Process: regulation of transcription by RNA polymerase II (GO:0006357);|Biological Process: regulation of gene expression (GO:0010468);|Cellular Component: NURF comple…	PF02791.16	DDT domain
transcript_10310	--	--	--	--	--	--	--	--	--	--	--	--	--	--	--	--	--	--	--	--	--
transcript_10311	--	--	--	--	--	--	--	--	--	--	--	--	--	--	--	--	--	--	--	--	--
transcript_10312	XP_018023214.1	PREDICTED: nesprin-1-like [Hyalella azteca]	Q6ZWR6|SYNE1_MOUSE	Nesprin-1 OS=Mus musculus OX=10090 GN=Syne1 PE=1 SV=2	--	--	--	--	--	--	KOG0516	Dystonin, GAS (Growth-arrest-specific protein), and related proteins	[Z]	CELLULAR PROCESSES AND SIGNALING	Cytoskeleton	Z	COG5069	Microtubule associated monoxygenase, calponin and LIM domain containing	Cellular Component: P-body (GO:0000932);|Biological Process: positive regulation of mesenchymal cell proliferation (GO:0002053);|Molecular Function: actin binding (GO:0003779);|Molecular Function: signaling receptor binding (GO:0005102);|Molecular Function: lamin binding (GO:0005521);|Cellular Component: nuclear envelope (GO:0005635);|Cellular Component: nuclear outer membrane (GO:0005640);|Cellu…	PF00435.20	Spectrin repeat
transcript_10313	AVN99030.1	neuroglian-like, partial [Procambarus clarkii]	P20241|NRG_DROME	Neuroglian OS=Drosophila melanogaster OX=7227 GN=Nrg PE=1 SV=2	--	--	--	--	--	--	KOG3513	Neural cell adhesion molecule L1	[T]	CELLULAR PROCESSES AND SIGNALING	Signal transduction mechanisms	S	ENOG410XSVG	Cell adhesion molecule	Molecular Function: calcium ion binding (GO:0005509);|Cellular Component: plasma membrane (GO:0005886);|Cellular Component: integral component of plasma membrane (GO:0005887);|Cellular Component: septate junction (GO:0005918);|Cellular Component: pleated septate junction (GO:0005919);|Cellular Component: bicellular tight junction (GO:0005923);|Biological Process: neuron cell-cell adhesion (GO:000…	PF00041.20	Fibronectin type III domain
transcript_10314	XP_018017978.1	PREDICTED: 2-aminoethanethiol dioxygenase-like [Hyalella azteca]	Q6PDY2|AEDO_MOUSE	2-aminoethanethiol dioxygenase OS=Mus musculus OX=10090 GN=Ado PE=1 SV=2	77/187(41.18)	K10712	ADO	cysteamine dioxygenase [EC:1.13.11.19]	ko00430	Taurine and hypotaurine metabolism	KOG4281	Uncharacterized conserved protein	[S]	POORLY CHARACTERIZED	Function unknown	S	ENOG4111Y3H	2-aminoethanethiol	Cellular Component: mitochondrion (GO:0005739);|Molecular Function: metal ion binding (GO:0046872);|Molecular Function: cysteamine dioxygenase activity (GO:0047800);	PF07847.11	PCO_ADO
transcript_10315	XP_013096250.1	PREDICTED: uncharacterized protein K02A2.6-like [Biomphalaria glabrata]	Q09575|YRD6_CAEEL	Uncharacterized protein K02A2.6 OS=Caenorhabditis elegans OX=6239 GN=K02A2.6 PE=4 SV=1	--	--	--	--	--	--	KOG0017	FOG: Transposon-encoded proteins with TYA, reverse transcriptase, integrase domains in various combinations	[R]	POORLY CHARACTERIZED	General function prediction only	L	COG2801	Retrotransposon protein	Molecular Function: nucleic acid binding (GO:0003676);|Molecular Function: zinc ion binding (GO:0008270);|Biological Process: DNA integration (GO:0015074);	PF17060.4	Monopolar spindle protein 2
transcript_10316	XP_015517090.1	PREDICTED: nucleobindin-2 isoform X4 [Neodiprion lecontei]	Q9JI85|NUCB2_RAT	Nucleobindin-2 OS=Rattus norvegicus OX=10116 GN=Nucb2 PE=1 SV=1	--	--	--	--	--	--	KOG3866	DNA-binding protein of the nucleobindin family	[R]	POORLY CHARACTERIZED	General function prediction only	U	ENOG410XW7D	Nucleobindin	Molecular Function: DNA binding (GO:0003677);|Molecular Function: tumor necrosis factor receptor binding (GO:0005164);|Molecular Function: calcium ion binding (GO:0005509);|Cellular Component: extracellular space (GO:0005615);|Cellular Component: nuclear envelope (GO:0005635);|Cellular Component: cytoplasm (GO:0005737);|Cellular Component: endoplasmic reticulum (GO:0005783);|Cellular Component: G…	PF13405.5	EF-hand domain
transcript_10317	AIM43576.1	Na+/K+/2Cl- cotransporter isoform 1, partial [Halocaridina rubra]	Q25479|NKCL_MANSE	Bumetanide-sensitive sodium-(potassium)-chloride cotransporter OS=Manduca sexta OX=7130 PE=2 SV=1	--	--	--	--	--	--	KOG2083	Na+/K+ symporter	[P]	METABOLISM	Inorganic ion transport and metabolism	E	COG0531	amino acid	Biological Process: potassium ion transport (GO:0006813);|Biological Process: sodium ion transport (GO:0006814);|Molecular Function: cation:chloride symporter activity (GO:0015377);|Cellular Component: integral component of membrane (GO:0016021);	PF03522.14	Solute carrier family 12
transcript_10318	XP_022247191.1	ninein-like protein isoform X2 [Limulus polyphemus]	Q6ZQ12|NINL_MOUSE	Ninein-like protein OS=Mus musculus OX=10090 GN=Ninl PE=1 SV=3	--	--	--	--	--	--	--	--	--	--	--	S	ENOG41128SZ	ninein-like	Molecular Function: calcium ion binding (GO:0005509);|Cellular Component: centrosome (GO:0005813);|Cellular Component: cytosol (GO:0005829);|Cellular Component: microtubule (GO:0005874);|Biological Process: microtubule anchoring at centrosome (GO:0034454);|Cellular Component: intercellular bridge (GO:0045171);	PF00036.31	EF hand
transcript_10319	--	--	--	--	--	--	--	--	--	--	--	--	--	--	--	--	--	--	--	--	--
transcript_1032	XP_012289167.1	solute carrier family 12 member 9 isoform X1 [Orussus abietinus]	A2BFP5|S12A9_DANRE	Solute carrier family 12 member 9 OS=Danio rerio OX=7955 GN=slc12a9 PE=3 SV=1	--	--	--	--	--	--	KOG1288	Amino acid transporters	[E]	METABOLISM	Amino acid transport and metabolism	E	COG0531	amino acid	Cellular Component: plasma membrane (GO:0005886);|Biological Process: cell volume homeostasis (GO:0006884);|Biological Process: potassium ion import (GO:0010107);|Molecular Function: potassium:chloride symporter activity (GO:0015379);|Cellular Component: integral component of membrane (GO:0016021);|Biological Process: chloride ion homeostasis (GO:0055064);|Biological Process: potassium ion homeos…	PF00324.20|PF03522.14	Amino acid permease; Solute carrier family 12
transcript_10320	XP_018016422.1	PREDICTED: anoctamin-1-like [Hyalella azteca]	Q8BHY3|ANO1_MOUSE	Anoctamin-1 OS=Mus musculus OX=10090 GN=Ano1 PE=1 SV=2	--	--	--	--	--	--	KOG2514	Uncharacterized conserved protein	[S]	POORLY CHARACTERIZED	Function unknown	U	ENOG410XS4S	Anoctamin	Molecular Function: calcium activated cation channel activity (GO:0005227);|Molecular Function: intracellular calcium activated chloride channel activity (GO:0005229);|Molecular Function: voltage-gated chloride channel activity (GO:0005247);|Molecular Function: chloride channel activity (GO:0005254);|Cellular Component: cytoplasm (GO:0005737);|Cellular Component: plasma membrane (GO:0005886);|Bio…	PF04547.11	Calcium-activated chloride channel
transcript_10321	XP_023712282.1	protein TANC2 isoform X2 [Cryptotermes secundus]	A2A690|TANC2_MOUSE	Protein TANC2 OS=Mus musculus OX=10090 GN=Tanc2 PE=1 SV=1	--	--	--	--	--	--	KOG0504	FOG: Ankyrin repeat	[R]	POORLY CHARACTERIZED	General function prediction only	S	COG0666	Ankyrin Repeat	Biological Process: in utero embryonic development (GO:0001701);|Cellular Component: glutamatergic synapse (GO:0098978);|Cellular Component: postsynaptic density, intracellular component (GO:0099092);	PF12796.6|PF13637.5|PF13639.5	Ankyrin repeats (3 copies); Ankyrin repeats (many copies); Ring finger domain
transcript_10322	--	--	--	--	--	--	--	--	--	--	--	--	--	--	--	--	--	--	--	--	--
transcript_10323	XP_018024911.1	PREDICTED: lysophospholipid acyltransferase 7-like isoform X1 [Hyalella azteca]	Q5U4T9|MBOA7_XENLA	Lysophospholipid acyltransferase 7 OS=Xenopus laevis OX=8355 GN=mboat7 PE=2 SV=1	166/335(49.55)	K13516	MBOAT7	lysophospholipid acyltransferase 7 [EC:2.3.1.-]	ko00564	Glycerophospholipid metabolism	KOG2706	Predicted membrane protein	[S]	POORLY CHARACTERIZED	Function unknown	I	COG5202	membrane bound O-acyltransferase domain containing	Biological Process: phospholipid biosynthetic process (GO:0008654);|Cellular Component: integral component of membrane (GO:0016021);|Molecular Function: transferase activity, transferring acyl groups (GO:0016746);	PF03062.18	MBOAT, membrane-bound O-acyltransferase family
transcript_10324	--	--	--	--	--	--	--	--	--	--	--	--	--	--	--	--	--	--	--	--	--
transcript_10326	PSN35932.1	Protein YIPF1 [Blattella germanica]	Q91VU1|YIPF1_MOUSE	Protein YIPF1 OS=Mus musculus OX=10090 GN=Yipf1 PE=2 SV=1	--	--	--	--	--	--	KOG3114	Uncharacterized conserved protein	[S]	POORLY CHARACTERIZED	Function unknown	U	ENOG410XSEJ	Yip1 domain family member 1	Cellular Component: Golgi trans cisterna (GO:0000138);|Cellular Component: Golgi apparatus (GO:0005794);|Cellular Component: Golgi medial cisterna (GO:0005797);|Cellular Component: trans-Golgi network (GO:0005802);|Cellular Component: integral component of membrane (GO:0016021);|Biological Process: vesicle-mediated transport (GO:0016192);|Molecular Function: Rab GTPase binding (GO:0017137);|Cellu…	PF04893.16	Yip1 domain
transcript_10329	XP_018027237.1	PREDICTED: cleft lip and palate transmembrane protein 1 homolog [Hyalella azteca]	O96005|CLPT1_HUMAN	Cleft lip and palate transmembrane protein 1 OS=Homo sapiens OX=9606 GN=CLPTM1 PE=1 SV=1	--	--	--	--	--	--	KOG2489	Transmembrane protein	[R]	POORLY CHARACTERIZED	General function prediction only	S	ENOG410XPEV	cleft lip and palate	Cellular Component: integral component of plasma membrane (GO:0005887);|Biological Process: multicellular organism development (GO:0007275);|Cellular Component: external side of plasma membrane (GO:0009897);|Cellular Component: membrane (GO:0016020);|Biological Process: cell differentiation (GO:0030154);|Biological Process: regulation of T cell differentiation in thymus (GO:0033081);	PF05602.11	Cleft lip and palate transmembrane protein 1 (CLPTM1)
transcript_1033	XP_018021013.1	PREDICTED: uncharacterized protein LOC108677311 [Hyalella azteca]	Q9U943|APLP_LOCMI	Apolipophorins OS=Locusta migratoria OX=7004 PE=1 SV=2	--	--	--	--	--	--	KOG4338	Predicted lipoprotein	[I]	METABOLISM	Lipid transport and metabolism	S	ENOG410XR10	Domain of Unknown Function (DUF1081)	--	PF00094.24	von Willebrand factor type D domain
transcript_10331	XP_018014065.1	PREDICTED: uncharacterized protein LOC108671097 [Hyalella azteca]	Q8CCN1|NAL10_MOUSE	NACHT, LRR and PYD domains-containing protein 10 OS=Mus musculus OX=10090 GN=Nlrp10 PE=1 SV=1	--	--	--	--	--	--	--	--	--	--	--	S	ENOG4112B0K	NLR family, CARD domain containing 5	Biological Process: adaptive immune response (GO:0002250);|Biological Process: positive regulation of T-helper 1 type immune response (GO:0002827);|Molecular Function: GTPase activity (GO:0003924);|Molecular Function: ATP binding (GO:0005524);|Cellular Component: cytoplasm (GO:0005737);|Biological Process: inflammatory response (GO:0006954);|Molecular Function: ATPase activity (GO:0016887);|Cellu…	PF05729.11	NACHT domain
transcript_10332	XP_022205064.1	inhibitor of growth protein 1-like [Nilaparvata lugens]	Q9QXV3|ING1_MOUSE	Inhibitor of growth protein 1 OS=Mus musculus OX=10090 GN=Ing1 PE=2 SV=1	--	--	--	--	--	--	KOG1973	Chromatin remodeling protein, contains PHD Zn-finger	[B]	INFORMATION STORAGE AND PROCESSING	Chromatin structure and dynamics	B	COG5034	Inhibitor of growth family member	Cellular Component: nucleus (GO:0005634);|Biological Process: protein import into nucleus (GO:0006606);|Biological Process: cell cycle (GO:0007049);|Biological Process: negative regulation of cell proliferation (GO:0008285);|Biological Process: regulation of cell death (GO:0010941);|Molecular Function: methylated histone binding (GO:0035064);|Biological Process: positive regulation of transcripti…	PF12998.6	Inhibitor of growth proteins N-terminal histone-binding
transcript_10333	--	--	--	--	--	--	--	--	--	--	--	--	--	--	--	--	--	--	--	--	--
transcript_10335	XP_018026180.1	PREDICTED: protein stoned-A-like [Hyalella azteca]	Q24211|STNA_DROME	Protein stoned-A OS=Drosophila melanogaster OX=7227 GN=stnA PE=1 SV=3	--	--	--	--	--	--	--	--	--	--	--	S	ENOG4111HMQ	NA	Cellular Component: synaptic vesicle (GO:0008021);|Cellular Component: cell junction (GO:0030054);|Cellular Component: endocytic vesicle (GO:0030139);|Biological Process: synaptic vesicle endocytosis (GO:0048488);|Biological Process: synaptic vesicle transport (GO:0048489);	PF13634.5	Nucleoporin FG repeat region
transcript_10337	XP_023704896.1	plexin domain-containing protein 2 [Cryptotermes secundus]	Q9DC11|PXDC2_MOUSE	Plexin domain-containing protein 2 OS=Mus musculus OX=10090 GN=Plxdc2 PE=1 SV=1	--	--	--	--	--	--	KOG3848	Extracellular protein TEM7, contains PSI domain (tumor endothelial marker in humans)	[W]	CELLULAR PROCESSES AND SIGNALING	Extracellular structures	S	ENOG410Y7ZQ	PleXin Domain containing	Cellular Component: plasma membrane (GO:0005886);|Cellular Component: integral component of membrane (GO:0016021);|Cellular Component: collagen-containing extracellular matrix (GO:0062023);	PF01437.24	Plexin repeat
transcript_10338	--	--	--	--	--	--	--	--	--	--	--	--	--	--	--	--	--	--	--	--	--
transcript_10339	XP_018026554.1	PREDICTED: heterogeneous nuclear ribonucleoprotein L-like isoform X2 [Hyalella azteca]	Q8R081|HNRPL_MOUSE	Heterogeneous nuclear ribonucleoprotein L OS=Mus musculus OX=10090 GN=Hnrnpl PE=1 SV=2	--	--	--	--	--	--	KOG1456	Heterogeneous nuclear ribonucleoprotein L (contains RRM repeats)	[A]	INFORMATION STORAGE AND PROCESSING	RNA processing and modification	S	ENOG410XQHN	heterogeneous nuclear ribonucleoprotein	Biological Process: regulation of alternative mRNA splicing, via spliceosome (GO:0000381);|Molecular Function: mRNA 3'-UTR binding (GO:0003730);|Cellular Component: nucleus (GO:0005634);|Cellular Component: nucleoplasm (GO:0005654);|Cellular Component: cytoplasm (GO:0005737);|Cellular Component: cytosol (GO:0005829);|Biological Process: mRNA processing (GO:0006397);|Biological Process: circadian …	PF13893.5	RNA recognition motif. (a.k.a. RRM, RBD, or RNP domain)
transcript_1034	XP_015923497.1	Golgi apparatus protein 1-like [Parasteatoda tepidariorum]	Q92896|GSLG1_HUMAN	Golgi apparatus protein 1 OS=Homo sapiens OX=9606 GN=GLG1 PE=1 SV=2	--	--	--	--	--	--	KOG3648	Golgi apparatus protein (cysteine-rich fibroblast growth factor receptor)	[U]	CELLULAR PROCESSES AND SIGNALING	Intracellular trafficking, secretion, and vesicular transport	U	ENOG410XNWV	Golgi glycoprotein 1	Cellular Component: Golgi membrane (GO:0000139);|Molecular Function: signaling receptor binding (GO:0005102);|Cellular Component: Golgi apparatus (GO:0005794);|Cellular Component: plasma membrane (GO:0005886);|Biological Process: negative regulation of protein processing (GO:0010955);|Cellular Component: membrane (GO:0016020);|Cellular Component: integral component of membrane (GO:0016021);|Molec…	PF00839.16	Cysteine rich repeat
transcript_10341	AHK23026.1	beta-1,3-glucan-binding protein precursor [Astacus astacus]	P81182|BGBP_PENVA	Beta-1,3-glucan-binding protein OS=Penaeus vannamei OX=6689 PE=1 SV=2	--	--	--	--	--	--	--	--	--	--	--	--	--	--	Biological Process: cell surface pattern recognition receptor signaling pathway (GO:0002752);|Cellular Component: extracellular region (GO:0005576);|Biological Process: lipid transport (GO:0006869);|Molecular Function: signaling pattern recognition receptor activity (GO:0008329);|Biological Process: innate immune response (GO:0045087);|Biological Process: regulation of innate immune response (GO:…	PF11033.7	Competence protein J (ComJ)
transcript_10342	XP_018022954.1	PREDICTED: tumor necrosis factor alpha-induced protein 8-like protein [Hyalella azteca]	Q28ZG0|TFP8L_DROPS	Tumor necrosis factor alpha-induced protein 8-like protein OS=Drosophila pseudoobscura pseudoobscura OX=46245 GN=GA17951 PE=3 SV=1	--	--	--	--	--	--	--	--	--	--	--	A	ENOG4111KN4	Tumor necrosis factor alpha-induced protein	Cellular Component: cytoplasm (GO:0005737);|Molecular Function: cysteine-type endopeptidase inhibitor activity involved in apoptotic process (GO:0043027);|Biological Process: positive regulation of apoptotic process (GO:0043065);	PF05527.10	Domain of unknown function (DUF758)
transcript_10343	XP_018025524.1	PREDICTED: programmed cell death protein 6-like isoform X2 [Hyalella azteca]	P12815|PDCD6_MOUSE	Programmed cell death protein 6 OS=Mus musculus OX=10090 GN=Pdcd6 PE=1 SV=2	--	--	--	--	--	--	KOG0037	Ca2+-binding protein, EF-Hand protein superfamily	[T]	CELLULAR PROCESSES AND SIGNALING	Signal transduction mechanisms	S	ENOG410YKQK	grancalcin, EF-hand calcium binding protein	Cellular Component: Golgi membrane (GO:0000139);|Molecular Function: magnesium ion binding (GO:0000287);|Biological Process: angiogenesis (GO:0001525);|Biological Process: positive regulation of endothelial cell proliferation (GO:0001938);|Molecular Function: calcium ion binding (GO:0005509);|Cellular Component: nucleus (GO:0005634);|Cellular Component: cytoplasm (GO:0005737);|Cellular Component:…	PF00036.31	EF hand
transcript_10344	XP_011262990.1	kinesin-like protein KIF13B isoform X5 [Camponotus floridanus]	Q9EQW7|KI13A_MOUSE	Kinesin-like protein KIF13A OS=Mus musculus OX=10090 GN=Kif13a PE=1 SV=1	--	--	--	--	--	--	KOG0241	Kinesin-like protein	[Z]	CELLULAR PROCESSES AND SIGNALING	Cytoskeleton	Z	COG5059	Kinesin family member	Molecular Function: microtubule motor activity (GO:0003777);|Molecular Function: ATP binding (GO:0005524);|Cellular Component: centrosome (GO:0005813);|Cellular Component: kinesin complex (GO:0005871);|Cellular Component: microtubule (GO:0005874);|Biological Process: intracellular protein transport (GO:0006886);|Biological Process: microtubule-based movement (GO:0007018);|Biological Process: cell…	PF00225.22	Kinesin motor domain
transcript_10345	XP_018020252.1	PREDICTED: RNA-directed DNA polymerase from mobile element jockey-like [Hyalella azteca]	Q7T019|DZIP1_DANRE	Zinc finger protein Dzip1 OS=Danio rerio OX=7955 GN=dzip1 PE=2 SV=2	--	--	--	--	--	--	--	--	--	--	--	S	ENOG4111HTD	DAZ interacting protein	Biological Process: blood vessel development (GO:0001568);|Biological Process: heart looping (GO:0001947);|Biological Process: embryonic heart tube morphogenesis (GO:0003143);|Molecular Function: nucleic acid binding (GO:0003676);|Cellular Component: nucleus (GO:0005634);|Cellular Component: cytoplasm (GO:0005737);|Cellular Component: centriole (GO:0005814);|Biological Process: NLS-bearing protei…	PF13815.5	Iguana/Dzip1-like DAZ-interacting protein N-terminal
transcript_10347	XP_012263054.1	WD repeat domain phosphoinositide-interacting protein 2 isoform X3 [Athalia rosae]	Q5ZHN3|WIPI2_CHICK	WD repeat domain phosphoinositide-interacting protein 2 OS=Gallus gallus OX=9031 GN=WIPI2 PE=2 SV=1	--	--	--	--	--	--	KOG2110	Uncharacterized conserved protein, contains WD40 repeats	[S]	POORLY CHARACTERIZED	Function unknown	U	ENOG410XP6Y	The PI(3,5)P2 regulatory complex regulates both the synthesis and turnover of phosphatidylinositol 3,5-bisphosphate (PtdIns(3,5)P2). Necessary for proper vacuole morphology. Plays an important role in osmotically-induced vacuole fragmentation. Required for cytoplasm to vacuole transport (Cvt) vesicle formation, pexophagy and starvation-induced autophagy. Involved in correct atg9 trafficking to th…	Biological Process: autophagosome assembly (GO:0000045);|Biological Process: autophagy of mitochondrion (GO:0000422);|Cellular Component: nucleoplasm (GO:0005654);|Cellular Component: autophagosome (GO:0005776);|Cellular Component: cytosol (GO:0005829);|Biological Process: protein lipidation (GO:0006497);|Cellular Component: extrinsic component of membrane (GO:0019898);|Molecular Function: phosph…	PF00400.31	WD domain, G-beta repeat
transcript_10348	XP_018024046.1	PREDICTED: 4-hydroxybutyrate coenzyme A transferase-like [Hyalella azteca]	--	--	--	--	--	--	--	--	KOG2828	Acetyl-CoA hydrolase	[C]	METABOLISM	Energy production and conversion	C	COG0427	Acetyl-CoA hydrolase	--	PF13336.5	Acetyl-CoA hydrolase/transferase C-terminal domain
transcript_10349	XP_018008851.1	PREDICTED: collagen alpha-1(V) chain-like isoform X3 [Hyalella azteca]	Q9JI03|CO5A1_RAT	Collagen alpha-1(V) chain OS=Rattus norvegicus OX=10116 GN=Col5a1 PE=1 SV=1	--	--	--	--	--	--	KOG3544	Collagens (type IV and type XIII), and related proteins	[W]	CELLULAR PROCESSES AND SIGNALING	Extracellular structures	S	ENOG410XNMM	collagen, type	Molecular Function: extracellular matrix structural constituent (GO:0005201);|Cellular Component: collagen type V trimer (GO:0005588);|Cellular Component: extracellular space (GO:0005615);|Biological Process: cell adhesion (GO:0007155);|Molecular Function: heparin binding (GO:0008201);|Biological Process: extracellular matrix organization (GO:0030198);|Biological Process: collagen fibril organiza…	PF01391.17	Collagen triple helix repeat (20 copies)
transcript_1035	AHK23026.1	beta-1,3-glucan-binding protein precursor [Astacus astacus]	Q9U943|APLP_LOCMI	Apolipophorins OS=Locusta migratoria OX=7004 PE=1 SV=2	--	--	--	--	--	--	KOG4338	Predicted lipoprotein	[I]	METABOLISM	Lipid transport and metabolism	S	ENOG410XR10	Domain of Unknown Function (DUF1081)	--	PF09172.10	Domain of unknown function (DUF1943)
transcript_10350	XP_022823935.1	uncharacterized protein LOC111354620 [Spodoptera litura]	Q92625|ANS1A_HUMAN	Ankyrin repeat and SAM domain-containing protein 1A OS=Homo sapiens OX=9606 GN=ANKS1A PE=1 SV=4	--	--	--	--	--	--	KOG0507	CASK-interacting adaptor protein (caskin) and related proteins with ankyrin repeats and SAM domain	[T]	CELLULAR PROCESSES AND SIGNALING	Signal transduction mechanisms	S	COG0666	Ankyrin Repeat	Cellular Component: nucleoplasm (GO:0005654);|Cellular Component: cytosol (GO:0005829);|Biological Process: substrate-dependent cell migration (GO:0006929);|Biological Process: neuron remodeling (GO:0016322);|Cellular Component: neuron projection (GO:0043005);|Molecular Function: ephrin receptor binding (GO:0046875);|Biological Process: ephrin receptor signaling pathway (GO:0048013);|Biological P…	PF00536.29|PF02183.17|PF12796.6	SAM domain (Sterile alpha motif); Homeobox associated leucine zipper; Ankyrin repeats (3 copies)
transcript_10352	XP_018008603.1	PREDICTED: zinc finger protein 184-like isoform X2 [Hyalella azteca]	--	--	--	--	--	--	--	--	KOG1721	FOG: Zn-finger	[R]	POORLY CHARACTERIZED	General function prediction only	--	--	--	--	PF00096.25	Zinc finger, C2H2 type
transcript_10353	XP_026286541.1	pyruvate dehydrogenase phosphatase regulatory subunit, mitochondrial [Frankliniella occidentalis]	Q8NCN5|PDPR_HUMAN	Pyruvate dehydrogenase phosphatase regulatory subunit, mitochondrial OS=Homo sapiens OX=9606 GN=PDPR PE=1 SV=2	--	--	--	--	--	--	KOG2844	Dimethylglycine dehydrogenase precursor	[E]	METABOLISM	Amino acid transport and metabolism	E	COG0404	The glycine cleavage system catalyzes the degradation of glycine (By similarity)	Molecular Function: [pyruvate dehydrogenase (lipoamide)] phosphatase activity (GO:0004741);|Cellular Component: cytoplasm (GO:0005737);|Cellular Component: mitochondrion (GO:0005739);|Cellular Component: mitochondrial matrix (GO:0005759);|Biological Process: regulation of acetyl-CoA biosynthetic process from pyruvate (GO:0010510);|Molecular Function: oxidoreductase activity (GO:0016491);	PF01571.20	Aminomethyltransferase folate-binding domain
transcript_10354	XP_022098869.1	protein Spindly-like [Acanthaster planci]	B3DLE8|SPDLY_XENTR	Protein Spindly OS=Xenopus tropicalis OX=8364 GN=spdl1 PE=2 SV=1	--	--	--	--	--	--	--	--	--	--	--	Z	ENOG4110EUG	kinetochore binding	Biological Process: establishment of mitotic spindle orientation (GO:0000132);|Cellular Component: spindle pole (GO:0000922);|Cellular Component: condensed chromosome outer kinetochore (GO:0000940);|Cellular Component: nucleus (GO:0005634);|Biological Process: mitotic metaphase plate congression (GO:0007080);|Biological Process: mitotic spindle assembly checkpoint (GO:0007094);|Biological Process…	PF04849.12|PF12718.6	HAP1 N-terminal conserved region; Tropomyosin like
transcript_10355	XP_018008332.1	PREDICTED: U6 snRNA-associated Sm-like protein LSm6 [Hyalella azteca]	P62313|LSM6_MOUSE	U6 snRNA-associated Sm-like protein LSm6 OS=Mus musculus OX=10090 GN=Lsm6 PE=1 SV=1	--	--	--	--	--	--	KOG1783	Small nuclear ribonucleoprotein F	[A]	INFORMATION STORAGE AND PROCESSING	RNA processing and modification	K	COG1958	small nuclear ribonucleoprotein	Biological Process: mRNA splicing, via spliceosome (GO:0000398);|Cellular Component: P-body (GO:0000932);|Molecular Function: RNA binding (GO:0003723);|Cellular Component: nucleus (GO:0005634);|Cellular Component: U6 snRNP (GO:0005688);|Cellular Component: nucleolus (GO:0005730);|Cellular Component: small nucleolar ribonucleoprotein complex (GO:0005732);|Cellular Component: cytoplasm (GO:0005737)…	PF01423.21	LSM domain
transcript_10357	KFD47822.1	hypothetical protein M513_11302 [Trichuris suis]	--	--	--	--	--	--	--	--	--	--	--	--	--	--	--	--	--	--	--
transcript_10358	XP_014246747.1	ATP-citrate synthase [Cimex lectularius]	Q2TCH3|ACLY_SHEEP	ATP-citrate synthase OS=Ovis aries OX=9940 GN=ACLY PE=2 SV=1	--	--	--	--	--	--	KOG1254	ATP-citrate lyase	[C]	METABOLISM	Energy production and conversion	C	COG0074	Succinyl-CoA ligase ADP-forming subunit alpha	Molecular Function: ATP citrate synthase activity (GO:0003878);|Molecular Function: ATP binding (GO:0005524);|Cellular Component: cytoplasm (GO:0005737);|Biological Process: acetyl-CoA biosynthetic process (GO:0006085);|Biological Process: citrate metabolic process (GO:0006101);|Biological Process: lipid biosynthetic process (GO:0008610);|Molecular Function: metal ion binding (GO:0046872);|Molecu…	PF16114.4	ATP citrate lyase citrate-binding
transcript_10359	XP_018019982.1	PREDICTED: uncharacterized protein LOC108676419, partial [Hyalella azteca]	Q95NT6|MTH2_DROYA	G-protein coupled receptor Mth2 OS=Drosophila yakuba OX=7245 GN=mth2 PE=3 SV=1	--	--	--	--	--	--	--	--	--	--	--	S	ENOG4111I4H	g-protein coupled receptor	Molecular Function: G protein-coupled receptor activity (GO:0004930);|Cellular Component: plasma membrane (GO:0005886);|Biological Process: cell surface receptor signaling pathway (GO:0007166);|Cellular Component: integral component of membrane (GO:0016021);	PF00002.23	7 transmembrane receptor (Secretin family)
transcript_1036	XP_015513262.1	PREDICTED: CAD protein [Neodiprion lecontei]	P27708|PYR1_HUMAN	CAD protein OS=Homo sapiens OX=9606 GN=CAD PE=1 SV=3	--	--	--	--	--	--	KOG0370	Multifunctional pyrimidine synthesis protein CAD (includes carbamoyl-phophate synthetase, aspartate transcarbamylase, and glutamine amidotransferase)	[R]	POORLY CHARACTERIZED	General function prediction only	F	COG0540	aspartate transcarbamylase	--	PF02786.16	Carbamoyl-phosphate synthase L chain, ATP binding domain
transcript_10360	--	--	--	--	--	--	--	--	--	--	--	--	--	--	--	--	--	--	--	PF12669.6	Virus attachment protein p12 family
transcript_10361	XP_018022954.1	PREDICTED: tumor necrosis factor alpha-induced protein 8-like protein [Hyalella azteca]	Q28ZG0|TFP8L_DROPS	Tumor necrosis factor alpha-induced protein 8-like protein OS=Drosophila pseudoobscura pseudoobscura OX=46245 GN=GA17951 PE=3 SV=1	--	--	--	--	--	--	--	--	--	--	--	A	ENOG4111KN4	Tumor necrosis factor alpha-induced protein	Cellular Component: cytoplasm (GO:0005737);|Molecular Function: cysteine-type endopeptidase inhibitor activity involved in apoptotic process (GO:0043027);|Biological Process: positive regulation of apoptotic process (GO:0043065);	PF05527.10	Domain of unknown function (DUF758)
transcript_10362	XP_018022224.1	PREDICTED: transcription elongation factor B polypeptide 3-like isoform X1 [Hyalella azteca]	Q9VCP0|ELOA1_DROME	Transcription elongation factor B polypeptide 3 OS=Drosophila melanogaster OX=7227 GN=EloA PE=1 SV=1	--	--	--	--	--	--	KOG2821	RNA polymerase II transcription elongation factor Elongin/SIII, subunit elongin A	[K]	INFORMATION STORAGE AND PROCESSING	Transcription	K	ENOG4110PG3	transcription elongation factor b	Cellular Component: nucleus (GO:0005634);|Biological Process: transcription elongation from RNA polymerase II promoter (GO:0006368);|Biological Process: imaginal disc-derived wing vein specification (GO:0007474);|Cellular Component: transcription elongation factor complex (GO:0008023);|Biological Process: positive regulation of transcription elongation from RNA polymerase II promoter (GO:0032968)…	PF03109.15|PF06881.10	ABC1 family; RNA polymerase II transcription factor SIII (Elongin) subunit A
transcript_10363	XP_018018336.1	PREDICTED: zinc finger FYVE domain-containing protein 16-like [Hyalella azteca]	O95405|ZFYV9_HUMAN	Zinc finger FYVE domain-containing protein 9 OS=Homo sapiens OX=9606 GN=ZFYVE9 PE=1 SV=2	--	--	--	--	--	--	KOG1841	Smad anchor for receptor activation	[V]	CELLULAR PROCESSES AND SIGNALING	Defense mechanisms	S	ENOG410XSEQ	Zinc finger, FYVE domain containing	Molecular Function: 1-phosphatidylinositol binding (GO:0005545);|Cellular Component: early endosome (GO:0005769);|Cellular Component: cytosol (GO:0005829);|Biological Process: endocytosis (GO:0006897);|Biological Process: transforming growth factor beta receptor signaling pathway (GO:0007179);|Molecular Function: serine-type peptidase activity (GO:0008236);|Biological Process: endosomal transport…	PF11979.7	Domain of unknown function (DUF3480)
transcript_10364	XP_018027186.1	PREDICTED: WD repeat-containing protein 76-like isoform X1 [Hyalella azteca]	Q9H967|WDR76_HUMAN	WD repeat-containing protein 76 OS=Homo sapiens OX=9606 GN=WDR76 PE=1 SV=2	--	--	--	--	--	--	KOG4328	WD40 protein	[S]	POORLY CHARACTERIZED	Function unknown	S	ENOG410XRID	WD repeatcontaining protein	Cellular Component: heterochromatin (GO:0000792);|Molecular Function: DNA binding (GO:0003677);|Cellular Component: nucleus (GO:0005634);|Biological Process: cellular response to DNA damage stimulus (GO:0006974);|Molecular Function: enzyme binding (GO:0019899);|Cellular Component: site of DNA damage (GO:0090734);|Biological Process: regulation of DNA damage checkpoint (GO:2000001);	--	--
transcript_10365	XP_021917441.1	speckle-type POZ protein B isoform X4 [Zootermopsis nevadensis]	Q9VFP2|RDX_DROME	Protein roadkill OS=Drosophila melanogaster OX=7227 GN=rdx PE=1 SV=2	--	--	--	--	--	--	KOG1987	Speckle-type POZ protein SPOP and related proteins with TRAF, MATH and BTB/POZ domains	[DR]	CELLULAR PROCESSES AND SIGNALING|POORLY CHARACTERIZED	Cell cycle control, cell division, chromosome partitioning |General function prediction only	S	ENOG410XQV8	meprin and TRAF homology domain-containing protein MATH domain-containing protein	Biological Process: eye development (GO:0001654);|Cellular Component: nucleus (GO:0005634);|Cellular Component: nucleoplasm (GO:0005654);|Cellular Component: cytoplasm (GO:0005737);|Biological Process: ubiquitin-dependent protein catabolic process (GO:0006511);|Biological Process: segment polarity determination (GO:0007367);|Biological Process: protein ubiquitination (GO:0016567);|Biological Proc…	PF00651.30	BTB/POZ domain
transcript_10366	BAC82590.1	reverse transcriptase [Ciona intestinalis]	P16423|POLR_DROME	Retrovirus-related Pol polyprotein from type-2 retrotransposable element R2DM OS=Drosophila melanogaster OX=7227 GN=pol PE=3 SV=1	--	--	--	--	--	--	KOG1075	FOG: Reverse transcriptase	[R]	POORLY CHARACTERIZED	General function prediction only	S	ENOG410XS82	Retrotransposon protein	Molecular Function: nucleic acid binding (GO:0003676);|Molecular Function: RNA-directed DNA polymerase activity (GO:0003964);|Molecular Function: aspartic-type endopeptidase activity (GO:0004190);|Molecular Function: endonuclease activity (GO:0004519);|Molecular Function: metal ion binding (GO:0046872);	PF00078.26	Reverse transcriptase (RNA-dependent DNA polymerase)
transcript_10367	XP_022104968.1	Fanconi anemia group D2 protein-like isoform X1 [Acanthaster planci]	Q9BXW9|FACD2_HUMAN	Fanconi anemia group D2 protein OS=Homo sapiens OX=9606 GN=FANCD2 PE=1 SV=2	--	--	--	--	--	--	KOG4712	Uncharacterized conserved protein	[S]	POORLY CHARACTERIZED	Function unknown	S	ENOG410XT6B	Fanconi anemia complementation group d2	--	PF14631.5	Fanconi anaemia protein FancD2 nuclease
transcript_10368	XP_018024459.1	PREDICTED: plectin-like [Hyalella azteca]	--	--	--	--	--	--	--	--	--	--	--	--	--	S	ENOG410Y4JV	NA	--	PF06657.12	Centrosome microtubule-binding domain of Cep57
transcript_10369	XP_015904303.1	uncharacterized protein LOC107436972 [Parasteatoda tepidariorum]	--	--	--	--	--	--	--	--	--	--	--	--	--	--	--	--	--	PF11669.7	WW domain-binding protein 1
transcript_1037	XP_006817263.1	PREDICTED: uncharacterized protein LOC102809722 [Saccoglossus kowalevskii]	--	--	--	--	--	--	--	--	--	--	--	--	--	S	ENOG410YP2D	Integrase core domain protein	--	PF05380.12	Pao retrotransposon peptidase
transcript_10371	--	--	--	--	--	--	--	--	--	--	--	--	--	--	--	--	--	--	--	--	--
transcript_10373	BBC28099.1	xanthine dehydrogenase [Penaeus japonicus]	P47990|XDH_CHICK	Xanthine dehydrogenase/oxidase OS=Gallus gallus OX=9031 GN=XDH PE=1 SV=1	--	--	--	--	--	--	KOG0430	Xanthine dehydrogenase	[F]	METABOLISM	Nucleotide transport and metabolism	F	COG4630	xanthine dehydrogenase	Molecular Function: xanthine dehydrogenase activity (GO:0004854);|Molecular Function: xanthine oxidase activity (GO:0004855);|Molecular Function: iron ion binding (GO:0005506);|Cellular Component: peroxisome (GO:0005777);|Cellular Component: cytosol (GO:0005829);|Molecular Function: electron transfer activity (GO:0009055);|Biological Process: xanthine catabolic process (GO:0009115);|Molecular Fun…	PF01799.19|PF02738.17	[2Fe-2S] binding domain; Molybdopterin-binding domain of aldehyde dehydrogenase
transcript_10374	XP_018006602.1	PREDICTED: transmembrane protein 185A-like [Hyalella azteca]	Q8R3R5|T185B_MOUSE	Transmembrane protein 185B OS=Mus musculus OX=10090 GN=Tmem185b PE=2 SV=1	--	--	--	--	--	--	KOG3879	Predicted membrane protein	[S]	POORLY CHARACTERIZED	Function unknown	S	ENOG410XURH	Transmembrane protein 60	Cellular Component: integral component of membrane (GO:0016021);	PF10269.8	Transmembrane Fragile-X-F protein
transcript_10375	XP_013083932.1	PREDICTED: protein YIPF1-like [Biomphalaria glabrata]	Q91VU1|YIPF1_MOUSE	Protein YIPF1 OS=Mus musculus OX=10090 GN=Yipf1 PE=2 SV=1	--	--	--	--	--	--	KOG3114	Uncharacterized conserved protein	[S]	POORLY CHARACTERIZED	Function unknown	U	ENOG410XSEJ	Yip1 domain family member 1	Cellular Component: Golgi trans cisterna (GO:0000138);|Cellular Component: Golgi apparatus (GO:0005794);|Cellular Component: Golgi medial cisterna (GO:0005797);|Cellular Component: trans-Golgi network (GO:0005802);|Cellular Component: integral component of membrane (GO:0016021);|Biological Process: vesicle-mediated transport (GO:0016192);|Molecular Function: Rab GTPase binding (GO:0017137);|Cellu…	PF04893.16	Yip1 domain
transcript_10376	AWU67219.1	putative chitinase, partial [Crangon crangon]	Q13231|CHIT1_HUMAN	Chitotriosidase-1 OS=Homo sapiens OX=9606 GN=CHIT1 PE=1 SV=1	161/412(39.08)	K01183	E3.2.1.14	chitinase [EC:3.2.1.14]	ko00520	Amino sugar and nucleotide sugar metabolism	KOG2806	Chitinase	[G]	METABOLISM	Carbohydrate transport and metabolism	G	COG3325	chitinase	Biological Process: polysaccharide catabolic process (GO:0000272);|Molecular Function: hydrolase activity, hydrolyzing O-glycosyl compounds (GO:0004553);|Molecular Function: chitinase activity (GO:0004568);|Cellular Component: extracellular region (GO:0005576);|Cellular Component: extracellular space (GO:0005615);|Cellular Component: lysosome (GO:0005764);|Biological Process: chitin catabolic pro…	PF00704.27	Glycosyl hydrolases family 18
transcript_10377	XP_014666778.1	PREDICTED: trimethylguanosine synthase-like isoform X4 [Priapulus caudatus]	Q923W1|TGS1_MOUSE	Trimethylguanosine synthase OS=Mus musculus OX=10090 GN=Tgs1 PE=1 SV=2	123/202(60.89)	K14292	TGS1	trimethylguanosine synthase [EC:2.1.1.-]	ko03013	RNA transport	KOG2730	Methylase	[R]	POORLY CHARACTERIZED	General function prediction only	S	ENOG410XRUD	trimethylguanosine synthase	Cellular Component: nucleus (GO:0005634);|Cellular Component: nucleolus (GO:0005730);|Cellular Component: cytoplasm (GO:0005737);|Cellular Component: cytosol (GO:0005829);|Biological Process: 7-methylguanosine RNA capping (GO:0009452);|Cellular Component: Cajal body (GO:0015030);|Biological Process: 7-methylguanosine cap hypermethylation (GO:0036261);|Molecular Function: RNA trimethylguanosine sy…	PF09445.9	RNA cap guanine-N2 methyltransferase
transcript_10378	XP_018025887.1	PREDICTED: catenin alpha-like isoform X2 [Hyalella azteca]	P35220|CTNA_DROME	Catenin alpha OS=Drosophila melanogaster OX=7227 GN=alpha-Cat PE=1 SV=2	--	--	--	--	--	--	KOG3681	Alpha-catenin	[W]	CELLULAR PROCESSES AND SIGNALING	Extracellular structures	S	ENOG410XSRU	Catenin (Cadherin-associated protein)	Biological Process: apical constriction (GO:0003383);|Molecular Function: actin binding (GO:0003779);|Molecular Function: structural molecule activity (GO:0005198);|Cellular Component: cytoplasm (GO:0005737);|Cellular Component: plasma membrane (GO:0005886);|Cellular Component: adherens junction (GO:0005912);|Cellular Component: cell-cell adherens junction (GO:0005913);|Cellular Component: spot a…	PF01044.18	Vinculin family
transcript_10379	AEU11366.1	Broad-complex protein isoform 4 [Penaeus monodon]	Q9V5M6|LOLA5_DROME	Longitudinals lacking protein, isoforms J/P/Q/S/Z OS=Drosophila melanogaster OX=7227 GN=lola PE=1 SV=4	--	--	--	--	--	--	--	--	--	--	--	S	ENOG4111I76	NA	Molecular Function: DNA binding (GO:0003677);|Molecular Function: DNA-binding transcription factor activity (GO:0003700);|Cellular Component: nucleus (GO:0005634);|Cellular Component: nucleoplasm (GO:0005654);|Biological Process: regulation of transcription, DNA-templated (GO:0006355);|Biological Process: regulation of transcription by RNA polymerase II (GO:0006357);|Biological Process: axonogene…	PF00651.30|PF13909.5	BTB/POZ domain; C2H2-type zinc-finger domain
transcript_1038	--	--	--	--	--	--	--	--	--	--	--	--	--	--	--	--	--	--	--	PF04465.11|PF13349.5	Protein of unknown function (DUF499); Putative adhesin
transcript_10380	XP_018025887.1	PREDICTED: catenin alpha-like isoform X2 [Hyalella azteca]	P35220|CTNA_DROME	Catenin alpha OS=Drosophila melanogaster OX=7227 GN=alpha-Cat PE=1 SV=2	--	--	--	--	--	--	KOG3681	Alpha-catenin	[W]	CELLULAR PROCESSES AND SIGNALING	Extracellular structures	S	ENOG410XSRU	Catenin (Cadherin-associated protein)	Biological Process: apical constriction (GO:0003383);|Molecular Function: actin binding (GO:0003779);|Molecular Function: structural molecule activity (GO:0005198);|Cellular Component: cytoplasm (GO:0005737);|Cellular Component: plasma membrane (GO:0005886);|Cellular Component: adherens junction (GO:0005912);|Cellular Component: cell-cell adherens junction (GO:0005913);|Cellular Component: spot a…	PF01044.18	Vinculin family
transcript_10381	XP_023720614.1	dystrophin, isoforms A/C/F/G/H-like isoform X2 [Cryptotermes secundus]	Q9VDW6|DMDA_DROME	Dystrophin, isoforms A/C/F/G/H OS=Drosophila melanogaster OX=7227 GN=Dys PE=1 SV=3	--	--	--	--	--	--	KOG4286	Dystrophin-like protein	[NTZ]	CELLULAR PROCESSES AND SIGNALING|CELLULAR PROCESSES AND SIGNALING|CELLULAR PROCESSES AND SIGNALING	Cell motility |Signal transduction mechanisms |Cytoskeleton	Z	COG5069	Microtubule associated monoxygenase, calponin and LIM domain containing	Molecular Function: actin binding (GO:0003779);|Molecular Function: structural molecule activity (GO:0005198);|Cellular Component: cytoplasm (GO:0005737);|Cellular Component: cytoskeleton (GO:0005856);|Cellular Component: cell cortex (GO:0005938);|Biological Process: neuromuscular synaptic transmission (GO:0007274);|Biological Process: imaginal disc-derived wing vein specification (GO:0007474);|M…	PF09068.10	EF hand
transcript_10382	XP_018024690.1	PREDICTED: probable 3',5'-cyclic phosphodiesterase pde-4 [Hyalella azteca]	P14099|PDE2A_BOVIN	cGMP-dependent 3',5'-cyclic phosphodiesterase OS=Bos taurus OX=9913 GN=PDE2A PE=1 SV=2	--	--	--	--	--	--	KOG3689	Cyclic nucleotide phosphodiesterase	[T]	CELLULAR PROCESSES AND SIGNALING	Signal transduction mechanisms	T	ENOG410XRI7	Phosphodiesterase	Biological Process: negative regulation of transcription by RNA polymerase II (GO:0000122);|Molecular Function: 3',5'-cyclic-AMP phosphodiesterase activity (GO:0004115);|Molecular Function: cGMP-stimulated cyclic-nucleotide phosphodiesterase activity (GO:0004118);|Cellular Component: nucleus (GO:0005634);|Cellular Component: cytoplasm (GO:0005737);|Cellular Component: mitochondrial outer membrane…	PF00233.18	3'5'-cyclic nucleotide phosphodiesterase
transcript_10383	--	--	--	--	--	--	--	--	--	--	--	--	--	--	--	--	--	--	--	--	--
transcript_10384	XP_018019451.1	PREDICTED: uncharacterized protein LOC108675908 [Hyalella azteca]	--	--	--	--	--	--	--	--	--	--	--	--	--	S	ENOG4111G4T	NA	--	PF00169.28	PH domain
transcript_10385	XP_023727833.1	trafficking protein particle complex subunit 8 [Cryptotermes secundus]	Q9Y2L5|TPPC8_HUMAN	Trafficking protein particle complex subunit 8 OS=Homo sapiens OX=9606 GN=TRAPPC8 PE=1 SV=2	--	--	--	--	--	--	KOG1938	Protein with predicted involvement in meiosis (GSG1)	[D]	CELLULAR PROCESSES AND SIGNALING	Cell cycle control, cell division, chromosome partitioning	S	ENOG410XPCJ	trafficking protein particle complex	Biological Process: autophagosome assembly (GO:0000045);|Cellular Component: phagophore assembly site (GO:0000407);|Cellular Component: cytosol (GO:0005829);|Biological Process: ER to Golgi vesicle-mediated transport (GO:0006888);|Biological Process: Golgi organization (GO:0007030);|Molecular Function: Rab guanyl-nucleotide exchange factor activity (GO:0017112);|Cellular Component: TRAPP complex …	PF12739.6	ER-Golgi trafficking TRAPP I complex 85 kDa subunit
transcript_10386	XP_023725279.1	protein SMG9 isoform X2 [Cryptotermes secundus]	Q05AW9|SMG9_XENLA	Protein SMG9 OS=Xenopus laevis OX=8355 GN=smg9 PE=2 SV=1	--	--	--	--	--	--	KOG4181	Uncharacterized conserved protein	[S]	POORLY CHARACTERIZED	Function unknown	S	ENOG410XSTF	smg-9 homolog, nonsense mediated mRNA decay factor (C. elegans)	Biological Process: nuclear-transcribed mRNA catabolic process, nonsense-mediated decay (GO:0000184);	PF10220.8	Smg8_Smg9
transcript_10387	--	--	--	--	--	--	--	--	--	--	--	--	--	--	--	--	--	--	--	PF03456.17|PF11895.7	uDENN domain; Fungal peroxidase extension region
transcript_10388	XP_018022663.1	PREDICTED: D-glucuronyl C5-epimerase-like [Hyalella azteca]	F1QR43|GLCEB_DANRE	D-glucuronyl C5-epimerase B OS=Danio rerio OX=7955 GN=glceb PE=1 SV=1	--	--	--	--	--	--	KOG3760	Heparan sulfate-glucuronic acid C5-epimerase	[G]	METABOLISM	Carbohydrate transport and metabolism	S	ENOG410XQJ3	Glucuronic acid epimerase	Cellular Component: Golgi membrane (GO:0000139);|Biological Process: heparan sulfate proteoglycan biosynthetic process (GO:0015012);|Cellular Component: integral component of membrane (GO:0016021);|Biological Process: heparin biosynthetic process (GO:0030210);|Molecular Function: protein homodimerization activity (GO:0042803);|Molecular Function: heparosan-N-sulfate-glucuronate 5-epimerase activi…	PF06662.12	D-glucuronyl C5-epimerase C-terminus
transcript_10389	XP_023701862.1	band 4.1-like protein 5 [Cryptotermes secundus]	Q9HCM4|E41L5_HUMAN	Band 4.1-like protein 5 OS=Homo sapiens OX=9606 GN=EPB41L5 PE=1 SV=3	--	--	--	--	--	--	KOG3530	FERM domain protein EHM2	[R]	POORLY CHARACTERIZED	General function prediction only	S	ENOG410XRFC	erythrocyte membrane protein band 4.1 like 5	Biological Process: in utero embryonic development (GO:0001701);|Biological Process: epithelial to mesenchymal transition (GO:0001837);|Biological Process: neural plate morphogenesis (GO:0001839);|Biological Process: apical constriction (GO:0003383);|Cellular Component: nucleus (GO:0005634);|Cellular Component: cytosol (GO:0005829);|Cellular Component: cytoskeleton (GO:0005856);|Cellular Componen…	PF09380.9	FERM C-terminal PH-like domain
transcript_1039	XP_018023437.1	PREDICTED: uncharacterized protein LOC108679344 [Hyalella azteca]	--	--	--	--	--	--	--	--	--	--	--	--	--	--	--	--	--	PF00084.19	Sushi repeat (SCR repeat)
transcript_10390	ATU31745.1	calpain-B-like protein, partial [Procambarus clarkii]	Q9VT65|CANB_DROME	Calpain-B OS=Drosophila melanogaster OX=7227 GN=CalpB PE=1 SV=2	--	--	--	--	--	--	KOG0045	Cytosolic Ca2+-dependent cysteine protease (calpain), large subunit (EF-Hand protein superfamily)	[OT]	CELLULAR PROCESSES AND SIGNALING|CELLULAR PROCESSES AND SIGNALING	Posttranslational modification, protein turnover, chaperones |Signal transduction mechanisms	O	ENOG410XP0B	Calpain-like cysteine peptidase	Molecular Function: calcium-dependent cysteine-type endopeptidase activity (GO:0004198);|Molecular Function: calcium ion binding (GO:0005509);|Cellular Component: cytoplasm (GO:0005737);|Biological Process: proteolysis (GO:0006508);|Biological Process: border follicle cell migration (GO:0007298);|Cellular Component: membrane (GO:0016020);|Biological Process: neuron remodeling (GO:0016322);|Biolog…	PF00648.20	Calpain family cysteine protease
transcript_10391	AIY26932.1	cyclin Y [Penaeus monodon]	Q8ND76|CCNY_HUMAN	Cyclin-Y OS=Homo sapiens OX=9606 GN=CCNY PE=1 SV=2	--	--	--	--	--	--	KOG1675	Predicted cyclin	[R]	POORLY CHARACTERIZED	General function prediction only	S	ENOG410XNQX	Cyclin Y	Biological Process: G2/M transition of mitotic cell cycle (GO:0000086);|Cellular Component: cytoplasmic cyclin-dependent protein kinase holoenzyme complex (GO:0000308);|Cellular Component: nucleus (GO:0005634);|Cellular Component: plasma membrane (GO:0005886);|Biological Process: Wnt signaling pathway (GO:0016055);|Molecular Function: cyclin-dependent protein serine/threonine kinase regulator act…	PF00134.22	Cyclin, N-terminal domain
transcript_10392	XP_023244976.1	DNA-binding protein RFX2 [Copidosoma floridanum]	P48379|RFX2_MOUSE	DNA-binding protein RFX2 OS=Mus musculus OX=10090 GN=Rfx2 PE=1 SV=2	--	--	--	--	--	--	KOG3712	RFX family transcription factor	[K]	INFORMATION STORAGE AND PROCESSING	Transcription	K	ENOG410XSHE	influences HLA class II expression	Molecular Function: RNA polymerase II regulatory region sequence-specific DNA binding (GO:0000977);|Molecular Function: RNA polymerase II proximal promoter sequence-specific DNA binding (GO:0000978);|Molecular Function: DNA-binding transcription activator activity, RNA polymerase II-specific (GO:0001228);|Biological Process: acrosome assembly (GO:0001675);|Molecular Function: DNA-binding transcri…	PF02257.14	RFX DNA-binding domain
transcript_10393	XP_023134590.1	tigger transposable element-derived protein 1-like [Amphiprion ocellaris]	Q96MW7|TIGD1_HUMAN	Tigger transposable element-derived protein 1 OS=Homo sapiens OX=9606 GN=TIGD1 PE=1 SV=1	--	--	--	--	--	--	KOG3105	DNA-binding centromere protein B (CENP-B)	[BD]	INFORMATION STORAGE AND PROCESSING|CELLULAR PROCESSES AND SIGNALING	Chromatin structure and dynamics |Cell cycle control, cell division, chromosome partitioning	S	ENOG4110CDI	tigger transposable element derived	Molecular Function: DNA binding (GO:0003677);|Cellular Component: nucleus (GO:0005634);	--	--
transcript_10396	XP_015278471.1	PREDICTED: E3 ubiquitin-protein ligase listerin [Gekko japonicus]	A0JM49|LTN1_XENTR	E3 ubiquitin-protein ligase listerin OS=Xenopus tropicalis OX=8364 GN=ltn1 PE=2 SV=1	--	--	--	--	--	--	KOG0803	Predicted E3 ubiquitin ligase	[O]	CELLULAR PROCESSES AND SIGNALING	Posttranslational modification, protein turnover, chaperones	O	COG5219	listerin E3 ubiquitin protein ligase 1	Cellular Component: cytosol (GO:0005829);|Molecular Function: zinc ion binding (GO:0008270);|Molecular Function: ribosomal large subunit binding (GO:0043023);|Biological Process: proteasome-mediated ubiquitin-dependent protein catabolic process (GO:0043161);|Molecular Function: ubiquitin protein ligase activity (GO:0061630);|Biological Process: rescue of stalled ribosome (GO:0072344);|Cellular Co…	PF01146.16|PF12783.6	Caveolin; Guanine nucleotide exchange factor in Golgi transport N-terminal
transcript_10399	XP_018023233.1	PREDICTED: splicing factor 3B subunit 1-like isoform X1 [Hyalella azteca]	O75533|SF3B1_HUMAN	Splicing factor 3B subunit 1 OS=Homo sapiens OX=9606 GN=SF3B1 PE=1 SV=3	981/1197(81.95)	K12828	SF3B1, SAP155	splicing factor 3B subunit 1	ko03040	Spliceosome	KOG0213	Splicing factor 3b, subunit 1	[A]	INFORMATION STORAGE AND PROCESSING	RNA processing and modification	A	COG5181	Splicing factor 3b subunit	Biological Process: spliceosomal complex assembly (GO:0000245);|Biological Process: RNA splicing, via transesterification reactions (GO:0000375);|Biological Process: mRNA splicing, via spliceosome (GO:0000398);|Molecular Function: RNA binding (GO:0003723);|Molecular Function: mRNA binding (GO:0003729);|Cellular Component: nucleus (GO:0005634);|Cellular Component: nucleoplasm (GO:0005654);|Cellula…	PF08920.9	Splicing factor 3B subunit 1
transcript_104	XP_002739007.2	PREDICTED: IQ domain-containing protein E-like [Saccoglossus kowalevskii]	Q6IPM2|IQCE_HUMAN	IQ domain-containing protein E OS=Homo sapiens OX=9606 GN=IQCE PE=1 SV=2	--	--	--	--	--	--	--	--	--	--	--	Z	ENOG41104K8	IQ motif containing E	Cellular Component: cilium (GO:0005929);|Cellular Component: ciliary membrane (GO:0060170);	PF05791.10|PF14321.5	Bacillus haemolytic enterotoxin (HBL); Domain of unknown function (DUF4382)
transcript_1040	XP_018011797.1	PREDICTED: E3 ubiquitin-protein ligase HUWE1-like [Hyalella azteca]	Q7TMY8|HUWE1_MOUSE	E3 ubiquitin-protein ligase HUWE1 OS=Mus musculus OX=10090 GN=Huwe1 PE=1 SV=5	1014/2192(46.26)	K10592	HUWE1, MULE, ARF-BP1	E3 ubiquitin-protein ligase HUWE1 [EC:2.3.2.26]	ko04120	Ubiquitin mediated proteolysis	KOG0939	E3 ubiquitin-protein ligase/Putative upstream regulatory element binding protein	[OK]	CELLULAR PROCESSES AND SIGNALING|INFORMATION STORAGE AND PROCESSING	Posttranslational modification, protein turnover, chaperones |Transcription	O	COG5021	ubiquitin protein ligase	Biological Process: protein polyubiquitination (GO:0000209);|Molecular Function: DNA binding (GO:0003677);|Molecular Function: ubiquitin-protein transferase activity (GO:0004842);|Cellular Component: nucleus (GO:0005634);|Cellular Component: nucleoplasm (GO:0005654);|Cellular Component: cytoplasm (GO:0005737);|Cellular Component: cytosol (GO:0005829);|Biological Process: base-excision repair (GO:…	PF00632.24	HECT-domain (ubiquitin-transferase)
transcript_10400	AAQ74970.2	guanylate cyclase PcGC-M2 precursor [Procambarus clarkii]	Q7JQ32|GC76C_DROME	Receptor-type guanylate cyclase Gyc76C OS=Drosophila melanogaster OX=7227 GN=Gyc76C PE=1 SV=1	529/1257(42.08)	K01769	E4.6.1.2	guanylate cyclase, other [EC:4.6.1.2]	ko00230	Purine metabolism	KOG1023	Natriuretic peptide receptor, guanylate cyclase	[T]	CELLULAR PROCESSES AND SIGNALING	Signal transduction mechanisms	T	COG2114	Guanylate Cyclase	Molecular Function: peptide receptor activity (GO:0001653);|Molecular Function: guanylate cyclase activity (GO:0004383);|Molecular Function: ATP binding (GO:0005524);|Molecular Function: GTP binding (GO:0005525);|Cellular Component: intracellular (GO:0005622);|Cellular Component: plasma membrane (GO:0005886);|Cellular Component: integral component of plasma membrane (GO:0005887);|Biological Proce…	PF00211.19	Adenylate and Guanylate cyclase catalytic domain
transcript_10401	XP_021342912.1	serine/arginine-rich splicing factor 2-like isoform X1 [Mizuhopecten yessoensis]	P30352|SRSF2_CHICK	Serine/arginine-rich splicing factor 2 OS=Gallus gallus OX=9031 GN=SRSF2 PE=2 SV=1	--	--	--	--	--	--	KOG4207	Predicted splicing factor, SR protein superfamily	[A]	INFORMATION STORAGE AND PROCESSING	RNA processing and modification	A	ENOG4111NJ8	serine arginine-rich splicing factor	Biological Process: regulation of alternative mRNA splicing, via spliceosome (GO:0000381);|Molecular Function: RNA binding (GO:0003723);|Cellular Component: nucleus (GO:0005634);|Cellular Component: cytoplasm (GO:0005737);|Biological Process: mRNA cis splicing, via spliceosome (GO:0045292);	PF00076.21	RNA recognition motif. (a.k.a. RRM, RBD, or RNP domain)
transcript_10402	XP_013791450.1	ceramide-1-phosphate transfer protein-like [Limulus polyphemus]	Q5XIS2|CPTP_RAT	Ceramide-1-phosphate transfer protein OS=Rattus norvegicus OX=10116 GN=Cptp PE=2 SV=1	--	--	--	--	--	--	KOG4189	Uncharacterized conserved protein	[S]	POORLY CHARACTERIZED	Function unknown	U	ENOG4111NKT	glycolipid transfer protein domain containing	Molecular Function: phospholipid binding (GO:0005543);|Molecular Function: phospholipid transporter activity (GO:0005548);|Cellular Component: nuclear outer membrane (GO:0005640);|Cellular Component: Golgi apparatus (GO:0005794);|Cellular Component: cytosol (GO:0005829);|Cellular Component: plasma membrane (GO:0005886);|Molecular Function: lipid binding (GO:0008289);|Cellular Component: endosome …	PF08718.10	Glycolipid transfer protein (GLTP)
transcript_10403	--	--	--	--	--	--	--	--	--	--	--	--	--	--	--	--	--	--	--	--	--
transcript_10404	--	--	--	--	--	--	--	--	--	--	--	--	--	--	--	--	--	--	--	--	--
transcript_10405	XP_018016939.1	PREDICTED: neurexin-4-like isoform X2 [Hyalella azteca]	Q94887|NRX4_DROME	Neurexin-4 OS=Drosophila melanogaster OX=7227 GN=Nrx-IV PE=1 SV=2	--	--	--	--	--	--	KOG3516	Neurexin IV	[T]	CELLULAR PROCESSES AND SIGNALING	Signal transduction mechanisms	S	ENOG410XPHG	contactin associated protein-like	Biological Process: heart process (GO:0003015);|Cellular Component: plasma membrane (GO:0005886);|Cellular Component: integral component of plasma membrane (GO:0005887);|Cellular Component: septate junction (GO:0005918);|Cellular Component: pleated septate junction (GO:0005919);|Biological Process: establishment or maintenance of cell polarity (GO:0007163);|Biological Process: dorsal closure (GO:…	PF02210.23|PF08847.10|PF15290.5	Laminin G domain; Chlororespiratory reduction 6; Golgi-localised syntaxin-1-binding clamp
transcript_10406	KFD60833.1	hypothetical protein M514_26969 [Trichuris suis]	--	--	--	--	--	--	--	--	--	--	--	--	--	--	--	--	--	--	--
transcript_10407	--	--	--	--	--	--	--	--	--	--	--	--	--	--	--	--	--	--	--	--	--
transcript_10408	XP_018026190.1	PREDICTED: uncharacterized protein LOC108681648 [Hyalella azteca]	--	--	--	--	--	--	--	--	KOG1198	Zinc-binding oxidoreductase	[CR]	METABOLISM|POORLY CHARACTERIZED	Energy production and conversion |General function prediction only	C	COG0604	alcohol dehydrogenase	--	PF13602.5	Zinc-binding dehydrogenase
transcript_10409	XP_004711768.1	PREDICTED: valine--tRNA ligase [Echinops telfairi]	Q9Z1Q9|SYVC_MOUSE	Valine--tRNA ligase OS=Mus musculus OX=10090 GN=Vars PE=1 SV=1	422/909(46.42)	K01873	VARS, valS	valyl-tRNA synthetase [EC:6.1.1.9]	ko00970	Aminoacyl-tRNA biosynthesis	KOG0432	Valyl-tRNA synthetase	[J]	INFORMATION STORAGE AND PROCESSING	Translation, ribosomal structure and biogenesis	J	COG0525	amino acids such as threonine, to avoid such errors, it has a posttransfer editing activity that hydrolyzes mischarged Thr-tRNA(Val) in a tRNA-dependent manner (By similarity)	Molecular Function: aminoacyl-tRNA editing activity (GO:0002161);|Molecular Function: valine-tRNA ligase activity (GO:0004832);|Molecular Function: ATP binding (GO:0005524);|Cellular Component: mitochondrion (GO:0005739);|Cellular Component: cytosol (GO:0005829);|Biological Process: valyl-tRNA aminoacylation (GO:0006438);	PF00133.21	tRNA synthetases class I (I, L, M and V)
transcript_1041	XP_011444408.1	PREDICTED: germinal-center associated nuclear protein isoform X1 [Crassostrea gigas]	Q9WUU9|GANP_MOUSE	Germinal-center associated nuclear protein OS=Mus musculus OX=10090 GN=Mcm3ap PE=1 SV=2	--	--	--	--	--	--	KOG1860	Nuclear protein export factor	[UD]	CELLULAR PROCESSES AND SIGNALING|CELLULAR PROCESSES AND SIGNALING	Intracellular trafficking, secretion, and vesicular transport |Cell cycle control, cell division, chromosome partitioning	DU	COG5079	minichromosome maintenance complex component 3 associated protein	Biological Process: immune system process (GO:0002376);|Molecular Function: nucleic acid binding (GO:0003676);|Cellular Component: nucleus (GO:0005634);|Cellular Component: nuclear pore (GO:0005643);|Cellular Component: cytoplasm (GO:0005737);|Cellular Component: cytosol (GO:0005829);|Biological Process: protein transport (GO:0015031);|Cellular Component: nuclear membrane (GO:0031965);|Biological…	PF03399.15	SAC3/GANP family
transcript_10411	XP_021931731.1	kinesin light chain isoform X6 [Zootermopsis nevadensis]	P46825|KLC_DORPE	Kinesin light chain OS=Doryteuthis pealeii OX=1051067 PE=2 SV=1	--	--	--	--	--	--	KOG1840	Kinesin light chain	[Z]	CELLULAR PROCESSES AND SIGNALING	Cytoskeleton	S	COG0457	repeat-containing protein	Molecular Function: microtubule motor activity (GO:0003777);|Cellular Component: cytoplasm (GO:0005737);|Cellular Component: kinesin complex (GO:0005871);|Cellular Component: microtubule (GO:0005874);	PF13424.5	Tetratricopeptide repeat
transcript_10412	XP_018021372.1	PREDICTED: serine/threonine-protein kinase tricorner-like [Hyalella azteca]	Q9NBK5|TRC_DROME	Serine/threonine-protein kinase tricorner OS=Drosophila melanogaster OX=7227 GN=trc PE=1 SV=1	--	--	--	--	--	--	KOG0605	NDR and related serine/threonine kinases	[R]	POORLY CHARACTERIZED	General function prediction only	T	ENOG410XQC0	serine threonine-protein kinase	Molecular Function: protein serine/threonine kinase activity (GO:0004674);|Molecular Function: ATP binding (GO:0005524);|Cellular Component: nucleus (GO:0005634);|Cellular Component: cytoplasm (GO:0005737);|Cellular Component: cell cortex (GO:0005938);|Biological Process: protein phosphorylation (GO:0006468);|Biological Process: signal transduction (GO:0007165);|Biological Process: imaginal disc-…	PF00069.24	Protein kinase domain
transcript_10413	XP_023719479.1	RNA-binding protein 28 isoform X1 [Cryptotermes secundus]	Q8CGC6|RBM28_MOUSE	RNA-binding protein 28 OS=Mus musculus OX=10090 GN=Rbm28 PE=1 SV=4	249/641(38.85)	K14573	NOP4, RBM28	nucleolar protein 4	ko03008	Ribosome biogenesis in eukaryotes	KOG0127	Nucleolar protein fibrillarin NOP77 (RRM superfamily)	[A]	INFORMATION STORAGE AND PROCESSING	RNA processing and modification	S	ENOG410XSHP	RNA binding motif protein 28	Molecular Function: RNA binding (GO:0003723);|Cellular Component: spliceosomal complex (GO:0005681);|Cellular Component: nucleolus (GO:0005730);|Biological Process: mRNA processing (GO:0006397);|Biological Process: RNA splicing (GO:0008380);|Cellular Component: ribonucleoprotein complex (GO:1990904);	PF00076.21	RNA recognition motif. (a.k.a. RRM, RBD, or RNP domain)
transcript_10414	XP_018013064.1	PREDICTED: CTD small phosphatase-like protein 2-A [Hyalella azteca]	Q8BG15|CTSL2_MOUSE	CTD small phosphatase-like protein 2 OS=Mus musculus OX=10090 GN=Ctdspl2 PE=1 SV=1	--	--	--	--	--	--	KOG1605	TFIIF-interacting CTD phosphatase, including NLI-interacting factor (involved in RNA polymerase II regulation)	[K]	INFORMATION STORAGE AND PROCESSING	Transcription	K	COG5190	CTD (Carboxy-terminal domain, RNA polymerase II, polypeptide A)	Molecular Function: phosphoprotein phosphatase activity (GO:0004721);|Cellular Component: nucleus (GO:0005634);|Cellular Component: nucleoplasm (GO:0005654);|Biological Process: protein dephosphorylation (GO:0006470);|Biological Process: negative regulation of BMP signaling pathway (GO:0030514);|Biological Process: positive regulation of protein export from nucleus (GO:0046827);	PF03031.17	NLI interacting factor-like phosphatase
transcript_10415	XP_018022170.1	PREDICTED: dnaJ homolog subfamily C member 16-like isoform X1 [Hyalella azteca]	Q5FVM7|DJC16_RAT	DnaJ homolog subfamily C member 16 OS=Rattus norvegicus OX=10116 GN=Dnajc16 PE=2 SV=1	--	--	--	--	--	--	--	--	--	--	--	O	COG0484	ATP binding to DnaK triggers the release of the substrate protein, thus completing the reaction cycle. Several rounds of ATP-dependent interactions between DnaJ, DnaK and GrpE are required for fully efficient folding. Also involved, together with DnaK and GrpE, in the DNA replication of plasmids through activation of initiation proteins (By similarity)	Cellular Component: cell (GO:0005623);|Cellular Component: integral component of membrane (GO:0016021);|Biological Process: cell redox homeostasis (GO:0045454);	PF00226.30	DnaJ domain
transcript_10417	XP_018028253.1	PREDICTED: 3'-5' ssDNA/RNA exonuclease TatD-like [Hyalella azteca]	Q148G4|TATD1_BOVIN	Putative deoxyribonuclease TATDN1 OS=Bos taurus OX=9913 GN=TATDN1 PE=2 SV=1	--	--	--	--	--	--	KOG3020	TatD-related DNase	[L]	INFORMATION STORAGE AND PROCESSING	Replication, recombination and repair	L	COG0084	tatd family	Cellular Component: nucleoplasm (GO:0005654);|Molecular Function: 3'-5'-exodeoxyribonuclease activity (GO:0008296);|Molecular Function: endodeoxyribonuclease activity, producing 5'-phosphomonoesters (GO:0016888);|Molecular Function: metal ion binding (GO:0046872);	PF01026.20	TatD related DNase
transcript_10418	--	--	--	--	--	--	--	--	--	--	--	--	--	--	--	--	--	--	--	PF13465.5	Zinc-finger double domain
transcript_1042	XP_018017121.1	PREDICTED: uncharacterized protein LOC108673762 [Hyalella azteca]	--	--	--	--	--	--	--	--	--	--	--	--	--	S	ENOG410YYDZ	NA	--	PF01456.16	Mucin-like glycoprotein
transcript_10420	XP_023718818.1	irregular chiasm C-roughest protein-like isoform X2 [Cryptotermes secundus]	Q08180|ICCR_DROME	Irregular chiasm C-roughest protein OS=Drosophila melanogaster OX=7227 GN=rst PE=1 SV=2	--	--	--	--	--	--	KOG3510	FOG: Immunoglobulin C-2 Type/fibronectin type III domains	[T]	CELLULAR PROCESSES AND SIGNALING	Signal transduction mechanisms	S	ENOG410XPX0	Kin of IRRE like	Biological Process: compound eye morphogenesis (GO:0001745);|Cellular Component: plasma membrane (GO:0005886);|Cellular Component: cell-cell adherens junction (GO:0005913);|Biological Process: homophilic cell adhesion via plasma membrane adhesion molecules (GO:0007156);|Biological Process: myoblast fusion (GO:0007520);|Cellular Component: integral component of membrane (GO:0016021);|Biological Pr…	PF13927.5	Immunoglobulin domain
transcript_10424	XP_022205785.1	neurogenic protein big brain [Nilaparvata lugens]	P23645|BIB_DROME	Neurogenic protein big brain OS=Drosophila melanogaster OX=7227 GN=bib PE=1 SV=2	--	--	--	--	--	--	KOG0223	Aquaporin (major intrinsic protein family)	[G]	METABOLISM	Carbohydrate transport and metabolism	G	COG0580	Channel that permits osmotically driven movement of water in both directions. It is involved in the osmoregulation and in the maintenance of cell turgor during volume expansion in rapidly growing cells. It mediates rapid entry or exit of water in response to abrupt changes in osmolarity (By similarity)	Molecular Function: cation channel activity (GO:0005261);|Cellular Component: plasma membrane (GO:0005886);|Cellular Component: adherens junction (GO:0005912);|Biological Process: water transport (GO:0006833);|Biological Process: Notch signaling pathway (GO:0007219);|Biological Process: ectoderm development (GO:0007398);|Biological Process: nervous system development (GO:0007399);|Biological Proc…	PF00230.19	Major intrinsic protein
transcript_10425	XP_018009113.1	PREDICTED: vesicle-fusing ATPase 1-like isoform X1 [Hyalella azteca]	P46461|NSF1_DROME	Vesicle-fusing ATPase 1 OS=Drosophila melanogaster OX=7227 GN=comt PE=2 SV=1	--	--	--	--	--	--	KOG0741	AAA+-type ATPase	[O]	CELLULAR PROCESSES AND SIGNALING	Posttranslational modification, protein turnover, chaperones	O	COG0464	Aaa atpase	Molecular Function: ATP binding (GO:0005524);|Cellular Component: cytoplasm (GO:0005737);|Cellular Component: Golgi stack (GO:0005795);|Biological Process: autophagy (GO:0006914);|Biological Process: Golgi organization (GO:0007030);|Biological Process: neurotransmitter secretion (GO:0007269);|Biological Process: neuromuscular synaptic transmission (GO:0007274);|Biological Process: synaptic vesicl…	--	--
transcript_10426	ATU31752.1	basement membrane-specific heparan sulfate proteoglycan core protein, partial [Procambarus clarkii]	P98160|PGBM_HUMAN	Basement membrane-specific heparan sulfate proteoglycan core protein OS=Homo sapiens OX=9606 GN=HSPG2 PE=1 SV=4	--	--	--	--	--	--	KOG3509	Basement membrane-specific heparan sulfate proteoglycan (HSPG) core protein	[O]	CELLULAR PROCESSES AND SIGNALING	Posttranslational modification, protein turnover, chaperones	S	ENOG410XRPX	peptide cross-linking via chondroitin 4-sulfate glycosaminoglycan	--	PF00054.22	Laminin G domain
transcript_10427	XP_018006602.1	PREDICTED: transmembrane protein 185A-like [Hyalella azteca]	Q8R3R5|T185B_MOUSE	Transmembrane protein 185B OS=Mus musculus OX=10090 GN=Tmem185b PE=2 SV=1	--	--	--	--	--	--	KOG3879	Predicted membrane protein	[S]	POORLY CHARACTERIZED	Function unknown	S	ENOG410XURH	Transmembrane protein 60	Cellular Component: integral component of membrane (GO:0016021);	PF10269.8	Transmembrane Fragile-X-F protein
transcript_10428	ACO12374.1	CD63 antigen [Lepeophtheirus salmonis]	Q76B49|CD63_FELCA	CD63 antigen OS=Felis catus OX=9685 GN=CD63 PE=2 SV=3	--	--	--	--	--	--	KOG3882	Tetraspanin family integral membrane protein	[R]	POORLY CHARACTERIZED	General function prediction only	S	ENOG4111IRY	tetraspanin	Biological Process: positive regulation of receptor internalization (GO:0002092);|Cellular Component: lysosomal membrane (GO:0005765);|Cellular Component: integral component of plasma membrane (GO:0005887);|Biological Process: cell-matrix adhesion (GO:0007160);|Biological Process: cell surface receptor signaling pathway (GO:0007166);|Cellular Component: cell surface (GO:0009986);|Biological Proce…	PF00335.19	Tetraspanin family
transcript_10429	--	--	--	--	--	--	--	--	--	--	--	--	--	--	--	--	--	--	--	--	--
transcript_1043	XP_023223108.1	protein dispatched homolog 1-like [Centruroides sculpturatus]	Q3TDN0|DISP1_MOUSE	Protein dispatched homolog 1 OS=Mus musculus OX=10090 GN=Disp1 PE=1 SV=2	--	--	--	--	--	--	KOG3664	Predicted patched transmembrane receptor	[T]	CELLULAR PROCESSES AND SIGNALING	Signal transduction mechanisms	S	ENOG410XT7M	dispatched homolog	Biological Process: patched ligand maturation (GO:0007225);|Biological Process: determination of left/right symmetry (GO:0007368);|Biological Process: embryonic pattern specification (GO:0009880);|Biological Process: dorsal/ventral pattern formation (GO:0009953);|Biological Process: peptide transport (GO:0015833);|Cellular Component: integral component of membrane (GO:0016021);|Biological Process…	PF02460.17	Patched family
transcript_10430	AKN21220.1	relish [Macrobrachium rosenbergii]	P25799|NFKB1_MOUSE	Nuclear factor NF-kappa-B p105 subunit OS=Mus musculus OX=10090 GN=Nfkb1 PE=1 SV=2	--	--	--	--	--	--	--	--	--	--	--	S	COG0666	Ankyrin Repeat	Biological Process: negative regulation of transcription by RNA polymerase II (GO:0000122);|Molecular Function: transcription regulatory region sequence-specific DNA binding (GO:0000976);|Molecular Function: RNA polymerase II regulatory region sequence-specific DNA binding (GO:0000977);|Molecular Function: RNA polymerase II distal enhancer sequence-specific DNA binding (GO:0000980);|Molecular Fun…	PF13857.5|PF16179.4	Ankyrin repeats (many copies); Rel homology dimerisation domain
transcript_10431	EEB10173.1	protein sidekick precursor, putative [Pediculus humanus corporis]	O97394|SDK_DROME	Protein sidekick OS=Drosophila melanogaster OX=7227 GN=sdk PE=1 SV=2	--	--	--	--	--	--	KOG3510	FOG: Immunoglobulin C-2 Type/fibronectin type III domains	[T]	CELLULAR PROCESSES AND SIGNALING	Signal transduction mechanisms	U	ENOG410YMNG	sidekick cell adhesion molecule 2	Cellular Component: integral component of plasma membrane (GO:0005887);|Biological Process: homophilic cell adhesion via plasma membrane adhesion molecules (GO:0007156);|Biological Process: compound eye cone cell differentiation (GO:0042675);|Cellular Component: apical part of cell (GO:0045177);|Biological Process: negative regulation of photoreceptor cell differentiation (GO:0046533);|Biological…	PF00041.20	Fibronectin type III domain
transcript_10432	--	--	--	--	--	--	--	--	--	--	--	--	--	--	--	--	--	--	--	--	--
transcript_10433	--	--	--	--	--	--	--	--	--	--	--	--	--	--	--	--	--	--	--	--	--
transcript_10434	XP_018015827.1	PREDICTED: broad-complex core protein isoforms 1/2/3/4/5-like isoform X3 [Hyalella azteca]	Q01295|BRC1_DROME	Broad-complex core protein isoforms 1/2/3/4/5 OS=Drosophila melanogaster OX=7227 GN=br PE=1 SV=2	--	--	--	--	--	--	--	--	--	--	--	S	ENOG4111PGZ	NA	Molecular Function: RNA polymerase II regulatory region sequence-specific DNA binding (GO:0000977);|Biological Process: compound eye photoreceptor fate commitment (GO:0001752);|Molecular Function: DNA binding (GO:0003677);|Cellular Component: nucleus (GO:0005634);|Biological Process: regulation of transcription by RNA polymerase II (GO:0006357);|Biological Process: autophagy (GO:0006914);|Biologi…	PF00651.30	BTB/POZ domain
transcript_10435	AIT97135.1	innexin 3, partial [Homarus americanus]	Q9V427|INX2_DROME	Innexin inx2 OS=Drosophila melanogaster OX=7227 GN=Inx2 PE=1 SV=1	--	--	--	--	--	--	--	--	--	--	--	U	ENOG410Y2UW	gap junction hemi-channel activity	Molecular Function: gap junction channel activity (GO:0005243);|Cellular Component: cytoplasm (GO:0005737);|Cellular Component: gap junction (GO:0005921);|Biological Process: ion transport (GO:0006811);|Biological Process: cell communication (GO:0007154);|Biological Process: spermatogenesis (GO:0007283);|Biological Process: germarium-derived egg chamber formation (GO:0007293);|Biological Process:…	PF00876.17|PF15180.5	Innexin; Neuropeptides B and W
transcript_10436	XP_018016374.1	PREDICTED: serine/threonine-protein kinase PLK4-like [Hyalella azteca]	Q5R9Z7|PLK4_PONAB	Serine/threonine-protein kinase PLK4 OS=Pongo abelii OX=9601 GN=PLK4 PE=2 SV=1	--	--	--	--	--	--	KOG0575	Polo-like serine/threonine protein kinase	[D]	CELLULAR PROCESSES AND SIGNALING	Cell cycle control, cell division, chromosome partitioning	T	ENOG410XQBP	Polo-like kinase	Molecular Function: protein serine/threonine kinase activity (GO:0004674);|Molecular Function: ATP binding (GO:0005524);|Cellular Component: nucleolus (GO:0005730);|Cellular Component: centriole (GO:0005814);|Biological Process: protein phosphorylation (GO:0006468);|Biological Process: centriole replication (GO:0007099);|Biological Process: positive regulation of centriole replication (GO:0046601…	PF00069.24	Protein kinase domain
transcript_10437	XP_023344002.1	uncharacterized protein LOC111713386 [Eurytemora affinis]	Q5FW46|F214A_XENTR	Protein FAM214A OS=Xenopus tropicalis OX=8364 GN=fam214a PE=2 SV=1	--	--	--	--	--	--	KOG2306	Uncharacterized conserved protein	[S]	POORLY CHARACTERIZED	Function unknown	S	ENOG41115V6	family with sequence similarity 214, member	--	PF13889.5	Chromosome segregation during meiosis
transcript_10438	--	--	--	--	--	--	--	--	--	--	--	--	--	--	--	--	--	--	--	PF13465.5	Zinc-finger double domain
transcript_10439	ASJ77422.1	hexokinase [Macrobrachium nipponense]	Q9NFT7|HXK2_DROME	Hexokinase type 2 OS=Drosophila melanogaster OX=7227 GN=Hex-t2 PE=2 SV=4	--	--	--	--	--	--	KOG1369	Hexokinase	[G]	METABOLISM	Carbohydrate transport and metabolism	G	COG5026	hexokinase	Biological Process: cellular glucose homeostasis (GO:0001678);|Molecular Function: glucokinase activity (GO:0004340);|Molecular Function: hexokinase activity (GO:0004396);|Molecular Function: ATP binding (GO:0005524);|Molecular Function: glucose binding (GO:0005536);|Cellular Component: cytosol (GO:0005829);|Biological Process: fructose metabolic process (GO:0006000);|Biological Process: glucose …	PF03727.15	Hexokinase
transcript_1044	XP_018025224.1	PREDICTED: hexosaminidase D-like [Hyalella azteca]	A6QNR0|HEXD_BOVIN	Hexosaminidase D OS=Bos taurus OX=9913 GN=HEXD PE=2 SV=2	--	--	--	--	--	--	--	--	--	--	--	G	ENOG410XQYG	hexosaminidase activity	Molecular Function: beta-N-acetylhexosaminidase activity (GO:0004563);|Cellular Component: nucleus (GO:0005634);|Cellular Component: cytoplasm (GO:0005737);|Biological Process: carbohydrate metabolic process (GO:0005975);|Molecular Function: N-acetyl-beta-D-galactosaminidase activity (GO:0102148);	PF00728.21	Glycosyl hydrolase family 20, catalytic domain
transcript_10440	AXR98493.1	headcase protein-like protein, partial [Procambarus clarkii]	Q9N2M8|HDC_DROME	Headcase protein OS=Drosophila melanogaster OX=7227 GN=hdc PE=1 SV=2	--	--	--	--	--	--	KOG3816	Cell differentiation regulator of the Headcase family	[T]	CELLULAR PROCESSES AND SIGNALING	Signal transduction mechanisms	S	ENOG410XREE	Headcase homolog (Drosophila)	Biological Process: instar larval or pupal development (GO:0002165);|Cellular Component: cytoplasm (GO:0005737);|Biological Process: terminal branching, open tracheal system (GO:0007430);|Biological Process: RNA interference (GO:0016246);|Cellular Component: axon (GO:0030424);|Cellular Component: dendrite (GO:0030425);|Biological Process: salivary gland cell autophagic cell death (GO:0035071);|Ce…	PF16002.4	Headcase protein
transcript_10441	AGO81724.1	flightless-I [Penaeus vannamei]	Q9JJ28|FLII_MOUSE	Protein flightless-1 homolog OS=Mus musculus OX=10090 GN=Flii PE=1 SV=1	--	--	--	--	--	--	KOG0444	Cytoskeletal regulator Flightless-I (contains leucine-rich and gelsolin repeats)	[Z]	CELLULAR PROCESSES AND SIGNALING	Cytoskeleton	S	COG4886	leucine Rich Repeat	Molecular Function: actin binding (GO:0003779);|Cellular Component: nucleoplasm (GO:0005654);|Cellular Component: microtubule organizing center (GO:0005815);|Cellular Component: cytosol (GO:0005829);|Cellular Component: brush border (GO:0005903);|Cellular Component: focal adhesion (GO:0005925);|Biological Process: multicellular organism development (GO:0007275);|Biological Process: actin cytoskel…	PF00626.21	Gelsolin repeat
transcript_10442	XP_018910907.1	PREDICTED: rho guanine nucleotide exchange factor 11 isoform X4 [Bemisia tabaci]	O15085|ARHGB_HUMAN	Rho guanine nucleotide exchange factor 11 OS=Homo sapiens OX=9606 GN=ARHGEF11 PE=1 SV=1	--	--	--	--	--	--	KOG3520	Predicted guanine nucleotide exchange factor	[T]	CELLULAR PROCESSES AND SIGNALING	Signal transduction mechanisms	T	COG5422	guanine nucleotide exchange factor	Biological Process: regulation of cell growth (GO:0001558);|Molecular Function: G protein-coupled receptor binding (GO:0001664);|Molecular Function: guanyl-nucleotide exchange factor activity (GO:0005085);|Molecular Function: Rho guanyl-nucleotide exchange factor activity (GO:0005089);|Molecular Function: GTPase activator activity (GO:0005096);|Cellular Component: cytoplasm (GO:0005737);|Cellular…	PF00595.23|PF09128.10	PDZ domain (Also known as DHR or GLGF); Regulator of G protein signalling-like domain
transcript_10443	XP_018010548.1	PREDICTED: endophilin-A-like isoform X10 [Hyalella azteca]	Q8T390|SH3G3_DROME	Endophilin-A OS=Drosophila melanogaster OX=7227 GN=EndoA PE=1 SV=1	217/374(58.02)	K11247	SH3GL	endophilin-A	ko04144	Endocytosis	KOG1118	Lysophosphatidic acid acyltransferase endophilin/SH3GL, involved in synaptic vesicle formation	[IT]	METABOLISM|CELLULAR PROCESSES AND SIGNALING	Lipid transport and metabolism |Signal transduction mechanisms	U	ENOG410XNYB	SH3-domain GRB2-like	Biological Process: autophagosome assembly (GO:0000045);|Molecular Function: phospholipid binding (GO:0005543);|Cellular Component: cytosol (GO:0005829);|Biological Process: endocytosis (GO:0006897);|Biological Process: cellular response to starvation (GO:0009267);|Cellular Component: membrane (GO:0016020);|Molecular Function: lysophosphatidic acid acyltransferase activity (GO:0042171);|Biologica…	PF03114.17|PF15174.5	BAR domain; Prion-related protein testis-specific
transcript_10444	--	--	--	--	--	--	--	--	--	--	--	--	--	--	--	--	--	--	--	--	--
transcript_10445	XP_021914200.1	uncharacterized protein LOC110827133 isoform X2 [Zootermopsis nevadensis]	--	--	--	--	--	--	--	--	--	--	--	--	--	S	ENOG4111F3S	LDLa	--	PF00057.17	Low-density lipoprotein receptor domain class A
transcript_10446	XP_025602931.1	paxillin-like isoform X4 [Athalia rosae]	Q5R7I1|PAXI_PONAB	Paxillin OS=Pongo abelii OX=9601 GN=PXN PE=2 SV=1	--	--	--	--	--	--	KOG1703	Adaptor protein Enigma and related PDZ-LIM proteins	[TZ]	CELLULAR PROCESSES AND SIGNALING|CELLULAR PROCESSES AND SIGNALING	Signal transduction mechanisms |Cytoskeleton	S	ENOG410XRD4	PDZ and LIM domain	Cellular Component: cytoskeleton (GO:0005856);|Cellular Component: focal adhesion (GO:0005925);|Cellular Component: cell cortex (GO:0005938);|Biological Process: cell-matrix adhesion (GO:0007160);|Molecular Function: metal ion binding (GO:0046872);	PF00412.21	LIM domain
transcript_10447	XP_018023314.1	PREDICTED: uncharacterized protein LOC108679227 [Hyalella azteca]	Q96A83|COQA1_HUMAN	Collagen alpha-1(XXVI) chain OS=Homo sapiens OX=9606 GN=COL26A1 PE=1 SV=1	--	--	--	--	--	--	--	--	--	--	--	S	ENOG410YHYD	EMI domain containing	Cellular Component: extracellular region (GO:0005576);|Cellular Component: collagen trimer (GO:0005581);|Cellular Component: endoplasmic reticulum lumen (GO:0005788);|Cellular Component: Golgi apparatus (GO:0005794);|Cellular Component: plasma membrane (GO:0005886);|Biological Process: positive regulation of cell-substrate adhesion (GO:0010811);|Cellular Component: extracellular matrix (GO:003101…	PF01391.17	Collagen triple helix repeat (20 copies)
transcript_10448	XP_018010901.1	PREDICTED: twinfilin-2-like [Hyalella azteca]	Q5I082|TWF1_XENTR	Twinfilin-1 OS=Xenopus tropicalis OX=8364 GN=twf1 PE=2 SV=1	--	--	--	--	--	--	KOG1747	Protein tyrosine kinase 9/actin monomer-binding protein	[W]	CELLULAR PROCESSES AND SIGNALING	Extracellular structures	S	ENOG410XS1J	Twinfilin, actin-binding protein, homolog	--	PF00241.19	Cofilin/tropomyosin-type actin-binding protein
transcript_10449	XP_021927029.1	RNA polymerase-associated protein CTR9 homolog isoform X3 [Zootermopsis nevadensis]	Q6DEU9|CTR9_XENTR	RNA polymerase-associated protein CTR9 homolog OS=Xenopus tropicalis OX=8364 GN=ctr9 PE=2 SV=1	--	--	--	--	--	--	KOG2002	TPR-containing nuclear phosphoprotein that regulates K(+) uptake	[P]	METABOLISM	Inorganic ion transport and metabolism	S	COG0457	repeat-containing protein	Biological Process: negative regulation of transcription by RNA polymerase II (GO:0000122);|Molecular Function: RNA polymerase II complex binding (GO:0000993);|Biological Process: endodermal cell fate commitment (GO:0001711);|Cellular Component: Cdc73/Paf1 complex (GO:0016593);|Biological Process: stem cell population maintenance (GO:0019827);|Biological Process: positive regulation of transcript…	PF00515.27|PF07485.10	Tetratricopeptide repeat; Domain of Unknown Function (DUF1259)
transcript_1045	ATU31751.1	fatty acid synthase, partial [Procambarus clarkii]	P19096|FAS_MOUSE	Fatty acid synthase OS=Mus musculus OX=10090 GN=Fasn PE=1 SV=2	--	--	--	--	--	--	KOG1202	Animal-type fatty acid synthase and related proteins	[I]	METABOLISM	Lipid transport and metabolism	Q	COG3321	synthase	Molecular Function: fatty acid synthase activity (GO:0004312);|Molecular Function: [acyl-carrier-protein] S-acetyltransferase activity (GO:0004313);|Molecular Function: [acyl-carrier-protein] S-malonyltransferase activity (GO:0004314);|Molecular Function: 3-oxoacyl-[acyl-carrier-protein] synthase activity (GO:0004315);|Molecular Function: 3-oxoacyl-[acyl-carrier-protein] reductase (NADPH) activit…	PF00698.20	Acyl transferase domain
transcript_10450	XP_018018870.1	PREDICTED: mRNA-capping enzyme-like [Hyalella azteca]	O55236|MCE1_MOUSE	mRNA-capping enzyme OS=Mus musculus OX=10090 GN=Rngtt PE=1 SV=1	293/529(55.39)	K13917	RNGTT	mRNA-capping enzyme [EC:2.7.7.50 3.6.1.-]	ko03015	mRNA surveillance pathway	KOG2386	mRNA capping enzyme, guanylyltransferase (alpha) subunit	[A]	INFORMATION STORAGE AND PROCESSING	RNA processing and modification	A	COG5226	Second step of mRNA capping. Transfer of the GMP moiety of GTP to the 5'-end of RNA via an enzyme-GMP covalent reaction intermediate (By similarity)	Molecular Function: mRNA guanylyltransferase activity (GO:0004484);|Molecular Function: polynucleotide 5'-phosphatase activity (GO:0004651);|Molecular Function: protein tyrosine phosphatase activity (GO:0004725);|Molecular Function: GTP binding (GO:0005525);|Cellular Component: nucleus (GO:0005634);|Biological Process: 7-methylguanosine mRNA capping (GO:0006370);|Biological Process: RNA processin…	PF01331.18	mRNA capping enzyme, catalytic domain
transcript_10452	AHK23026.1	beta-1,3-glucan-binding protein precursor [Astacus astacus]	Q9U943|APLP_LOCMI	Apolipophorins OS=Locusta migratoria OX=7004 PE=1 SV=2	--	--	--	--	--	--	KOG4338	Predicted lipoprotein	[I]	METABOLISM	Lipid transport and metabolism	S	ENOG410XR10	Domain of Unknown Function (DUF1081)	--	PF09172.10|PF16139.4	Domain of unknown function (DUF1943); Domain of unknown function (DUF4847)
transcript_10453	XP_018007880.1	PREDICTED: protein arginine N-methyltransferase 5-like [Hyalella azteca]	O14744|ANM5_HUMAN	Protein arginine N-methyltransferase 5 OS=Homo sapiens OX=9606 GN=PRMT5 PE=1 SV=4	--	--	--	--	--	--	KOG0822	Protein kinase inhibitor	[D]	CELLULAR PROCESSES AND SIGNALING	Cell cycle control, cell division, chromosome partitioning	S	ENOG410XNZM	Protein arginine n-methyltransferase	Biological Process: spliceosomal snRNP assembly (GO:0000387);|Molecular Function: transcription corepressor activity (GO:0003714);|Cellular Component: nucleus (GO:0005634);|Cellular Component: nucleoplasm (GO:0005654);|Cellular Component: cytoplasm (GO:0005737);|Cellular Component: Golgi apparatus (GO:0005794);|Cellular Component: cytosol (GO:0005829);|Biological Process: DNA-templated transcript…	PF05185.15	PRMT5 arginine-N-methyltransferase
transcript_10454	XP_018006424.1	PREDICTED: sorting nexin-13-like [Hyalella azteca]	Q6PHS6|SNX13_MOUSE	Sorting nexin-13 OS=Mus musculus OX=10090 GN=Snx13 PE=2 SV=1	--	--	--	--	--	--	KOG2101	Intermediate filament-like protein, sorting nexins, and related proteins containing PX (PhoX) domain(s)	[ZUD]	CELLULAR PROCESSES AND SIGNALING|CELLULAR PROCESSES AND SIGNALING|CELLULAR PROCESSES AND SIGNALING	Cytoskeleton |Intracellular trafficking, secretion, and vesicular transport |Cell cycle control, cell division, chromosome partitioning	U	ENOG410XRJ0	Sorting nexin 13	Cellular Component: early endosome (GO:0005769);|Biological Process: intracellular protein transport (GO:0006886);|Biological Process: negative regulation of signal transduction (GO:0009968);|Cellular Component: early endosome membrane (GO:0031901);|Molecular Function: phosphatidylinositol-3-phosphate binding (GO:0032266);|Molecular Function: phosphatidylinositol binding (GO:0035091);|Biological …	PF02194.14	PXA domain
transcript_10456	XP_018007436.1	PREDICTED: transportin-3-like [Hyalella azteca]	Q6P2B1|TNPO3_MOUSE	Transportin-3 OS=Mus musculus OX=10090 GN=Tnpo3 PE=1 SV=1	--	--	--	--	--	--	KOG2081	Nuclear transport regulator	[U]	CELLULAR PROCESSES AND SIGNALING	Intracellular trafficking, secretion, and vesicular transport	U	ENOG410XRKT	transportin 3	Cellular Component: nucleus (GO:0005634);|Cellular Component: cytoplasm (GO:0005737);|Biological Process: protein import into nucleus (GO:0006606);|Molecular Function: nuclear localization sequence binding (GO:0008139);|Molecular Function: protein transporter activity (GO:0008565);|Molecular Function: identical protein binding (GO:0042802);|Cellular Component: intracellular membrane-bounded organ…	PF08389.11	Exportin 1-like protein
transcript_10458	XP_018024728.1	PREDICTED: uncharacterized protein LOC108680426 [Hyalella azteca]	--	--	--	--	--	--	--	--	--	--	--	--	--	--	--	--	--	PF15655.5	NTF2 fold immunity protein
transcript_10459	PSN43169.1	hypothetical protein C0J52_09893 [Blattella germanica]	P49815|TSC2_HUMAN	Tuberin OS=Homo sapiens OX=9606 GN=TSC2 PE=1 SV=2	--	--	--	--	--	--	KOG3687	Tuberin - Rap/ran-GTPase-activating protein	[DT]	CELLULAR PROCESSES AND SIGNALING|CELLULAR PROCESSES AND SIGNALING	Cell cycle control, cell division, chromosome partitioning |Signal transduction mechanisms	S	ENOG410XPFJ	Tuberous sclerosis 2	--	PF03542.15	Tuberin
transcript_1046	AHJ78589.1	dLp/HDL-BGBP precursor [Pontastacus leptodactylus]	P81182|BGBP_PENVA	Beta-1,3-glucan-binding protein OS=Penaeus vannamei OX=6689 PE=1 SV=2	--	--	--	--	--	--	--	--	--	--	--	--	--	--	Biological Process: cell surface pattern recognition receptor signaling pathway (GO:0002752);|Cellular Component: extracellular region (GO:0005576);|Biological Process: lipid transport (GO:0006869);|Molecular Function: signaling pattern recognition receptor activity (GO:0008329);|Biological Process: innate immune response (GO:0045087);|Biological Process: regulation of innate immune response (GO:…	PF11033.7	Competence protein J (ComJ)
transcript_10461	PNF21552.1	hypothetical protein B7P43_G12735 [Cryptotermes secundus]	P0C6S7|ANS1B_RAT	Ankyrin repeat and sterile alpha motif domain-containing protein 1B OS=Rattus norvegicus OX=10116 GN=Anks1b PE=1 SV=1	--	--	--	--	--	--	KOG0507	CASK-interacting adaptor protein (caskin) and related proteins with ankyrin repeats and SAM domain	[T]	CELLULAR PROCESSES AND SIGNALING	Signal transduction mechanisms	S	COG0666	Ankyrin Repeat	Cellular Component: postsynaptic density (GO:0014069);|Cellular Component: Cajal body (GO:0015030);|Cellular Component: cell junction (GO:0030054);|Cellular Component: dendritic spine (GO:0043197);|Cellular Component: postsynaptic membrane (GO:0045211);|Biological Process: receptor localization to synapse (GO:0097120);|Cellular Component: hippocampal mossy fiber to CA3 synapse (GO:0098686);|Cellu…	PF12796.6	Ankyrin repeats (3 copies)
transcript_10462	--	--	--	--	--	--	--	--	--	--	--	--	--	--	--	--	--	--	--	--	--
transcript_10463	XP_023709078.1	unc-112-related protein-like isoform X2 [Cryptotermes secundus]	Q9VZI3|UN112_DROME	Unc-112-related protein OS=Drosophila melanogaster OX=7227 GN=Fit1 PE=1 SV=1	--	--	--	--	--	--	KOG3727	Mitogen inducible gene product (contains ERM and PH domains)	[D]	CELLULAR PROCESSES AND SIGNALING	Cell cycle control, cell division, chromosome partitioning	S	ENOG410XS1B	fermitin family member	Cellular Component: cytoplasm (GO:0005737);|Biological Process: cell-matrix adhesion (GO:0007160);|Biological Process: integrin-mediated signaling pathway (GO:0007229);|Biological Process: cardiac muscle tissue development (GO:0048738);|Biological Process: defense response to Gram-negative bacterium (GO:0050829);|Molecular Function: cell adhesion molecule binding (GO:0050839);	PF00373.17|PF16511.4	FERM central domain; N-terminal or F0 domain of Talin-head FERM
transcript_10464	XP_023704491.1	serine/threonine-protein kinase MARK2-like isoform X5 [Cryptotermes secundus]	Q03141|MARK3_MOUSE	MAP/microtubule affinity-regulating kinase 3 OS=Mus musculus OX=10090 GN=Mark3 PE=1 SV=2	--	--	--	--	--	--	KOG0586	Serine/threonine protein kinase	[R]	POORLY CHARACTERIZED	General function prediction only	T	ENOG410XNQ0	CAMK family protein kinase	Biological Process: microtubule cytoskeleton organization (GO:0000226);|Molecular Function: protein serine/threonine kinase activity (GO:0004674);|Molecular Function: ATP binding (GO:0005524);|Cellular Component: cytoplasm (GO:0005737);|Cellular Component: plasma membrane (GO:0005886);|Biological Process: protein phosphorylation (GO:0006468);|Biological Process: peptidyl-serine phosphorylation (G…	PF00069.24	Protein kinase domain
transcript_10465	--	--	--	--	--	--	--	--	--	--	--	--	--	--	--	--	--	--	--	--	--
transcript_10466	ALV82311.1	protein kinase A [Gecarcinus lateralis]	Q91WG5|AAKG2_MOUSE	5'-AMP-activated protein kinase subunit gamma-2 OS=Mus musculus OX=10090 GN=Prkag2 PE=1 SV=2	--	--	--	--	--	--	KOG1764	5'-AMP-activated protein kinase, gamma subunit	[C]	METABOLISM	Energy production and conversion	S	COG0517	Catalyzes the conversion of inosine 5'-phosphate (IMP) to xanthosine 5'-phosphate (XMP), the first committed and rate- limiting step in the de novo synthesis of guanine nucleotides, and therefore plays an important role in the regulation of cell growth (By similarity)	Molecular Function: AMP-activated protein kinase activity (GO:0004679);|Molecular Function: cAMP-dependent protein kinase inhibitor activity (GO:0004862);|Molecular Function: ATP binding (GO:0005524);|Cellular Component: nucleoplasm (GO:0005654);|Cellular Component: cytosol (GO:0005829);|Biological Process: glycogen metabolic process (GO:0005977);|Biological Process: regulation of glycolytic proc…	PF00571.27|PF02699.14	CBS domain; Preprotein translocase subunit
transcript_10467	XP_018022663.1	PREDICTED: D-glucuronyl C5-epimerase-like [Hyalella azteca]	F1QR43|GLCEB_DANRE	D-glucuronyl C5-epimerase B OS=Danio rerio OX=7955 GN=glceb PE=1 SV=1	--	--	--	--	--	--	KOG3760	Heparan sulfate-glucuronic acid C5-epimerase	[G]	METABOLISM	Carbohydrate transport and metabolism	S	ENOG410XQJ3	Glucuronic acid epimerase	Cellular Component: Golgi membrane (GO:0000139);|Biological Process: heparan sulfate proteoglycan biosynthetic process (GO:0015012);|Cellular Component: integral component of membrane (GO:0016021);|Biological Process: heparin biosynthetic process (GO:0030210);|Molecular Function: protein homodimerization activity (GO:0042803);|Molecular Function: heparosan-N-sulfate-glucuronate 5-epimerase activi…	PF06662.12	D-glucuronyl C5-epimerase C-terminus
transcript_1047	XP_021913165.1	dedicator of cytokinesis protein 1 isoform X5 [Zootermopsis nevadensis]	Q14185|DOCK1_HUMAN	Dedicator of cytokinesis protein 1 OS=Homo sapiens OX=9606 GN=DOCK1 PE=1 SV=2	--	--	--	--	--	--	KOG1998	Signaling protein DOCK180	[T]	CELLULAR PROCESSES AND SIGNALING	Signal transduction mechanisms	S	ENOG410ZWPJ	Dedicator of cytokinesis	Molecular Function: Rho guanyl-nucleotide exchange factor activity (GO:0005089);|Molecular Function: GTPase activator activity (GO:0005096);|Cellular Component: nucleus (GO:0005634);|Cellular Component: cytoplasm (GO:0005737);|Cellular Component: cytosol (GO:0005829);|Biological Process: phagocytosis, engulfment (GO:0006911);|Biological Process: apoptotic process (GO:0006915);|Biological Process:…	PF06920.12|PF09758.8|PF16172.4	Dock homology region 2; Uncharacterised conserved protein; DOCK N-terminus
transcript_10470	XP_018007538.1	PREDICTED: uncharacterized protein LOC108665311 [Hyalella azteca]	Q9XYN1|INX2_SCHAM	Innexin inx2 OS=Schistocerca americana OX=7009 GN=inx2 PE=1 SV=1	--	--	--	--	--	--	--	--	--	--	--	--	--	--	Molecular Function: gap junction channel activity (GO:0005243);|Cellular Component: plasma membrane (GO:0005886);|Cellular Component: gap junction (GO:0005921);|Biological Process: ion transport (GO:0006811);|Cellular Component: integral component of membrane (GO:0016021);	PF00876.17	Innexin
transcript_10472	XP_013381499.1	glycosaminoglycan xylosylkinase isoform X2 [Lingula anatina]	O75063|XYLK_HUMAN	Glycosaminoglycan xylosylkinase OS=Homo sapiens OX=9606 GN=FAM20B PE=1 SV=1	--	--	--	--	--	--	KOG3829	Uncharacterized conserved protein	[S]	POORLY CHARACTERIZED	Function unknown	S	ENOG410XQEJ	Family with sequence similarity 20, member	Cellular Component: Golgi membrane (GO:0000139);|Molecular Function: ATP binding (GO:0005524);|Cellular Component: nucleoplasm (GO:0005654);|Cellular Component: Golgi apparatus (GO:0005794);|Cellular Component: integral component of membrane (GO:0016021);|Molecular Function: kinase activity (GO:0016301);|Molecular Function: phosphotransferase activity, alcohol group as acceptor (GO:0016773);|Mole…	PF06702.11	Golgi casein kinase, C-terminal, Fam20
transcript_10473	XP_018021739.1	PREDICTED: endothelial differentiation-related factor 1-like [Hyalella azteca]	O60869|EDF1_HUMAN	Endothelial differentiation-related factor 1 OS=Homo sapiens OX=9606 GN=EDF1 PE=1 SV=1	--	--	--	--	--	--	KOG3398	Transcription factor MBF1	[K]	INFORMATION STORAGE AND PROCESSING	Transcription	K	COG1813	Factor 1	Molecular Function: TFIID-class transcription factor complex binding (GO:0001094);|Molecular Function: transcription coactivator activity (GO:0003713);|Molecular Function: RNA binding (GO:0003723);|Molecular Function: calmodulin binding (GO:0005516);|Cellular Component: intracellular (GO:0005622);|Cellular Component: nucleus (GO:0005634);|Cellular Component: nucleolus (GO:0005730);|Cellular Compo…	PF08523.9	Multiprotein bridging factor 1
transcript_10474	XP_018007433.1	PREDICTED: protein unc-45 homolog B-like [Hyalella azteca]	Q6DGE9|UN45B_DANRE	Protein unc-45 homolog B OS=Danio rerio OX=7955 GN=unc45b PE=1 SV=2	--	--	--	--	--	--	KOG4151	Myosin assembly protein/sexual cycle protein and related proteins	[ODR]	CELLULAR PROCESSES AND SIGNALING|CELLULAR PROCESSES AND SIGNALING|POORLY CHARACTERIZED	Posttranslational modification, protein turnover, chaperones |Cell cycle control, cell division, chromosome partitioning |General function prediction only	O	ENOG410XQNT	Unc-45 homolog	Biological Process: lens development in camera-type eye (GO:0002088);|Cellular Component: cytoplasm (GO:0005737);|Biological Process: skeletal muscle tissue development (GO:0007519);|Cellular Component: Z disc (GO:0030018);|Biological Process: myofibril assembly (GO:0030239);|Cellular Component: A band (GO:0031672);|Cellular Component: perinuclear region of cytoplasm (GO:0048471);|Biological Proc…	PF11701.7	Myosin-binding striated muscle assembly central
transcript_10475	PNF37298.1	hypothetical protein B7P43_G00420 [Cryptotermes secundus]	Q91XL9|OSBL1_MOUSE	Oxysterol-binding protein-related protein 1 OS=Mus musculus OX=10090 GN=Osbpl1a PE=1 SV=2	--	--	--	--	--	--	KOG2209	Oxysterol-binding protein	[T]	CELLULAR PROCESSES AND SIGNALING	Signal transduction mechanisms	S	ENOG410XP9E	Oxysterol-binding protein	Cellular Component: late endosome (GO:0005770);|Cellular Component: cytosol (GO:0005829);|Molecular Function: lipid binding (GO:0008289);|Molecular Function: sterol transporter activity (GO:0015248);|Molecular Function: cholesterol binding (GO:0015485);|Cellular Component: membrane (GO:0016020);|Molecular Function: sterol binding (GO:0032934);|Cellular Component: intracellular membrane-bounded or…	PF01237.17	Oxysterol-binding protein
transcript_10476	XP_018018445.1	PREDICTED: heterogeneous nuclear ribonucleoprotein 27C-like isoform X2 [Hyalella azteca]	--	--	27/32(84.38)	K14411	MSI	RNA-binding protein Musashi	ko03015	mRNA surveillance pathway	--	--	--	--	--	--	--	--	--	--	--
transcript_10477	ABI98680.1	ubiquitin-conjugating enzyme H1 [Penaeus vannamei]	P61086|UBE2K_HUMAN	Ubiquitin-conjugating enzyme E2 K OS=Homo sapiens OX=9606 GN=UBE2K PE=1 SV=3	154/199(77.39)	K04649	HIP2, UBC1	ubiquitin-conjugating enzyme (huntingtin interacting protein 2) [EC:2.3.2.23]	ko04120	Ubiquitin mediated proteolysis	KOG0418	Ubiquitin-protein ligase	[O]	CELLULAR PROCESSES AND SIGNALING	Posttranslational modification, protein turnover, chaperones	O	COG5078	ubiquitin-conjugating enzyme	Molecular Function: ubiquitin-protein transferase activity (GO:0004842);|Molecular Function: ATP binding (GO:0005524);|Cellular Component: nucleus (GO:0005634);|Cellular Component: cytosol (GO:0005829);|Biological Process: ubiquitin-dependent protein catabolic process (GO:0006511);|Biological Process: positive regulation of peptidyl-threonine phosphorylation (GO:0010800);|Biological Process: free…	PF00179.25	Ubiquitin-conjugating enzyme
transcript_10478	AXC43910.1	viking, partial [Procambarus clarkii]	Q7SIB2|CO4A1_BOVIN	Collagen alpha-1(IV) chain OS=Bos taurus OX=9913 GN=COL4A1 PE=1 SV=2	--	--	--	--	--	--	KOG3544	Collagens (type IV and type XIII), and related proteins	[W]	CELLULAR PROCESSES AND SIGNALING	Extracellular structures	S	ENOG410ZW4J	C4	Biological Process: branching involved in blood vessel morphogenesis (GO:0001569);|Cellular Component: collagen type IV trimer (GO:0005587);|Biological Process: brain development (GO:0007420);|Biological Process: neuromuscular junction development (GO:0007528);|Molecular Function: extracellular matrix structural constituent conferring tensile strength (GO:0030020);|Biological Process: collagen-ac…	PF01391.17	Collagen triple helix repeat (20 copies)
transcript_10479	--	--	--	--	--	--	--	--	--	--	--	--	--	--	--	--	--	--	--	--	--
transcript_1048	AHK23026.1	beta-1,3-glucan-binding protein precursor [Astacus astacus]	P81182|BGBP_PENVA	Beta-1,3-glucan-binding protein OS=Penaeus vannamei OX=6689 PE=1 SV=2	--	--	--	--	--	--	--	--	--	--	--	--	--	--	Biological Process: cell surface pattern recognition receptor signaling pathway (GO:0002752);|Cellular Component: extracellular region (GO:0005576);|Biological Process: lipid transport (GO:0006869);|Molecular Function: signaling pattern recognition receptor activity (GO:0008329);|Biological Process: innate immune response (GO:0045087);|Biological Process: regulation of innate immune response (GO:…	--	--
transcript_10480	XP_018012143.1	PREDICTED: uncharacterized protein LOC108669345 [Hyalella azteca]	--	--	--	--	--	--	--	--	--	--	--	--	--	S	ENOG410Y57E	Death domain	--	PF00531.21	Death domain
transcript_10481	XP_018011569.1	PREDICTED: mediator of RNA polymerase II transcription subunit 16-like [Hyalella azteca]	Q08D69|MED16_XENTR	Mediator of RNA polymerase II transcription subunit 16 OS=Xenopus tropicalis OX=8364 GN=med16 PE=2 SV=1	--	--	--	--	--	--	--	--	--	--	--	S	ENOG4110CDI	tigger transposable element derived	Cellular Component: mediator complex (GO:0016592);|Biological Process: positive regulation of transcription, DNA-templated (GO:0045893);	PF11635.7|PF12894.6	Mediator complex subunit 16; Anaphase-promoting complex subunit 4 WD40 domain
transcript_10482	--	--	--	--	--	--	--	--	--	--	--	--	--	--	--	--	--	--	--	--	--
transcript_10483	XP_018015344.1	PREDICTED: protein RER1-like isoform X2 [Hyalella azteca]	A5PJ65|RER1_BOVIN	Protein RER1 OS=Bos taurus OX=9913 GN=RER1 PE=2 SV=2	--	--	--	--	--	--	KOG1688	Golgi proteins involved in ER retention (RER)	[U]	CELLULAR PROCESSES AND SIGNALING	Intracellular trafficking, secretion, and vesicular transport	U	COG5249	RER1 retention in endoplasmic reticulum 1 homolog (S. cerevisiae)	Cellular Component: endoplasmic reticulum (GO:0005783);|Biological Process: protein retention in ER lumen (GO:0006621);|Biological Process: retrograde vesicle-mediated transport, Golgi to ER (GO:0006890);|Cellular Component: integral component of Golgi membrane (GO:0030173);	PF03248.12	Rer1 family
transcript_10484	--	--	--	--	--	--	--	--	--	--	--	--	--	--	--	--	--	--	--	PF15706.4	Mature oligodendrocyte transmembrane protein, TMEM132D, C-term
transcript_10485	XP_021924162.1	extracellular sulfatase SULF-1 homolog isoform X2 [Zootermopsis nevadensis]	Q9VEX0|SULF1_DROME	Extracellular sulfatase SULF-1 homolog OS=Drosophila melanogaster OX=7227 GN=Sulf1 PE=1 SV=1	--	--	--	--	--	--	KOG3731	Sulfatases	[G]	METABOLISM	Carbohydrate transport and metabolism	P	COG3119	Sulfatase	Molecular Function: glycosaminoglycan binding (GO:0005539);|Cellular Component: extracellular space (GO:0005615);|Cellular Component: endoplasmic reticulum (GO:0005783);|Cellular Component: Golgi stack (GO:0005795);|Biological Process: motor neuron axon guidance (GO:0008045);|Molecular Function: N-acetylglucosamine-6-sulfatase activity (GO:0008449);|Cellular Component: cell surface (GO:0009986);|…	PF00884.22	Sulfatase
transcript_10486	XP_018009982.1	PREDICTED: uncharacterized protein LOC108667470 isoform X1 [Hyalella azteca]	--	--	--	--	--	--	--	--	--	--	--	--	--	--	--	--	--	PF03968.13	OstA-like protein
transcript_10487	XP_018008363.1	PREDICTED: uncharacterized protein LOC108666065 [Hyalella azteca]	Q96K80|ZC3HA_HUMAN	Zinc finger CCCH domain-containing protein 10 OS=Homo sapiens OX=9606 GN=ZC3H10 PE=1 SV=1	--	--	--	--	--	--	KOG2494	C3H1-type Zn-finger protein	[K]	INFORMATION STORAGE AND PROCESSING	Transcription	S	ENOG410ZNRC	muscleblind-like splicing regulator	Biological Process: regulation of alternative mRNA splicing, via spliceosome (GO:0000381);|Molecular Function: RNA binding (GO:0003723);|Cellular Component: nucleus (GO:0005634);|Cellular Component: nucleoplasm (GO:0005654);|Cellular Component: cytoplasm (GO:0005737);|Biological Process: posttranscriptional regulation of gene expression (GO:0010608);|Molecular Function: miRNA binding (GO:0035198)…	PF15663.4	Zinc-finger containing family
transcript_10488	--	--	--	--	--	--	--	--	--	--	--	--	--	--	--	--	--	--	--	--	--
transcript_10489	XP_021355212.1	uncharacterized protein LOC110451492 [Mizuhopecten yessoensis]	--	--	--	--	--	--	--	--	--	--	--	--	--	S	ENOG410YRCY	NA	--	PF13495.5	Phage integrase, N-terminal SAM-like domain
transcript_1049	XP_018020708.1	PREDICTED: uridine-cytidine kinase-like 1 [Hyalella azteca]	Q9NWZ5|UCKL1_HUMAN	Uridine-cytidine kinase-like 1 OS=Homo sapiens OX=9606 GN=UCKL1 PE=1 SV=2	--	--	--	--	--	--	KOG4203	Armadillo/beta-Catenin/plakoglobin	[TZ]	CELLULAR PROCESSES AND SIGNALING|CELLULAR PROCESSES AND SIGNALING	Signal transduction mechanisms |Cytoskeleton	F	COG0035	Catalyzes the conversion of uracil and 5-phospho-alpha- D-ribose 1-diphosphate (PRPP) to UMP and diphosphate (By similarity)	Molecular Function: uridine kinase activity (GO:0004849);|Molecular Function: ATP binding (GO:0005524);|Cellular Component: nucleus (GO:0005634);|Cellular Component: cytosol (GO:0005829);|Biological Process: viral process (GO:0016032);|Biological Process: pyrimidine nucleoside salvage (GO:0043097);|Biological Process: UMP salvage (GO:0044206);|Biological Process: CTP salvage (GO:0044211);	PF14681.5	Uracil phosphoribosyltransferase
transcript_10490	PIK61247.1	reverse transcriptase [Apostichopus japonicus]	--	--	--	--	--	--	--	--	--	--	--	--	--	L	COG2801	Retrotransposon protein	--	PF00078.26	Reverse transcriptase (RNA-dependent DNA polymerase)
transcript_10491	XP_023220978.1	uncharacterized protein LOC111622786 [Centruroides sculpturatus]	O43614|OX2R_HUMAN	Orexin receptor type 2 OS=Homo sapiens OX=9606 GN=HCRTR2 PE=1 SV=2	--	--	--	--	--	--	KOG3656	FOG: 7 transmembrane receptor	[R]	POORLY CHARACTERIZED	General function prediction only	U	ENOG410XRW9	Receptor	Molecular Function: G protein-coupled receptor activity (GO:0004930);|Cellular Component: plasma membrane (GO:0005886);|Cellular Component: integral component of plasma membrane (GO:0005887);|Biological Process: G protein-coupled receptor signaling pathway (GO:0007186);|Biological Process: phospholipase C-activating G protein-coupled receptor signaling pathway (GO:0007200);|Biological Process: ne…	PF00001.20	7 transmembrane receptor (rhodopsin family)
transcript_10492	AJE25828.1	alpha-2-macroglobulin [Macrobrachium rosenbergii]	Q7SIH1|A2MG_BOVIN	Alpha-2-macroglobulin OS=Bos taurus OX=9913 GN=A2M PE=1 SV=2	--	--	--	--	--	--	KOG1366	Alpha-macroglobulin	[O]	CELLULAR PROCESSES AND SIGNALING	Posttranslational modification, protein turnover, chaperones	S	ENOG410XRED	Complement component	Biological Process: negative regulation of complement activation, lectin pathway (GO:0001869);|Molecular Function: protease binding (GO:0002020);|Molecular Function: serine-type endopeptidase inhibitor activity (GO:0004867);|Molecular Function: signaling receptor binding (GO:0005102);|Cellular Component: extracellular space (GO:0005615);|Molecular Function: interleukin-8 binding (GO:0019959);|Mol…	PF07678.13	A-macroglobulin complement component
transcript_10493	ASW35078.1	FERM, RhoGEF and pleckstrin domain-containing protein 1, partial [Procambarus clarkii]	Q9Y4F1|FARP1_HUMAN	FERM, ARHGEF and pleckstrin domain-containing protein 1 OS=Homo sapiens OX=9606 GN=FARP1 PE=1 SV=1	--	--	--	--	--	--	KOG3531	Rho guanine nucleotide exchange factor CDEP	[T]	CELLULAR PROCESSES AND SIGNALING	Signal transduction mechanisms	T	ENOG410XP7Q	and pleckstrin domain protein	Molecular Function: Rho guanyl-nucleotide exchange factor activity (GO:0005089);|Cellular Component: cytosol (GO:0005829);|Cellular Component: cytoskeleton (GO:0005856);|Biological Process: synapse assembly (GO:0007416);|Molecular Function: cytoskeletal protein binding (GO:0008092);|Biological Process: negative regulation of phosphatase activity (GO:0010923);|Cellular Component: cell junction (GO…	PF00621.19	RhoGEF domain
transcript_10495	--	--	--	--	--	--	--	--	--	--	--	--	--	--	--	--	--	--	--	--	--
transcript_10496	--	--	--	--	--	--	--	--	--	--	--	--	--	--	--	--	--	--	--	--	--
transcript_10497	XP_018916468.1	PREDICTED: uncharacterized protein C14orf119 homolog [Bemisia tabaci]	Q9NWQ9|CN119_HUMAN	Uncharacterized protein C14orf119 OS=Homo sapiens OX=9606 GN=C14orf119 PE=1 SV=1	--	--	--	--	--	--	--	--	--	--	--	S	ENOG4111WNE	chromosome 14 open reading frame 119	Cellular Component: mitochondrion (GO:0005739);|Cellular Component: cytosol (GO:0005829);	PF14969.5	Domain of unknown function (DUF4508)
transcript_10498	XP_023224051.1	early growth response protein 1-like isoform X2 [Centruroides sculpturatus]	Q9VZN4|DAR1_DROME	Dendritic arbor reduction protein 1 OS=Drosophila melanogaster OX=7227 GN=dar1 PE=2 SV=2	--	--	--	--	--	--	KOG1721	FOG: Zn-finger	[R]	POORLY CHARACTERIZED	General function prediction only	S	COG5048	Zinc finger protein	Biological Process: negative regulation of transcription by RNA polymerase II (GO:0000122);|Molecular Function: DNA-binding transcription factor activity, RNA polymerase II-specific (GO:0000981);|Molecular Function: DNA-binding transcription factor activity (GO:0003700);|Cellular Component: nucleus (GO:0005634);|Biological Process: regulation of transcription by RNA polymerase II (GO:0006357);|Bi…	PF00096.25	Zinc finger, C2H2 type
transcript_10499	--	--	--	--	--	--	--	--	--	--	--	--	--	--	--	--	--	--	--	--	--
transcript_105	XP_018014073.1	PREDICTED: abnormal spindle-like microcephaly-associated protein homolog [Hyalella azteca]	P62296|ASPM_SAIBB	Abnormal spindle-like microcephaly-associated protein homolog OS=Saimiri boliviensis boliviensis OX=39432 GN=ASPM PE=2 SV=1	--	--	--	--	--	--	KOG0165	Microtubule-associated protein Asp	[Z]	CELLULAR PROCESSES AND SIGNALING	Cytoskeleton	Z	ENOG410XSAR	asp (abnormal spindle) homolog, microcephaly associated (Drosophila)	Molecular Function: calmodulin binding (GO:0005516);|Cellular Component: nucleus (GO:0005634);|Cellular Component: cytoplasm (GO:0005737);|Cellular Component: spindle (GO:0005819);|Biological Process: spindle organization (GO:0007051);|Biological Process: cell division (GO:0051301);	PF15780.4	Abnormal spindle-like microcephaly-assoc'd, ASPM-SPD-2-Hydin
transcript_1050	XP_021924974.1	myb-related protein A isoform X1 [Zootermopsis nevadensis]	P10243|MYBA_HUMAN	Myb-related protein A OS=Homo sapiens OX=9606 GN=MYBL1 PE=1 SV=2	--	--	--	--	--	--	KOG0048	Transcription factor, Myb superfamily	[K]	INFORMATION STORAGE AND PROCESSING	Transcription	K	COG5147	Myblike DNAbinding domain containing protein	--	PF00249.30	Myb-like DNA-binding domain
transcript_10500	XP_018021957.1	PREDICTED: protein phosphatase PTC7 homolog isoform X1 [Hyalella azteca]	Q5U3N5|PPTC7_DANRE	Protein phosphatase PTC7 homolog OS=Danio rerio OX=7955 GN=pptc7 PE=2 SV=1	--	--	--	--	--	--	KOG1379	Serine/threonine protein phosphatase	[T]	CELLULAR PROCESSES AND SIGNALING	Signal transduction mechanisms	T	COG0631	Phosphatase	Molecular Function: phosphoprotein phosphatase activity (GO:0004721);|Cellular Component: mitochondrion (GO:0005739);|Molecular Function: metal ion binding (GO:0046872);	PF07228.11	Stage II sporulation protein E (SpoIIE)
transcript_10501	XP_018006603.1	PREDICTED: uncharacterized protein LOC108664518 [Hyalella azteca]	--	--	--	--	--	--	--	--	--	--	--	--	--	--	--	--	--	PF15313.5	Hexamethylene bis-acetamide-inducible protein
transcript_10502	XP_012220351.1	PREDICTED: protein ariadne-1 [Linepithema humile]	B1H1E4|ARI1_XENTR	E3 ubiquitin-protein ligase arih1 OS=Xenopus tropicalis OX=8364 GN=arih1 PE=2 SV=1	--	--	--	--	--	--	KOG1815	Predicted E3 ubiquitin ligase	[O]	CELLULAR PROCESSES AND SIGNALING	Posttranslational modification, protein turnover, chaperones	O	ENOG410XP9Y	RING finger) protein	Cellular Component: ubiquitin ligase complex (GO:0000151);|Biological Process: protein polyubiquitination (GO:0000209);|Molecular Function: ubiquitin-protein transferase activity (GO:0004842);|Cellular Component: cytoplasm (GO:0005737);|Biological Process: ubiquitin-dependent protein catabolic process (GO:0006511);|Molecular Function: zinc ion binding (GO:0008270);|Biological Process: protein ubi…	PF01485.20|PF05642.10	IBR domain, a half RING-finger domain; Sporozoite P67 surface antigen
transcript_10503	XP_018009898.1	PREDICTED: tyrosine-protein kinase BAZ1B-like [Hyalella azteca]	Q9UIG0|BAZ1B_HUMAN	Tyrosine-protein kinase BAZ1B OS=Homo sapiens OX=9606 GN=BAZ1B PE=1 SV=2	--	--	--	--	--	--	KOG1245	Chromatin remodeling complex WSTF-ISWI, large subunit (contains heterochromatin localization, PHD and BROMO domains)	[B]	INFORMATION STORAGE AND PROCESSING	Chromatin structure and dynamics	BK	COG5076	bromodomain	Cellular Component: condensed chromosome (GO:0000793);|Molecular Function: protein tyrosine kinase activity (GO:0004713);|Molecular Function: non-membrane spanning protein tyrosine kinase activity (GO:0004715);|Molecular Function: ATP binding (GO:0005524);|Cellular Component: nucleoplasm (GO:0005654);|Cellular Component: pericentric heterochromatin (GO:0005721);|Biological Process: chromatin asse…	PF10537.8	ATP-utilising chromatin assembly and remodelling N-terminal
transcript_10504	--	--	--	--	--	--	--	--	--	--	--	--	--	--	--	--	--	--	--	--	--
transcript_10505	AIF71174.1	calnexin [Penaeus japonicus]	P35565|CALX_RAT	Calnexin OS=Rattus norvegicus OX=10116 GN=Canx PE=1 SV=1	--	--	--	--	--	--	KOG0675	Calnexin	[O]	CELLULAR PROCESSES AND SIGNALING	Posttranslational modification, protein turnover, chaperones	U	ENOG410XP7T	Calnexin	Molecular Function: calcium ion binding (GO:0005509);|Cellular Component: cytoplasm (GO:0005737);|Cellular Component: endoplasmic reticulum (GO:0005783);|Cellular Component: endoplasmic reticulum membrane (GO:0005789);|Cellular Component: smooth endoplasmic reticulum (GO:0005790);|Cellular Component: ribosome (GO:0005840);|Biological Process: aging (GO:0007568);|Molecular Function: carbohydrate b…	PF00262.17|PF07423.10	Calreticulin family; Protein of unknown function (DUF1510)
transcript_10506	--	--	--	--	--	--	--	--	--	--	--	--	--	--	--	--	--	--	--	--	--
transcript_10507	XP_018019344.1	PREDICTED: AP-1 complex subunit gamma-1-like isoform X1 [Hyalella azteca]	O43747|AP1G1_HUMAN	AP-1 complex subunit gamma-1 OS=Homo sapiens OX=9606 GN=AP1G1 PE=1 SV=5	--	--	--	--	--	--	KOG1062	Vesicle coat complex AP-1, gamma subunit	[U]	CELLULAR PROCESSES AND SIGNALING	Intracellular trafficking, secretion, and vesicular transport	U	ENOG410XPKK	Adaptor-related protein complex	Cellular Component: Golgi membrane (GO:0000139);|Molecular Function: transporter activity (GO:0005215);|Cellular Component: cytoplasm (GO:0005737);|Cellular Component: lysosomal membrane (GO:0005765);|Cellular Component: Golgi apparatus (GO:0005794);|Cellular Component: cytosol (GO:0005829);|Biological Process: intracellular protein transport (GO:0006886);|Cellular Component: membrane (GO:0016020…	--	--
transcript_10508	XP_021917043.1	receptor-type tyrosine-protein phosphatase N2 [Zootermopsis nevadensis]	P80560|PTPR2_MOUSE	Receptor-type tyrosine-protein phosphatase N2 OS=Mus musculus OX=10090 GN=Ptprn2 PE=1 SV=2	--	--	--	--	--	--	KOG0793	Protein tyrosine phosphatase	[T]	CELLULAR PROCESSES AND SIGNALING	Signal transduction mechanisms	T	COG5599	protein tyrosine phosphatase	Molecular Function: protein tyrosine phosphatase activity (GO:0004725);|Cellular Component: cytoplasm (GO:0005737);|Cellular Component: endoplasmic reticulum lumen (GO:0005788);|Biological Process: lipid metabolic process (GO:0006629);|Biological Process: neurotransmitter secretion (GO:0007269);|Cellular Component: cell junction (GO:0030054);|Cellular Component: secretory granule (GO:0030141);|Ce…	PF00102.26	Protein-tyrosine phosphatase
transcript_10509	XP_018025133.1	PREDICTED: transcription elongation factor SPT5-like [Hyalella azteca]	Q9V460|SPT5H_DROME	Transcription elongation factor SPT5 OS=Drosophila melanogaster OX=7227 GN=Spt5 PE=1 SV=1	--	--	--	--	--	--	KOG1999	RNA polymerase II transcription elongation factor DSIF/SUPT5H/SPT5	[K]	INFORMATION STORAGE AND PROCESSING	Transcription	K	COG5164	Transcription elongation factor	Biological Process: negative regulation of transcription by RNA polymerase II (GO:0000122);|Molecular Function: RNA polymerase II complex binding (GO:0000993);|Molecular Function: chromatin binding (GO:0003682);|Molecular Function: mRNA binding (GO:0003729);|Cellular Component: polytene chromosome (GO:0005700);|Cellular Component: polytene chromosome puff (GO:0005703);|Cellular Component: polyten…	PF00467.28|PF05297.10	KOW motif; Herpesvirus latent membrane protein 1 (LMP1)
transcript_1051	XP_018024714.1	PREDICTED: translocation protein SEC63 homolog isoform X2 [Hyalella azteca]	Q8VHE0|SEC63_MOUSE	Translocation protein SEC63 homolog OS=Mus musculus OX=10090 GN=Sec63 PE=1 SV=4	--	--	--	--	--	--	KOG4434	Molecular chaperone SEC63, endoplasmic reticulum translocon component	[UO]	CELLULAR PROCESSES AND SIGNALING|CELLULAR PROCESSES AND SIGNALING	Intracellular trafficking, secretion, and vesicular transport |Posttranslational modification, protein turnover, chaperones	U	COG5407	translocation protein SEC63	Biological Process: liver development (GO:0001889);|Cellular Component: endoplasmic reticulum (GO:0005783);|Biological Process: SRP-dependent cotranslational protein targeting to membrane (GO:0006614);|Biological Process: posttranslational protein targeting to endoplasmic reticulum membrane (GO:0006620);|Biological Process: nitrogen compound metabolic process (GO:0006807);|Molecular Function: pro…	PF02889.15	Sec63 Brl domain
transcript_10510	XP_018022342.1	PREDICTED: protein mesh-like isoform X2 [Hyalella azteca]	H9JIQ1|MESH_BOMMO	Protein mesh OS=Bombyx mori OX=7091 PE=1 SV=1	--	--	--	--	--	--	KOG4291	Mucin/alpha-tectorin	[W]	CELLULAR PROCESSES AND SIGNALING	Extracellular structures	S	ENOG410YZ7Z	sushi domain containing 2	Cellular Component: septate junction (GO:0005918);|Biological Process: cell-matrix adhesion (GO:0007160);|Cellular Component: integral component of membrane (GO:0016021);|Cellular Component: lateral plasma membrane (GO:0016328);	PF00084.19|PF03782.16	Sushi repeat (SCR repeat); AMOP domain
transcript_10511	PNF37298.1	hypothetical protein B7P43_G00420 [Cryptotermes secundus]	Q91XL9|OSBL1_MOUSE	Oxysterol-binding protein-related protein 1 OS=Mus musculus OX=10090 GN=Osbpl1a PE=1 SV=2	--	--	--	--	--	--	KOG2209	Oxysterol-binding protein	[T]	CELLULAR PROCESSES AND SIGNALING	Signal transduction mechanisms	S	ENOG410XP9E	Oxysterol-binding protein	Cellular Component: late endosome (GO:0005770);|Cellular Component: cytosol (GO:0005829);|Molecular Function: lipid binding (GO:0008289);|Molecular Function: sterol transporter activity (GO:0015248);|Molecular Function: cholesterol binding (GO:0015485);|Cellular Component: membrane (GO:0016020);|Molecular Function: sterol binding (GO:0032934);|Cellular Component: intracellular membrane-bounded or…	PF01237.17	Oxysterol-binding protein
transcript_10512	XP_022783305.1	uncharacterized protein LOC111324076 [Stylophora pistillata]	--	--	--	--	--	--	--	--	--	--	--	--	--	C	COG1882	formate acetyltransferase	--	PF02901.14	Pyruvate formate lyase-like
transcript_10513	XP_018008486.1	PREDICTED: eukaryotic translation initiation factor 3 subunit E-B-like isoform X3 [Hyalella azteca]	A7RWP6|EIF3E_NEMVE	Eukaryotic translation initiation factor 3 subunit E OS=Nematostella vectensis OX=45351 GN=v1g163572 PE=3 SV=1	--	--	--	--	--	--	KOG2758	Translation initiation factor 3, subunit e (eIF-3e)	[J]	INFORMATION STORAGE AND PROCESSING	Translation, ribosomal structure and biogenesis	J	ENOG410XQK5	Component of the eukaryotic translation initiation factor 3 (eIF-3) complex, which is involved in protein synthesis and, together with other initiation factors, stimulates binding of mRNA and methionyl-tRNAi to the 40S ribosome (By similarity)	Biological Process: formation of cytoplasmic translation initiation complex (GO:0001732);|Molecular Function: translation initiation factor activity (GO:0003743);|Cellular Component: nucleus (GO:0005634);|Cellular Component: eukaryotic translation initiation factor 3 complex (GO:0005852);|Biological Process: translational initiation (GO:0006413);|Cellular Component: eukaryotic 43S preinitiation c…	PF01399.26|PF09440.9	PCI domain; eIF3 subunit 6 N terminal domain
transcript_10514	--	--	--	--	--	--	--	--	--	--	--	--	--	--	--	--	--	--	--	--	--
transcript_10515	XP_018017948.1	PREDICTED: actin-binding protein anillin-like [Hyalella azteca]	Q801E2|ANLN_XENLA	Anillin OS=Xenopus laevis OX=8355 GN=anln PE=1 SV=1	--	--	--	--	--	--	KOG3640	Actin binding protein Anillin	[DZ]	CELLULAR PROCESSES AND SIGNALING|CELLULAR PROCESSES AND SIGNALING	Cell cycle control, cell division, chromosome partitioning |Cytoskeleton	S	ENOG4110J5Z	Anillin, actin binding protein	Molecular Function: actin binding (GO:0003779);|Cellular Component: nucleus (GO:0005634);|Cellular Component: cytoskeleton (GO:0005856);|Biological Process: cell cycle (GO:0007049);|Cellular Component: bleb (GO:0032059);|Biological Process: cell division (GO:0051301);|Cellular Component: cell cortex region (GO:0099738);|Biological Process: positive regulation of bleb assembly (GO:1904172);	PF08174.10|PF16018.4	Cell division protein anillin; Anillin N-terminus
transcript_10516	PNF22880.1	Transcription factor CP2 [Cryptotermes secundus]	Q6NZH6|TFCP2_XENTR	Transcription factor CP2 OS=Xenopus tropicalis OX=8364 GN=tfcp2 PE=2 SV=1	--	--	--	--	--	--	KOG4091	Transcription factor	[K]	INFORMATION STORAGE AND PROCESSING	Transcription	K	ENOG410XNZ6	Transcription factor	Molecular Function: proximal promoter DNA-binding transcription activator activity, RNA polymerase II-specific (GO:0001077);|Molecular Function: DNA-binding transcription factor activity (GO:0003700);|Cellular Component: nucleus (GO:0005634);|Biological Process: regulation of transcription by RNA polymerase II (GO:0006357);|Molecular Function: sequence-specific DNA binding (GO:0043565);	PF04516.14	CP2 transcription factor
transcript_10517	--	--	--	--	--	--	--	--	--	--	--	--	--	--	--	--	--	--	--	PF14917.5	Coiled coil protein 74, C terminal
transcript_10518	XP_018010694.1	PREDICTED: chromodomain-helicase-DNA-binding protein Mi-2 homolog isoform X4 [Hyalella azteca]	O97159|CHDM_DROME	Chromodomain-helicase-DNA-binding protein Mi-2 homolog OS=Drosophila melanogaster OX=7227 GN=Mi-2 PE=1 SV=2	--	--	--	--	--	--	KOG0383	Predicted helicase	[R]	POORLY CHARACTERIZED	General function prediction only	L	COG0553	helicase	Biological Process: negative regulation of transcription by RNA polymerase II (GO:0000122);|Molecular Function: DNA binding (GO:0003677);|Molecular Function: chromatin binding (GO:0003682);|Molecular Function: helicase activity (GO:0004386);|Molecular Function: ATP binding (GO:0005524);|Cellular Component: nucleus (GO:0005634);|Cellular Component: polytene chromosome (GO:0005700);|Cellular Compon…	PF00176.22|PF06461.10|PF11262.7	SNF2 family N-terminal domain; Domain of Unknown Function (DUF1086); Transcription factor/nuclear export subunit protein 2
transcript_10519	XP_025602318.1	chromodomain-helicase-DNA-binding protein 7 isoform X1 [Athalia rosae]	--	--	--	--	--	--	--	--	--	--	--	--	--	--	--	--	--	PF03153.12	Transcription factor IIA, alpha/beta subunit
transcript_1052	XP_026467893.1	putative adenosylhomocysteinase 3 [Ctenocephalides felis]	A6QLP2|SAHH3_BOVIN	Adenosylhomocysteinase 3 OS=Bos taurus OX=9913 GN=AHCYL2 PE=1 SV=1	303/329(92.10)	K01251	E3.3.1.1, ahcY	adenosylhomocysteinase [EC:3.3.1.1]	ko00270	Cysteine and methionine metabolism	KOG1370	S-adenosylhomocysteine hydrolase	[H]	METABOLISM	Coenzyme transport and metabolism	H	COG0499	May play a key role in the regulation of the intracellular concentration of adenosylhomocysteine (By similarity)	Cellular Component: endoplasmic reticulum (GO:0005783);|Cellular Component: cytosol (GO:0005829);|Biological Process: one-carbon metabolic process (GO:0006730);|Molecular Function: hydrolase activity (GO:0016787);|Cellular Component: neuron projection (GO:0043005);	PF00670.20|PF05221.16|PF07947.13	S-adenosyl-L-homocysteine hydrolase, NAD binding domain; S-adenosyl-L-homocysteine hydrolase; YhhN family
transcript_10520	XP_018018549.1	PREDICTED: multiple epidermal growth factor-like domains protein 11 [Hyalella azteca]	Q9W0A0|DRPR_DROME	Protein draper OS=Drosophila melanogaster OX=7227 GN=drpr PE=1 SV=3	--	--	--	--	--	--	KOG1218	Proteins containing Ca2+-binding EGF-like domains	[T]	CELLULAR PROCESSES AND SIGNALING	Signal transduction mechanisms	--	--	--	Molecular Function: phosphatidylserine binding (GO:0001786);|Cellular Component: phagocytic cup (GO:0001891);|Cellular Component: cytoplasm (GO:0005737);|Cellular Component: plasma membrane (GO:0005886);|Cellular Component: cell cortex (GO:0005938);|Biological Process: phagocytosis (GO:0006909);|Biological Process: phagocytosis, engulfment (GO:0006911);|Biological Process: larval locomotory behav…	--	--
transcript_10521	--	--	--	--	--	--	--	--	--	--	--	--	--	--	--	--	--	--	--	--	--
transcript_10522	--	--	--	--	--	--	--	--	--	--	--	--	--	--	--	--	--	--	--	--	--
transcript_10523	XP_018013876.1	PREDICTED: septin-1-like isoform X2 [Hyalella azteca]	Q63ZQ1|SEP2B_XENLA	Septin-2B OS=Xenopus laevis OX=8355 GN=sept2-b PE=2 SV=1	--	--	--	--	--	--	KOG2655	Septin family protein (P-loop GTPase)	[DZU]	CELLULAR PROCESSES AND SIGNALING|CELLULAR PROCESSES AND SIGNALING|CELLULAR PROCESSES AND SIGNALING	Cell cycle control, cell division, chromosome partitioning |Cytoskeleton |Intracellular trafficking, secretion, and vesicular transport	DZ	COG5019	Cell division control protein	Molecular Function: GTP binding (GO:0005525);|Cellular Component: cytoplasm (GO:0005737);|Cellular Component: spindle (GO:0005819);|Biological Process: cell cycle (GO:0007049);|Biological Process: smoothened signaling pathway (GO:0007224);|Cellular Component: midbody (GO:0030496);|Cellular Component: cleavage furrow (GO:0032154);|Biological Process: cell division (GO:0051301);|Cellular Component:…	PF00735.17	Septin
transcript_10524	PNF29660.1	hypothetical protein B7P43_G15774 [Cryptotermes secundus]	O43736|ITM2A_HUMAN	Integral membrane protein 2A OS=Homo sapiens OX=9606 GN=ITM2A PE=1 SV=2	--	--	--	--	--	--	KOG4681	Uncharacterized conserved protein	[S]	POORLY CHARACTERIZED	Function unknown	S	ENOG410XRNN	integral membrane protein	Molecular Function: amyloid-beta binding (GO:0001540);|Biological Process: plasma cell differentiation (GO:0002317);|Biological Process: immunoglobulin production (GO:0002377);|Cellular Component: Golgi apparatus (GO:0005794);|Cellular Component: plasma membrane (GO:0005886);|Cellular Component: integral component of membrane (GO:0016021);|Biological Process: negative regulation of amyloid precur…	PF13800.5	Sigma factor regulator N-terminal
transcript_10525	--	--	--	--	--	--	--	--	--	--	--	--	--	--	--	--	--	--	--	--	--
transcript_10526	XP_023702096.1	liprin-beta-1 isoform X7 [Cryptotermes secundus]	Q8C8U0|LIPB1_MOUSE	Liprin-beta-1 OS=Mus musculus OX=10090 GN=Ppfibp1 PE=1 SV=3	--	--	--	--	--	--	KOG1899	LAR transmembrane tyrosine phosphatase-interacting protein liprin	[R]	POORLY CHARACTERIZED	General function prediction only	S	ENOG410XSFF	PTPRF interacting protein binding protein	--	PF07647.16	SAM domain (Sterile alpha motif)
transcript_10527	ASJ77422.1	hexokinase [Macrobrachium nipponense]	Q9NFT7|HXK2_DROME	Hexokinase type 2 OS=Drosophila melanogaster OX=7227 GN=Hex-t2 PE=2 SV=4	--	--	--	--	--	--	KOG1369	Hexokinase	[G]	METABOLISM	Carbohydrate transport and metabolism	G	COG5026	hexokinase	Biological Process: cellular glucose homeostasis (GO:0001678);|Molecular Function: glucokinase activity (GO:0004340);|Molecular Function: hexokinase activity (GO:0004396);|Molecular Function: ATP binding (GO:0005524);|Molecular Function: glucose binding (GO:0005536);|Cellular Component: cytosol (GO:0005829);|Biological Process: fructose metabolic process (GO:0006000);|Biological Process: glucose …	PF03727.15	Hexokinase
transcript_10528	XP_025115040.1	putative nuclease HARBI1 isoform X1 [Pomacea canaliculata]	B0BN95|HARB1_RAT	Putative nuclease HARBI1 OS=Rattus norvegicus OX=10116 GN=Harbi1 PE=2 SV=1	--	--	--	--	--	--	KOG4585	Predicted transposase	[L]	INFORMATION STORAGE AND PROCESSING	Replication, recombination and repair	S	ENOG411206Y	transposon protein	Molecular Function: nuclease activity (GO:0004518);|Cellular Component: nucleus (GO:0005634);|Cellular Component: cytoplasm (GO:0005737);|Molecular Function: metal ion binding (GO:0046872);	PF13359.5	DDE superfamily endonuclease
transcript_10529	--	--	--	--	--	--	--	--	--	--	--	--	--	--	--	--	--	--	--	PF06005.11	Cell division protein ZapB
transcript_1053	XP_023704661.1	hemocytin isoform X2 [Cryptotermes secundus]	P98092|HMCT_BOMMO	Hemocytin OS=Bombyx mori OX=7091 PE=2 SV=1	--	--	--	--	--	--	KOG1216	von Willebrand factor and related coagulation proteins	[WV]	CELLULAR PROCESSES AND SIGNALING|CELLULAR PROCESSES AND SIGNALING	Extracellular structures |Defense mechanisms	S	ENOG410XNSK	oligomeric mucus gel-forming	Biological Process: cell adhesion (GO:0007155);|Molecular Function: carbohydrate binding (GO:0030246);	PF00094.24|PF00754.24|PF13330.5	von Willebrand factor type D domain; F5/8 type C domain; Mucin-2 protein WxxW repeating region
transcript_10530	XP_018007843.1	PREDICTED: ras-related protein Rab-32-like [Hyalella azteca]	Q55E31|RB32B_DICDI	Ras-related protein Rab-32B OS=Dictyostelium discoideum OX=44689 GN=rab32B PE=3 SV=1	--	--	--	--	--	--	KOG4423	GTP-binding protein-like, RAS superfamily	[T]	CELLULAR PROCESSES AND SIGNALING	Signal transduction mechanisms	S	ENOG410YITC	member RAS oncogene	Molecular Function: GTPase activity (GO:0003924);|Molecular Function: GTP binding (GO:0005525);|Cellular Component: trans-Golgi network (GO:0005802);|Biological Process: intracellular protein transport (GO:0006886);|Biological Process: vesicle-mediated transport (GO:0016192);|Cellular Component: vesicle (GO:0031982);|Biological Process: Rab protein signal transduction (GO:0032482);	PF00071.21	Ras family
transcript_10531	AHJ90473.1	hemocyanin [Macrobrachium nipponense]	P10787|HCYB_PANIN	Hemocyanin B chain OS=Panulirus interruptus OX=6735 PE=1 SV=1	--	--	--	--	--	--	--	--	--	--	--	S	ENOG410XR2D	Larval storage protein (LSP) which may serve as a store of amino acids for synthesis of adult proteins	Molecular Function: oxygen carrier activity (GO:0005344);|Cellular Component: extracellular space (GO:0005615);|Molecular Function: oxidoreductase activity (GO:0016491);|Molecular Function: metal ion binding (GO:0046872);	PF00372.18|PF07093.10	Hemocyanin, copper containing domain; SGT1 protein
transcript_10532	--	--	--	--	--	--	--	--	--	--	--	--	--	--	--	--	--	--	--	--	--
transcript_10533	XP_018010484.1	PREDICTED: ATP-dependent helicase brm-like [Hyalella azteca]	Q8K1P7|SMCA4_RAT	Transcription activator BRG1 OS=Rattus norvegicus OX=10116 GN=Smarca4 PE=1 SV=1	--	--	--	--	--	--	KOG0386	Chromatin remodeling complex SWI/SNF, component SWI2 and related ATPases (DNA/RNA helicase superfamily)	[BK]	INFORMATION STORAGE AND PROCESSING|INFORMATION STORAGE AND PROCESSING	Chromatin structure and dynamics |Transcription	L	COG0553	helicase	Molecular Function: chromatin binding (GO:0003682);|Molecular Function: transcription corepressor activity (GO:0003714);|Molecular Function: RNA binding (GO:0003723);|Molecular Function: helicase activity (GO:0004386);|Molecular Function: ATP binding (GO:0005524);|Cellular Component: nucleus (GO:0005634);|Biological Process: nucleosome disassembly (GO:0006337);|Biological Process: spermatid devel…	PF00176.22	SNF2 family N-terminal domain
transcript_10534	XP_018018715.1	PREDICTED: uncharacterized protein LOC108675231 [Hyalella azteca]	--	--	--	--	--	--	--	--	--	--	--	--	--	--	--	--	--	PF10011.8	Predicted membrane protein (DUF2254)
transcript_10535	--	--	--	--	--	--	--	--	--	--	--	--	--	--	--	--	--	--	--	--	--
transcript_10537	KZS05199.1	E3 SUMO-protein ligase RanBP2 [Daphnia magna]	P49792|RBP2_HUMAN	E3 SUMO-protein ligase RanBP2 OS=Homo sapiens OX=9606 GN=RANBP2 PE=1 SV=2	151/374(40.37)	K12172	RANBP2, NUP358	E3 SUMO-protein ligase RanBP2 [EC:2.3.2.-]	ko03013	RNA transport	KOG0864	Ran-binding protein RANBP1 and related RanBD domain proteins	[U]	CELLULAR PROCESSES AND SIGNALING	Intracellular trafficking, secretion, and vesicular transport	U	COG5171	ran binding protein	--	PF00638.17	RanBP1 domain
transcript_10538	KDR21099.1	GTP-binding protein ARD-1 [Zootermopsis nevadensis]	Q8BGX0|TRI23_MOUSE	E3 ubiquitin-protein ligase TRIM23 OS=Mus musculus OX=10090 GN=Trim23 PE=2 SV=1	--	--	--	--	--	--	KOG4185	Predicted E3 ubiquitin ligase	[O]	CELLULAR PROCESSES AND SIGNALING	Posttranslational modification, protein turnover, chaperones	S	ENOG410ZGPK	tripartite motif containing 23	Cellular Component: Golgi membrane (GO:0000139);|Molecular Function: nucleic acid binding (GO:0003676);|Molecular Function: GTPase activity (GO:0003924);|Molecular Function: ubiquitin-protein transferase activity (GO:0004842);|Molecular Function: GTP binding (GO:0005525);|Cellular Component: nucleus (GO:0005634);|Cellular Component: cytoplasm (GO:0005737);|Cellular Component: lysosomal membrane (…	PF00025.20	ADP-ribosylation factor family
transcript_10539	XP_025602319.1	chromodomain-helicase-DNA-binding protein 7 isoform X2 [Athalia rosae]	--	--	--	--	--	--	--	--	--	--	--	--	--	--	--	--	--	PF06217.11	GAGA binding protein-like family
transcript_1054	AVN99030.1	neuroglian-like, partial [Procambarus clarkii]	P20241|NRG_DROME	Neuroglian OS=Drosophila melanogaster OX=7227 GN=Nrg PE=1 SV=2	--	--	--	--	--	--	KOG3513	Neural cell adhesion molecule L1	[T]	CELLULAR PROCESSES AND SIGNALING	Signal transduction mechanisms	S	ENOG410XSVG	Cell adhesion molecule	Molecular Function: calcium ion binding (GO:0005509);|Cellular Component: plasma membrane (GO:0005886);|Cellular Component: integral component of plasma membrane (GO:0005887);|Cellular Component: septate junction (GO:0005918);|Cellular Component: pleated septate junction (GO:0005919);|Cellular Component: bicellular tight junction (GO:0005923);|Biological Process: neuron cell-cell adhesion (GO:000…	PF07679.15|PF15575.5	Immunoglobulin I-set domain; Immunity protein 49
transcript_10541	ASU89918.1	SID-1 [Macrobrachium rosenbergii]	D3ZEH5|SIDT2_RAT	SID1 transmembrane family member 2 OS=Rattus norvegicus OX=10116 GN=Sidt2 PE=1 SV=2	--	--	--	--	--	--	--	--	--	--	--	U	ENOG410XPBN	SID1 transmembrane family member	Molecular Function: DNA binding (GO:0003677);|Molecular Function: RNA binding (GO:0003723);|Cellular Component: lysosome (GO:0005764);|Cellular Component: lysosomal membrane (GO:0005765);|Cellular Component: plasma membrane (GO:0005886);|Biological Process: RNA catabolic process (GO:0006401);|Cellular Component: integral component of membrane (GO:0016021);|Biological Process: dsRNA transport (GO:…	PF13965.5	dsRNA-gated channel SID-1
transcript_10542	XP_018006603.1	PREDICTED: uncharacterized protein LOC108664518 [Hyalella azteca]	--	--	--	--	--	--	--	--	--	--	--	--	--	--	--	--	--	PF05762.13	VWA domain containing CoxE-like protein
transcript_10543	ASW35087.1	CBP80/20-dependent translation initiation factor isoform X1, partial [Procambarus clarkii]	O43310|CTIF_HUMAN	CBP80/20-dependent translation initiation factor OS=Homo sapiens OX=9606 GN=CTIF PE=1 SV=1	--	--	--	--	--	--	KOG3942	MIF4G domain-containing protein	[J]	INFORMATION STORAGE AND PROCESSING	Translation, ribosomal structure and biogenesis	J	ENOG410XQKW	CBP80 20-dependent translation initiation factor	Biological Process: nuclear-transcribed mRNA catabolic process, nonsense-mediated decay (GO:0000184);|Molecular Function: RNA binding (GO:0003723);|Cellular Component: cytosol (GO:0005829);|Biological Process: regulation of translational initiation (GO:0006446);|Molecular Function: translation activator activity (GO:0008494);|Cellular Component: perinuclear region of cytoplasm (GO:0048471);	PF02854.18	MIF4G domain
transcript_10544	XP_023229314.1	uncharacterized protein LOC111629660 [Centruroides sculpturatus]	Q9U943|APLP_LOCMI	Apolipophorins OS=Locusta migratoria OX=7004 PE=1 SV=2	--	--	--	--	--	--	KOG4338	Predicted lipoprotein	[I]	METABOLISM	Lipid transport and metabolism	S	ENOG410XR10	Domain of Unknown Function (DUF1081)	--	PF00094.24	von Willebrand factor type D domain
transcript_10545	XP_018018690.1	PREDICTED: cadherin-23-like [Hyalella azteca]	Q99PF4|CAD23_MOUSE	Cadherin-23 OS=Mus musculus OX=10090 GN=Cdh23 PE=1 SV=2	--	--	--	--	--	--	KOG3594	FOG: Cadherin repeats	[S]	POORLY CHARACTERIZED	Function unknown	S	ENOG410XPEI	homophilic cell adhesion	Cellular Component: photoreceptor inner segment (GO:0001917);|Molecular Function: calcium ion binding (GO:0005509);|Cellular Component: centrosome (GO:0005813);|Cellular Component: plasma membrane (GO:0005886);|Biological Process: calcium ion transport (GO:0006816);|Biological Process: cell adhesion (GO:0007155);|Biological Process: homophilic cell adhesion via plasma membrane adhesion molecules …	PF00028.16	Cadherin domain
transcript_10546	AAQ74970.2	guanylate cyclase PcGC-M2 precursor [Procambarus clarkii]	Q7JQ32|GC76C_DROME	Receptor-type guanylate cyclase Gyc76C OS=Drosophila melanogaster OX=7227 GN=Gyc76C PE=1 SV=1	530/1254(42.26)	K01769	E4.6.1.2	guanylate cyclase, other [EC:4.6.1.2]	ko00230	Purine metabolism	KOG1023	Natriuretic peptide receptor, guanylate cyclase	[T]	CELLULAR PROCESSES AND SIGNALING	Signal transduction mechanisms	T	COG2114	Guanylate Cyclase	Molecular Function: peptide receptor activity (GO:0001653);|Molecular Function: guanylate cyclase activity (GO:0004383);|Molecular Function: ATP binding (GO:0005524);|Molecular Function: GTP binding (GO:0005525);|Cellular Component: intracellular (GO:0005622);|Cellular Component: plasma membrane (GO:0005886);|Cellular Component: integral component of plasma membrane (GO:0005887);|Biological Proce…	PF00211.19	Adenylate and Guanylate cyclase catalytic domain
transcript_10547	XP_023704659.1	hemocytin isoform X1 [Cryptotermes secundus]	P98092|HMCT_BOMMO	Hemocytin OS=Bombyx mori OX=7091 PE=2 SV=1	--	--	--	--	--	--	KOG1216	von Willebrand factor and related coagulation proteins	[WV]	CELLULAR PROCESSES AND SIGNALING|CELLULAR PROCESSES AND SIGNALING	Extracellular structures |Defense mechanisms	S	ENOG410XNSK	oligomeric mucus gel-forming	Biological Process: cell adhesion (GO:0007155);|Molecular Function: carbohydrate binding (GO:0030246);	PF00094.24|PF00754.24	von Willebrand factor type D domain; F5/8 type C domain
transcript_10548	PKU42195.1	rna-directed dna polymerase from mobile element jockey-like [Limosa lapponica baueri]	--	--	--	--	--	--	--	--	--	--	--	--	--	S	ENOG410XQYK	Reverse transcriptase (RNA-dependent DNA polymerase)	--	--	--
transcript_10549	KFM73310.1	Hippocampus abundant transcript 1 protein, partial [Stegodyphus mimosarum]	P70187|MF14A_MOUSE	Hippocampus abundant transcript 1 protein OS=Mus musculus OX=10090 GN=Mfsd14a PE=2 SV=3	--	--	--	--	--	--	KOG2816	Predicted transporter ADD1 (major facilitator superfamily)	[R]	POORLY CHARACTERIZED	General function prediction only	G	ENOG410ZVCA	solute carrier family 46	Molecular Function: transporter activity (GO:0005215);|Cellular Component: integral component of membrane (GO:0016021);|Biological Process: transmembrane transport (GO:0055085);	PF07690.15	Major Facilitator Superfamily
transcript_10552	ABK60046.1	alpha-2-macroglobulin [Macrobrachium rosenbergii]	P28665|MUG1_MOUSE	Murinoglobulin-1 OS=Mus musculus OX=10090 GN=Mug1 PE=1 SV=3	--	--	--	--	--	--	KOG1366	Alpha-macroglobulin	[O]	CELLULAR PROCESSES AND SIGNALING	Posttranslational modification, protein turnover, chaperones	S	ENOG410XRED	Complement component	Molecular Function: serine-type endopeptidase inhibitor activity (GO:0004867);|Cellular Component: extracellular space (GO:0005615);|Biological Process: embryo implantation (GO:0007566);	PF07678.13	A-macroglobulin complement component
transcript_10553	XP_018025996.1	PREDICTED: peroxidasin-like [Hyalella azteca]	Q3UQ28|PXDN_MOUSE	Peroxidasin homolog OS=Mus musculus OX=10090 GN=Pxdn PE=1 SV=2	--	--	--	--	--	--	KOG2408	Peroxidase/oxygenase	[R]	POORLY CHARACTERIZED	General function prediction only	S	ENOG410XPZ3	prostaglandin G H synthase and cyclooxygenase	Molecular Function: peroxidase activity (GO:0004601);|Molecular Function: extracellular matrix structural constituent (GO:0005201);|Cellular Component: extracellular space (GO:0005615);|Cellular Component: endoplasmic reticulum (GO:0005783);|Biological Process: response to oxidative stress (GO:0006979);|Molecular Function: heme binding (GO:0020037);|Biological Process: extracellular matrix organi…	PF03098.14|PF16207.4	Animal haem peroxidase; RAWUL domain RING finger- and WD40-associated ubiquitin-like
transcript_10554	PNF14068.1	T-complex protein 11-like protein 1 [Cryptotermes secundus]	Q9NUJ3|T11L1_HUMAN	T-complex protein 11-like protein 1 OS=Homo sapiens OX=9606 GN=TCP11L1 PE=1 SV=1	--	--	--	--	--	--	KOG1981	SOK1 kinase belonging to the STE20/SPS1/GC kinase family	[T]	CELLULAR PROCESSES AND SIGNALING	Signal transduction mechanisms	S	ENOG410ZDEH	t-complex 11	Cellular Component: microtubule (GO:0005874);	PF05794.12	T-complex protein 11
transcript_10555	ASW35087.1	CBP80/20-dependent translation initiation factor isoform X1, partial [Procambarus clarkii]	Q0V9S3|CTIF_XENTR	CBP80/20-dependent translation initiation factor OS=Xenopus tropicalis OX=8364 GN=ctif PE=2 SV=1	--	--	--	--	--	--	KOG3942	MIF4G domain-containing protein	[J]	INFORMATION STORAGE AND PROCESSING	Translation, ribosomal structure and biogenesis	J	ENOG410XQKW	CBP80 20-dependent translation initiation factor	Biological Process: nuclear-transcribed mRNA catabolic process, nonsense-mediated decay (GO:0000184);|Molecular Function: RNA binding (GO:0003723);|Cellular Component: cytosol (GO:0005829);|Biological Process: regulation of translational initiation (GO:0006446);|Molecular Function: translation activator activity (GO:0008494);|Cellular Component: perinuclear region of cytoplasm (GO:0048471);	PF02854.18	MIF4G domain
transcript_10556	XP_021935103.1	chondroitin sulfate synthase 2 isoform X1 [Zootermopsis nevadensis]	Q9P2E5|CHPF2_HUMAN	Chondroitin sulfate glucuronyltransferase OS=Homo sapiens OX=9606 GN=CHPF2 PE=2 SV=2	--	--	--	--	--	--	KOG3708	Uncharacterized conserved protein	[S]	POORLY CHARACTERIZED	Function unknown	S	ENOG410XWZJ	Chondroitin polymerizing factor	Cellular Component: Golgi membrane (GO:0000139);|Molecular Function: acetylgalactosaminyltransferase activity (GO:0008376);|Cellular Component: membrane (GO:0016020);|Cellular Component: integral component of membrane (GO:0016021);|Biological Process: chondroitin sulfate biosynthetic process (GO:0030206);|Cellular Component: Golgi cisterna membrane (GO:0032580);|Molecular Function: N-acetylgalact…	PF05679.15	Chondroitin N-acetylgalactosaminyltransferase
transcript_10557	XP_023221772.1	SCAN domain-containing protein 3-like [Centruroides sculpturatus]	A5PKA5|SNX27_BOVIN	Sorting nexin-27 OS=Bos taurus OX=9913 GN=SNX27 PE=2 SV=1	--	--	--	--	--	--	--	--	--	--	--	S	ENOG410YAF0	NA	Cellular Component: immunological synapse (GO:0001772);|Cellular Component: nucleoplasm (GO:0005654);|Cellular Component: early endosome (GO:0005769);|Cellular Component: cytosol (GO:0005829);|Biological Process: intracellular protein transport (GO:0006886);|Biological Process: signal transduction (GO:0007165);|Biological Process: endosome to lysosome transport (GO:0008333);|Biological Process: e…	--	--
transcript_10558	XP_023334247.1	dehydrogenase/reductase SDR family member 7-like isoform X1 [Eurytemora affinis]	Q9Y394|DHRS7_HUMAN	Dehydrogenase/reductase SDR family member 7 OS=Homo sapiens OX=9606 GN=DHRS7 PE=1 SV=1	--	--	--	--	--	--	KOG1205	Predicted dehydrogenase	[Q]	METABOLISM	Secondary metabolites biosynthesis, transport and catabolism	S	COG0300	Dehydrogenase	Cellular Component: membrane (GO:0016020);|Molecular Function: oxidoreductase activity (GO:0016491);	PF00106.24	short chain dehydrogenase
transcript_10559	--	--	--	--	--	--	--	--	--	--	--	--	--	--	--	--	--	--	--	--	--
transcript_1056	XP_018015385.1	PREDICTED: serine/arginine repetitive matrix protein 2-like [Hyalella azteca]	E9PVX6|KI67_MOUSE	Proliferation marker protein Ki-67 OS=Mus musculus OX=10090 GN=Mki67 PE=1 SV=1	--	--	--	--	--	--	--	--	--	--	--	T	ENOG410ZXYW	antigen identified by monoclonal antibody Ki-67	--	PF00498.25|PF10632.8	FHA domain; He_PIG associated, NEW1 domain of bacterial glycohydrolase
transcript_10560	XP_018014499.1	PREDICTED: phospholipase D gamma 3-like [Hyalella azteca]	Q54UK0|PLDA_DICDI	Phospholipase D A OS=Dictyostelium discoideum OX=44689 GN=pldA PE=2 SV=1	--	--	--	--	--	--	KOG1329	Phospholipase D1	[I]	METABOLISM	Lipid transport and metabolism	I	COG1502	Catalyzes the reversible phosphatidyl group transfer from one phosphatidylglycerol molecule to another to form cardiolipin (CL) (diphosphatidylglycerol) and glycerol (By similarity)	Molecular Function: phospholipase D activity (GO:0004630);|Biological Process: phospholipid metabolic process (GO:0006644);|Biological Process: lipid catabolic process (GO:0016042);|Biological Process: cell motility (GO:0048870);|Molecular Function: N-acylphosphatidylethanolamine-specific phospholipase D activity (GO:0070290);	PF12357.7	Phospholipase D C terminal
transcript_10561	XP_026272000.1	transmembrane and TPR repeat-containing protein CG4341-like [Frankliniella occidentalis]	Q9V3X5|TMTC2_DROME	Transmembrane and TPR repeat-containing protein CG4341 OS=Drosophila melanogaster OX=7227 GN=CG4341 PE=2 SV=1	--	--	--	--	--	--	KOG1124	FOG: TPR repeat	[R]	POORLY CHARACTERIZED	General function prediction only	S	ENOG410XP5Q	Transmembrane and tetratricopeptide repeat containing	Cellular Component: integral component of membrane (GO:0016021);	PF07719.16	Tetratricopeptide repeat
transcript_10562	--	--	--	--	--	--	--	--	--	--	--	--	--	--	--	--	--	--	--	PF02362.20	B3 DNA binding domain
transcript_10563	XP_018010484.1	PREDICTED: ATP-dependent helicase brm-like [Hyalella azteca]	P25439|BRM_DROME	ATP-dependent helicase brm OS=Drosophila melanogaster OX=7227 GN=brm PE=1 SV=2	--	--	--	--	--	--	KOG0386	Chromatin remodeling complex SWI/SNF, component SWI2 and related ATPases (DNA/RNA helicase superfamily)	[BK]	INFORMATION STORAGE AND PROCESSING|INFORMATION STORAGE AND PROCESSING	Chromatin structure and dynamics |Transcription	L	COG0553	helicase	Molecular Function: transcription coactivator binding (GO:0001223);|Molecular Function: helicase activity (GO:0004386);|Molecular Function: ATP binding (GO:0005524);|Cellular Component: nucleus (GO:0005634);|Biological Process: regulation of transcription by RNA polymerase II (GO:0006357);|Biological Process: negative regulation of neuroblast proliferation (GO:0007406);|Biological Process: axonog…	PF00176.22	SNF2 family N-terminal domain
transcript_10565	ABK60046.1	alpha-2-macroglobulin [Macrobrachium rosenbergii]	P28665|MUG1_MOUSE	Murinoglobulin-1 OS=Mus musculus OX=10090 GN=Mug1 PE=1 SV=3	--	--	--	--	--	--	KOG1366	Alpha-macroglobulin	[O]	CELLULAR PROCESSES AND SIGNALING	Posttranslational modification, protein turnover, chaperones	S	ENOG410XRED	Complement component	Molecular Function: serine-type endopeptidase inhibitor activity (GO:0004867);|Cellular Component: extracellular space (GO:0005615);|Biological Process: embryo implantation (GO:0007566);	PF07677.13|PF07678.13	A-macroglobulin receptor; A-macroglobulin complement component
transcript_10566	XP_018011298.1	PREDICTED: homeobox protein extradenticle-like [Hyalella azteca]	Q7PMT1|EXD_ANOGA	Homeobox protein extradenticle OS=Anopheles gambiae OX=7165 GN=exd PE=3 SV=2	--	--	--	--	--	--	KOG0774	Transcription factor PBX and related HOX domain proteins	[K]	INFORMATION STORAGE AND PROCESSING	Transcription	K	ENOG410XRVF	Pre-B-cell leukemia homeobox	Biological Process: protein import into nucleus, translocation (GO:0000060);|Biological Process: eye development (GO:0001654);|Molecular Function: DNA binding (GO:0003677);|Molecular Function: DNA-binding transcription factor activity (GO:0003700);|Cellular Component: nucleus (GO:0005634);|Cellular Component: transcription factor complex (GO:0005667);|Biological Process: regulation of transcripti…	PF03792.12	PBC domain
transcript_10567	XP_021922033.1	adenylate cyclase type 3 [Zootermopsis nevadensis]	O60266|ADCY3_HUMAN	Adenylate cyclase type 3 OS=Homo sapiens OX=9606 GN=ADCY3 PE=1 SV=3	--	--	--	--	--	--	KOG3619	Adenylate/guanylate cyclase	[C]	METABOLISM	Energy production and conversion	T	COG2114	Guanylate Cyclase	Biological Process: renal water homeostasis (GO:0003091);|Molecular Function: adenylate cyclase activity (GO:0004016);|Molecular Function: calmodulin binding (GO:0005516);|Molecular Function: ATP binding (GO:0005524);|Cellular Component: cytoplasm (GO:0005737);|Cellular Component: Golgi apparatus (GO:0005794);|Cellular Component: plasma membrane (GO:0005886);|Cellular Component: integral componen…	PF00211.19	Adenylate and Guanylate cyclase catalytic domain
transcript_10569	XP_018022346.1	PREDICTED: uncharacterized protein LOC108678437 [Hyalella azteca]	--	--	--	--	--	--	--	--	--	--	--	--	--	S	ENOG410XNSK	oligomeric mucus gel-forming	--	PF00008.26|PF15221.5	EGF-like domain; Lens epithelial cell protein LEP503
transcript_1057	XP_021930595.1	E3 ubiquitin-protein ligase UBR2 [Zootermopsis nevadensis]	Q6WKZ8|UBR2_MOUSE	E3 ubiquitin-protein ligase UBR2 OS=Mus musculus OX=10090 GN=Ubr2 PE=1 SV=2	--	--	--	--	--	--	KOG1140	N-end rule pathway, recognition component UBR1	[O]	CELLULAR PROCESSES AND SIGNALING	Posttranslational modification, protein turnover, chaperones	O	ENOG410XPQU	ubiquitin protein ligase E3 component (N-recognin)	Cellular Component: ubiquitin ligase complex (GO:0000151);|Molecular Function: ubiquitin-protein transferase activity (GO:0004842);|Cellular Component: nucleus (GO:0005634);|Cellular Component: cytoplasm (GO:0005737);|Biological Process: chromatin silencing (GO:0006342);|Biological Process: ubiquitin-dependent protein catabolic process (GO:0006511);|Biological Process: reciprocal meiotic recombin…	PF02617.16	ATP-dependent Clp protease adaptor protein ClpS
transcript_10570	XP_018010562.1	PREDICTED: vacuolar protein sorting-associated protein 13D-like [Hyalella azteca]	Q5THJ4|VP13D_HUMAN	Vacuolar protein sorting-associated protein 13D OS=Homo sapiens OX=9606 GN=VPS13D PE=1 SV=2	--	--	--	--	--	--	--	--	--	--	--	U	COG5043	Vacuolar Protein	Cellular Component: intracellular (GO:0005622);|Biological Process: protein targeting to vacuole (GO:0006623);|Cellular Component: extrinsic component of membrane (GO:0019898);|Biological Process: protein retention in Golgi apparatus (GO:0045053);|Cellular Component: extracellular exosome (GO:0070062);	PF16908.4	Vacuolar sorting-associated protein 13, N-terminal
transcript_10571	XP_018023092.1	PREDICTED: kinesin heavy chain-like [Hyalella azteca]	P35978|KINH_STRPU	Kinesin heavy chain OS=Strongylocentrotus purpuratus OX=7668 PE=2 SV=1	--	--	--	--	--	--	KOG0240	Kinesin (SMY1 subfamily)	[Z]	CELLULAR PROCESSES AND SIGNALING	Cytoskeleton	Z	COG5059	Kinesin family member	Molecular Function: microtubule motor activity (GO:0003777);|Molecular Function: ATP binding (GO:0005524);|Cellular Component: kinesin complex (GO:0005871);|Cellular Component: microtubule (GO:0005874);|Biological Process: microtubule-based movement (GO:0007018);|Biological Process: axon guidance (GO:0007411);|Molecular Function: microtubule binding (GO:0008017);|Molecular Function: ATP-dependent…	PF00225.22	Kinesin motor domain
transcript_10573	XP_022250695.1	next to BRCA1 gene 1 protein-like isoform X2 [Limulus polyphemus]	P97432|NBR1_MOUSE	Next to BRCA1 gene 1 protein OS=Mus musculus OX=10090 GN=Nbr1 PE=1 SV=1	--	--	--	--	--	--	--	--	--	--	--	S	ENOG410ZTYM	neighbor of Brca1 gene 1	Cellular Component: phagophore assembly site (GO:0000407);|Cellular Component: nucleoplasm (GO:0005654);|Cellular Component: mitochondrion (GO:0005739);|Cellular Component: lysosome (GO:0005764);|Cellular Component: late endosome (GO:0005770);|Cellular Component: autophagosome (GO:0005776);|Cellular Component: cytosol (GO:0005829);|Molecular Function: zinc ion binding (GO:0008270);|Biological Pro…	PF04880.12|PF16158.4	NUDE protein, C-terminal conserved region; Ig-like domain from next to BRCA1 gene
transcript_10574	XP_013379222.1	DNA replication ATP-dependent helicase/nuclease DNA2 [Lingula anatina]	Q8QHA5|DNA2_XENLA	DNA replication ATP-dependent helicase/nuclease DNA2 OS=Xenopus laevis OX=8355 GN=dna2 PE=1 SV=1	457/1102(41.47)	K10742	DNA2	DNA replication ATP-dependent helicase Dna2 [EC:3.6.4.12]	ko03030	DNA replication	KOG1805	DNA replication helicase	[L]	INFORMATION STORAGE AND PROCESSING	Replication, recombination and repair	L	COG1112	Helicase	Biological Process: DNA replication checkpoint (GO:0000076);|Biological Process: DNA double-strand break processing (GO:0000729);|Molecular Function: DNA binding (GO:0003677);|Molecular Function: DNA helicase activity (GO:0003678);|Molecular Function: nuclease activity (GO:0004518);|Molecular Function: ATP binding (GO:0005524);|Cellular Component: nucleus (GO:0005634);|Cellular Component: mitocho…	PF08696.10	DNA replication factor Dna2
transcript_10576	XP_018015389.1	PREDICTED: laminin subunit gamma-1-like isoform X1 [Hyalella azteca]	P15215|LAMC1_DROME	Laminin subunit gamma-1 OS=Drosophila melanogaster OX=7227 GN=LanB2 PE=2 SV=2	--	--	--	--	--	--	KOG1836	Extracellular matrix glycoprotein Laminin subunits alpha and gamma	[W]	CELLULAR PROCESSES AND SIGNALING	Extracellular structures	S	ENOG410XRDC	Laminin, alpha	Cellular Component: basement membrane (GO:0005604);|Biological Process: salivary gland morphogenesis (GO:0007435);|Biological Process: midgut development (GO:0007494);|Biological Process: cell adhesion mediated by integrin (GO:0033627);|Biological Process: substrate adhesion-dependent cell spreading (GO:0034446);|Biological Process: endodermal digestive tract morphogenesis (GO:0061031);|Biologica…	PF00053.23|PF06678.10	Laminin EGF domain; Protein of unknown function (DUF1179)
transcript_10577	OWF47697.1	Kinesin heavy chain [Mizuhopecten yessoensis]	P33175|KIF5A_MOUSE	Kinesin heavy chain isoform 5A OS=Mus musculus OX=10090 GN=Kif5a PE=1 SV=3	--	--	--	--	--	--	KOG0240	Kinesin (SMY1 subfamily)	[Z]	CELLULAR PROCESSES AND SIGNALING	Cytoskeleton	Z	COG5059	Kinesin family member	Cellular Component: P-body (GO:0000932);|Molecular Function: microtubule motor activity (GO:0003777);|Molecular Function: ATP binding (GO:0005524);|Cellular Component: cytoplasm (GO:0005737);|Cellular Component: cytosol (GO:0005829);|Cellular Component: kinesin complex (GO:0005871);|Cellular Component: microtubule (GO:0005874);|Biological Process: microtubule-based movement (GO:0007018);|Biologic…	PF05557.12	Mitotic checkpoint protein
transcript_10578	XP_023704491.1	serine/threonine-protein kinase MARK2-like isoform X5 [Cryptotermes secundus]	Q03141|MARK3_MOUSE	MAP/microtubule affinity-regulating kinase 3 OS=Mus musculus OX=10090 GN=Mark3 PE=1 SV=2	--	--	--	--	--	--	KOG0586	Serine/threonine protein kinase	[R]	POORLY CHARACTERIZED	General function prediction only	T	ENOG410XNQ0	CAMK family protein kinase	Biological Process: microtubule cytoskeleton organization (GO:0000226);|Molecular Function: protein serine/threonine kinase activity (GO:0004674);|Molecular Function: ATP binding (GO:0005524);|Cellular Component: cytoplasm (GO:0005737);|Cellular Component: plasma membrane (GO:0005886);|Biological Process: protein phosphorylation (GO:0006468);|Biological Process: peptidyl-serine phosphorylation (G…	PF00069.24	Protein kinase domain
transcript_10579	--	--	--	--	--	--	--	--	--	--	--	--	--	--	--	--	--	--	--	--	--
transcript_10580	XP_023336701.1	inositol monophosphatase 3-like isoform X2 [Eurytemora affinis]	Q9VYF2|IMPA3_DROME	Putative inositol monophosphatase 3 OS=Drosophila melanogaster OX=7227 GN=CG15743 PE=2 SV=1	--	--	--	--	--	--	KOG3853	Inositol monophosphatase	[T]	CELLULAR PROCESSES AND SIGNALING	Signal transduction mechanisms	G	COG0483	inositol monophosphatase	Molecular Function: inositol-1,4-bisphosphate 1-phosphatase activity (GO:0004441);|Cellular Component: cytoplasm (GO:0005737);|Biological Process: inositol biosynthetic process (GO:0006021);|Biological Process: phosphatidylinositol biosynthetic process (GO:0006661);|Biological Process: phosphate-containing compound metabolic process (GO:0006796);|Biological Process: signal transduction (GO:000716…	PF00459.24|PF10837.7	Inositol monophosphatase family; Protein of unknown function (DUF2575)
transcript_10583	XP_015516813.1	PREDICTED: nuclear protein localization protein 4 homolog isoform X1 [Neodiprion lecontei]	Q9VBP9|NPL4_DROME	Nuclear protein localization protein 4 homolog OS=Drosophila melanogaster OX=7227 GN=Npl4 PE=1 SV=3	371/633(58.61)	K14015	NPLOC4, NPL4	nuclear protein localization protein 4 homolog	ko04141	Protein processing in endoplasmic reticulum	KOG2834	Nuclear pore complex, rNpl4 component (sc Npl4)	[YU]	CELLULAR PROCESSES AND SIGNALING|CELLULAR PROCESSES AND SIGNALING	Nuclear structure |Intracellular trafficking, secretion, and vesicular transport	Y	COG5100	Nuclear protein localization	Cellular Component: nucleus (GO:0005634);|Cellular Component: nucleoplasm (GO:0005654);|Cellular Component: cytosol (GO:0005829);|Biological Process: ubiquitin-dependent protein catabolic process (GO:0006511);|Molecular Function: ubiquitin protein ligase binding (GO:0031625);|Molecular Function: ubiquitin binding (GO:0043130);|Biological Process: proteasome-mediated ubiquitin-dependent protein ca…	PF05021.14	NPL4 family
transcript_10584	--	--	--	--	--	--	--	--	--	--	--	--	--	--	--	--	--	--	--	PF09664.9|PF11658.7	Protein of unknown function C-terminus (DUF2399); Cellulose biosynthesis protein BcsG
transcript_10585	--	--	--	--	--	--	--	--	--	--	--	--	--	--	--	--	--	--	--	PF06005.11	Cell division protein ZapB
transcript_10586	XP_013791450.1	ceramide-1-phosphate transfer protein-like [Limulus polyphemus]	Q5XIS2|CPTP_RAT	Ceramide-1-phosphate transfer protein OS=Rattus norvegicus OX=10116 GN=Cptp PE=2 SV=1	--	--	--	--	--	--	KOG4189	Uncharacterized conserved protein	[S]	POORLY CHARACTERIZED	Function unknown	U	ENOG4111NKT	glycolipid transfer protein domain containing	Molecular Function: phospholipid binding (GO:0005543);|Molecular Function: phospholipid transporter activity (GO:0005548);|Cellular Component: nuclear outer membrane (GO:0005640);|Cellular Component: Golgi apparatus (GO:0005794);|Cellular Component: cytosol (GO:0005829);|Cellular Component: plasma membrane (GO:0005886);|Molecular Function: lipid binding (GO:0008289);|Cellular Component: endosome …	PF08718.10	Glycolipid transfer protein (GLTP)
transcript_10587	XP_018026669.1	PREDICTED: calcium/calmodulin-dependent protein kinase kinase 2-like [Hyalella azteca]	Q96RR4|KKCC2_HUMAN	Calcium/calmodulin-dependent protein kinase kinase 2 OS=Homo sapiens OX=9606 GN=CAMKK2 PE=1 SV=2	--	--	--	--	--	--	KOG0585	Ca2+/calmodulin-dependent protein kinase kinase beta and related serine/threonine protein kinases	[T]	CELLULAR PROCESSES AND SIGNALING	Signal transduction mechanisms	T	ENOG410YHHF	Calcium calmodulin-dependent protein kinase kinase	Biological Process: MAPK cascade (GO:0000165);|Biological Process: positive regulation of protein phosphorylation (GO:0001934);|Molecular Function: calmodulin-dependent protein kinase activity (GO:0004683);|Molecular Function: protein tyrosine kinase activity (GO:0004713);|Molecular Function: calcium ion binding (GO:0005509);|Molecular Function: calmodulin binding (GO:0005516);|Molecular Function…	PF00069.24	Protein kinase domain
transcript_10588	XP_018010484.1	PREDICTED: ATP-dependent helicase brm-like [Hyalella azteca]	P25439|BRM_DROME	ATP-dependent helicase brm OS=Drosophila melanogaster OX=7227 GN=brm PE=1 SV=2	--	--	--	--	--	--	KOG0386	Chromatin remodeling complex SWI/SNF, component SWI2 and related ATPases (DNA/RNA helicase superfamily)	[BK]	INFORMATION STORAGE AND PROCESSING|INFORMATION STORAGE AND PROCESSING	Chromatin structure and dynamics |Transcription	L	COG0553	helicase	Molecular Function: transcription coactivator binding (GO:0001223);|Molecular Function: helicase activity (GO:0004386);|Molecular Function: ATP binding (GO:0005524);|Cellular Component: nucleus (GO:0005634);|Biological Process: regulation of transcription by RNA polymerase II (GO:0006357);|Biological Process: negative regulation of neuroblast proliferation (GO:0007406);|Biological Process: axonog…	PF00176.22	SNF2 family N-terminal domain
transcript_10589	XP_018028171.1	PREDICTED: semaphorin-1A-like, partial [Hyalella azteca]	Q26473|SEM1A_SCHAM	Semaphorin-1A OS=Schistocerca americana OX=7009 GN=SEMA-1A PE=1 SV=1	--	--	--	--	--	--	KOG3611	Semaphorins	[T]	CELLULAR PROCESSES AND SIGNALING	Signal transduction mechanisms	S	ENOG410XQZC	Sema domain, immunoglobulin domain (Ig), transmembrane domain (TM) and short cytoplasmic domain, (Semaphorin)	Biological Process: nervous system development (GO:0007399);|Cellular Component: integral component of membrane (GO:0016021);|Biological Process: cell differentiation (GO:0030154);	PF01403.18	Sema domain
transcript_10590	XP_018014381.1	PREDICTED: fasciclin-2-like isoform X1 [Hyalella azteca]	P22648|FAS2_SCHAM	Fasciclin-2 OS=Schistocerca americana OX=7009 GN=FAS2 PE=1 SV=2	--	--	--	--	--	--	KOG3510	FOG: Immunoglobulin C-2 Type/fibronectin type III domains	[T]	CELLULAR PROCESSES AND SIGNALING	Signal transduction mechanisms	U	ENOG410XTGB	Neural cell adhesion molecule 1	Biological Process: cell adhesion (GO:0007155);|Biological Process: nervous system development (GO:0007399);|Cellular Component: integral component of membrane (GO:0016021);|Biological Process: cell differentiation (GO:0030154);	PF07679.15	Immunoglobulin I-set domain
transcript_10591	XP_021925547.1	phosphatidate phosphatase LPIN2 isoform X1 [Zootermopsis nevadensis]	Q92539|LPIN2_HUMAN	Phosphatidate phosphatase LPIN2 OS=Homo sapiens OX=9606 GN=LPIN2 PE=1 SV=1	--	--	--	--	--	--	KOG2116	Protein involved in plasmid maintenance/nuclear protein involved in lipid metabolism	[NI]	CELLULAR PROCESSES AND SIGNALING|METABOLISM	Cell motility |Lipid transport and metabolism	S	COG5083	phosphatidylinositol transfer protein	--	PF08235.12	LNS2 (Lipin/Ned1/Smp2)
transcript_10592	XP_018025927.1	PREDICTED: transient receptor potential channel pyrexia-like [Hyalella azteca]	Q9W0T5|PYX_DROME	Transient receptor potential channel pyrexia OS=Drosophila melanogaster OX=7227 GN=pyx PE=2 SV=2	--	--	--	--	--	--	KOG0510	Ankyrin repeat protein	[R]	POORLY CHARACTERIZED	General function prediction only	S	COG0666	Ankyrin Repeat	Molecular Function: cation channel activity (GO:0005261);|Molecular Function: calcium channel activity (GO:0005262);|Biological Process: cation transport (GO:0006812);|Biological Process: potassium ion transport (GO:0006813);|Biological Process: calcium ion transport (GO:0006816);|Biological Process: response to heat (GO:0009408);|Cellular Component: integral component of membrane (GO:0016021);|C…	PF12796.6	Ankyrin repeats (3 copies)
transcript_10593	AHK23026.1	beta-1,3-glucan-binding protein precursor [Astacus astacus]	P81182|BGBP_PENVA	Beta-1,3-glucan-binding protein OS=Penaeus vannamei OX=6689 PE=1 SV=2	--	--	--	--	--	--	--	--	--	--	--	--	--	--	Biological Process: cell surface pattern recognition receptor signaling pathway (GO:0002752);|Cellular Component: extracellular region (GO:0005576);|Biological Process: lipid transport (GO:0006869);|Molecular Function: signaling pattern recognition receptor activity (GO:0008329);|Biological Process: innate immune response (GO:0045087);|Biological Process: regulation of innate immune response (GO:…	--	--
transcript_10594	--	--	--	--	--	--	--	--	--	--	--	--	--	--	--	--	--	--	--	PF05187.12|PF13388.5	Electron transfer flavoprotein-ubiquinone oxidoreductase, 4Fe-4S; Protein of unknown function (DUF4106)
transcript_10595	XP_018027086.1	PREDICTED: semaphorin-1A-like [Hyalella azteca]	Q24322|SEM1A_DROME	Semaphorin-1A OS=Drosophila melanogaster OX=7227 GN=Sema1a PE=2 SV=3	--	--	--	--	--	--	KOG3611	Semaphorins	[T]	CELLULAR PROCESSES AND SIGNALING	Signal transduction mechanisms	--	--	--	Biological Process: neural crest cell migration (GO:0001755);|Cellular Component: extracellular space (GO:0005615);|Cellular Component: plasma membrane (GO:0005886);|Biological Process: axon guidance (GO:0007411);|Biological Process: synapse assembly (GO:0007416);|Biological Process: synaptic target recognition (GO:0008039);|Biological Process: motor neuron axon guidance (GO:0008045);|Molecular F…	PF11377.7	Protein of unknown function (DUF3180)
transcript_10596	--	--	--	--	--	--	--	--	--	--	--	--	--	--	--	--	--	--	--	PF15471.5	Transmembrane protein family 171
transcript_10597	XP_022257247.1	serine/threonine-protein kinase Nek7-like isoform X2 [Limulus polyphemus]	Q8TDX7|NEK7_HUMAN	Serine/threonine-protein kinase Nek7 OS=Homo sapiens OX=9606 GN=NEK7 PE=1 SV=1	--	--	--	--	--	--	KOG0591	NIMA (never in mitosis)-related G2-specific serine/threonine protein kinase	[D]	CELLULAR PROCESSES AND SIGNALING	Cell cycle control, cell division, chromosome partitioning	T	ENOG410XNQP	NIMA-related kinase	Cellular Component: spindle pole (GO:0000922);|Molecular Function: protein serine/threonine kinase activity (GO:0004674);|Molecular Function: ATP binding (GO:0005524);|Cellular Component: nucleoplasm (GO:0005654);|Cellular Component: cytoplasm (GO:0005737);|Cellular Component: microtubule organizing center (GO:0005815);|Cellular Component: microtubule (GO:0005874);|Biological Process: protein pho…	PF00069.24	Protein kinase domain
transcript_10598	--	--	--	--	--	--	--	--	--	--	--	--	--	--	--	--	--	--	--	--	--
transcript_10599	--	--	--	--	--	--	--	--	--	--	--	--	--	--	--	--	--	--	--	--	--
transcript_106	AHK23026.1	beta-1,3-glucan-binding protein precursor [Astacus astacus]	P81182|BGBP_PENVA	Beta-1,3-glucan-binding protein OS=Penaeus vannamei OX=6689 PE=1 SV=2	--	--	--	--	--	--	--	--	--	--	--	--	--	--	Biological Process: cell surface pattern recognition receptor signaling pathway (GO:0002752);|Cellular Component: extracellular region (GO:0005576);|Biological Process: lipid transport (GO:0006869);|Molecular Function: signaling pattern recognition receptor activity (GO:0008329);|Biological Process: innate immune response (GO:0045087);|Biological Process: regulation of innate immune response (GO:…	--	--
transcript_1060	XP_025096655.1	myoferlin-like isoform X5 [Pomacea canaliculata]	Q69ZN7|MYOF_MOUSE	Myoferlin OS=Mus musculus OX=10090 GN=Myof PE=1 SV=2	--	--	--	--	--	--	KOG1326	Membrane-associated protein FER-1 and related ferlins, contain multiple C2 domains	[M]	CELLULAR PROCESSES AND SIGNALING	Cell wall/membrane/envelope biogenesis	S	ENOG410XPT2	Dysferlin, limb girdle muscular dystrophy 2B (Autosomal recessive)	Biological Process: plasma membrane repair (GO:0001778);|Molecular Function: phospholipid binding (GO:0005543);|Cellular Component: plasma membrane (GO:0005886);|Cellular Component: caveola (GO:0005901);|Biological Process: glycerol metabolic process (GO:0006071);|Biological Process: myoblast fusion (GO:0007520);|Cellular Component: integral component of membrane (GO:0016021);|Cellular Component:…	PF00168.29	C2 domain
transcript_10600	XP_018016308.1	PREDICTED: protein transport protein Sec31A-like isoform X2 [Hyalella azteca]	Q7SYD5|SC31A_DANRE	Protein transport protein Sec31A OS=Danio rerio OX=7955 GN=sec31a PE=2 SV=1	442/1261(35.05)	K14005	SEC31	protein transport protein SEC31	ko04141	Protein processing in endoplasmic reticulum	KOG0307	Vesicle coat complex COPII, subunit SEC31	[U]	CELLULAR PROCESSES AND SIGNALING	Intracellular trafficking, secretion, and vesicular transport	U	ENOG410XQ1D	Component of the coat protein complex II (COPII) which promotes the formation of transport vesicles from the endoplasmic reticulum (ER). The coat has two main functions, the physical deformation of the endoplasmic reticulum membrane into vesicles and the selection of cargo molecules	Cellular Component: Golgi membrane (GO:0000139);|Biological Process: liver development (GO:0001889);|Molecular Function: structural molecule activity (GO:0005198);|Cellular Component: endoplasmic reticulum membrane (GO:0005789);|Biological Process: intracellular protein transport (GO:0006886);|Biological Process: ER to Golgi vesicle-mediated transport (GO:0006888);|Biological Process: endoplasmic…	PF12931.6	Sec23-binding domain of Sec16
transcript_10601	XP_018015532.1	PREDICTED: ras-specific guanine nucleotide-releasing factor RalGPS1-like [Hyalella azteca]	Q5JS13|RGPS1_HUMAN	Ras-specific guanine nucleotide-releasing factor RalGPS1 OS=Homo sapiens OX=9606 GN=RALGPS1 PE=1 SV=1	--	--	--	--	--	--	KOG3417	Ras1 guanine nucleotide exchange factor	[T]	CELLULAR PROCESSES AND SIGNALING	Signal transduction mechanisms	T	ENOG410YV9P	Ral GEF with PH domain and SH3 binding motif	Molecular Function: guanyl-nucleotide exchange factor activity (GO:0005085);|Cellular Component: cytoplasm (GO:0005737);|Cellular Component: plasma membrane (GO:0005886);|Biological Process: small GTPase mediated signal transduction (GO:0007264);|Molecular Function: Ral guanyl-nucleotide exchange factor activity (GO:0008321);|Biological Process: regulation of Ral protein signal transduction (GO:0…	PF00617.18	RasGEF domain
transcript_10602	XP_018011570.1	PREDICTED: mediator of RNA polymerase II transcription subunit 16-like [Hyalella azteca]	Q16K67|MED16_AEDAE	Mediator of RNA polymerase II transcription subunit 16 OS=Aedes aegypti OX=7159 GN=MED16 PE=3 SV=1	--	--	--	--	--	--	--	--	--	--	--	K	ENOG410ZRDM	mediator complex subunit 16	Cellular Component: mediator complex (GO:0016592);	PF11635.7	Mediator complex subunit 16
transcript_10604	ASJ77422.1	hexokinase [Macrobrachium nipponense]	Q9NFT7|HXK2_DROME	Hexokinase type 2 OS=Drosophila melanogaster OX=7227 GN=Hex-t2 PE=2 SV=4	--	--	--	--	--	--	KOG1369	Hexokinase	[G]	METABOLISM	Carbohydrate transport and metabolism	G	COG5026	hexokinase	Biological Process: cellular glucose homeostasis (GO:0001678);|Molecular Function: glucokinase activity (GO:0004340);|Molecular Function: hexokinase activity (GO:0004396);|Molecular Function: ATP binding (GO:0005524);|Molecular Function: glucose binding (GO:0005536);|Cellular Component: cytosol (GO:0005829);|Biological Process: fructose metabolic process (GO:0006000);|Biological Process: glucose …	PF03727.15	Hexokinase
transcript_10605	AMO03195.1	polo-like kinase 1 [Penaeus monodon]	P62205|PLK1_XENTR	Serine/threonine-protein kinase PLK1 OS=Xenopus tropicalis OX=8364 GN=plk1 PE=2 SV=1	--	--	--	--	--	--	KOG0575	Polo-like serine/threonine protein kinase	[D]	CELLULAR PROCESSES AND SIGNALING	Cell cycle control, cell division, chromosome partitioning	T	ENOG410XQBP	Polo-like kinase	Biological Process: mitotic cell cycle (GO:0000278);|Cellular Component: kinetochore (GO:0000776);|Molecular Function: protein serine/threonine kinase activity (GO:0004674);|Molecular Function: ATP binding (GO:0005524);|Cellular Component: nucleus (GO:0005634);|Cellular Component: cytoplasm (GO:0005737);|Cellular Component: centrosome (GO:0005813);|Cellular Component: spindle (GO:0005819);|Biolog…	PF00659.17	POLO box duplicated region
transcript_10607	ATU31745.1	calpain-B-like protein, partial [Procambarus clarkii]	Q9VT65|CANB_DROME	Calpain-B OS=Drosophila melanogaster OX=7227 GN=CalpB PE=1 SV=2	--	--	--	--	--	--	KOG0045	Cytosolic Ca2+-dependent cysteine protease (calpain), large subunit (EF-Hand protein superfamily)	[OT]	CELLULAR PROCESSES AND SIGNALING|CELLULAR PROCESSES AND SIGNALING	Posttranslational modification, protein turnover, chaperones |Signal transduction mechanisms	O	ENOG410XP0B	Calpain-like cysteine peptidase	Molecular Function: calcium-dependent cysteine-type endopeptidase activity (GO:0004198);|Molecular Function: calcium ion binding (GO:0005509);|Cellular Component: cytoplasm (GO:0005737);|Biological Process: proteolysis (GO:0006508);|Biological Process: border follicle cell migration (GO:0007298);|Cellular Component: membrane (GO:0016020);|Biological Process: neuron remodeling (GO:0016322);|Biolog…	PF00648.20	Calpain family cysteine protease
transcript_10608	--	--	--	--	--	--	--	--	--	--	--	--	--	--	--	--	--	--	--	--	--
transcript_10609	XP_014247824.1	ecotropic viral integration site 5 ortholog isoform X5 [Cimex lectularius]	Q9VYY9|EVI5_DROME	Ecotropic viral integration site 5 ortholog OS=Drosophila melanogaster OX=7227 GN=Evi5 PE=1 SV=3	--	--	--	--	--	--	KOG4436	Predicted GTPase activator NB4S/EVI5 (contains TBC domain)/Calmodulin-binding protein Pollux (contains PTB and TBC domains)	[R]	POORLY CHARACTERIZED	General function prediction only	S	ENOG410YWJY	ecotropic viral integration site	Molecular Function: GTPase activator activity (GO:0005096);|Cellular Component: cytoplasm (GO:0005737);|Cellular Component: endosome (GO:0005768);|Cellular Component: Golgi apparatus (GO:0005794);|Biological Process: intracellular protein transport (GO:0006886);|Biological Process: border follicle cell migration (GO:0007298);|Molecular Function: Rab GTPase binding (GO:0017137);|Biological Process…	PF00566.17	Rab-GTPase-TBC domain
transcript_1061	XP_018011507.1	PREDICTED: SLIT-ROBO Rho GTPase-activating protein 1-like [Hyalella azteca]	Q7Z6B7|SRGP1_HUMAN	SLIT-ROBO Rho GTPase-activating protein 1 OS=Homo sapiens OX=9606 GN=SRGAP1 PE=1 SV=1	--	--	--	--	--	--	KOG3565	Cdc42-interacting protein CIP4	[Z]	CELLULAR PROCESSES AND SIGNALING	Cytoskeleton	U	ENOG410XS44	extension of a leading process involved in cell motility in cerebral cortex radial glia guided migration	Molecular Function: GTPase activator activity (GO:0005096);|Cellular Component: cytoplasm (GO:0005737);|Cellular Component: cytosol (GO:0005829);|Biological Process: signal transduction (GO:0007165);|Biological Process: negative regulation of cell migration (GO:0030336);|Molecular Function: Rac GTPase binding (GO:0048365);|Biological Process: regulation of small GTPase mediated signal transductio…	PF00611.22|PF00620.26	Fes/CIP4, and EFC/F-BAR homology domain; RhoGAP domain
transcript_10610	XP_018009875.1	PREDICTED: protein amalgam-like isoform X1 [Hyalella azteca]	Q8TDY8|IGDC4_HUMAN	Immunoglobulin superfamily DCC subclass member 4 OS=Homo sapiens OX=9606 GN=IGDCC4 PE=1 SV=1	--	--	--	--	--	--	KOG3510	FOG: Immunoglobulin C-2 Type/fibronectin type III domains	[T]	CELLULAR PROCESSES AND SIGNALING	Signal transduction mechanisms	S	ENOG4110SGT	Immunoglobulin domain	Cellular Component: plasma membrane (GO:0005886);|Cellular Component: integral component of membrane (GO:0016021);	PF07679.15	Immunoglobulin I-set domain
transcript_10611	XP_018026711.1	PREDICTED: uncharacterized protein LOC108682106 [Hyalella azteca]	--	--	--	--	--	--	--	--	--	--	--	--	--	--	--	--	--	PF05729.11	NACHT domain
transcript_10612	ABK60046.1	alpha-2-macroglobulin [Macrobrachium rosenbergii]	P14046|A1I3_RAT	Alpha-1-inhibitor 3 OS=Rattus norvegicus OX=10116 GN=A1i3 PE=1 SV=1	--	--	--	--	--	--	KOG1366	Alpha-macroglobulin	[O]	CELLULAR PROCESSES AND SIGNALING	Posttranslational modification, protein turnover, chaperones	S	ENOG410XRED	Complement component	Molecular Function: serine-type endopeptidase inhibitor activity (GO:0004867);|Cellular Component: extracellular space (GO:0005615);	PF00207.21|PF07677.13|PF07678.13|PF12728.6	Alpha-2-macroglobulin family; A-macroglobulin receptor; A-macroglobulin complement component; Helix-turn-helix domain
transcript_10613	XP_023237386.1	uncharacterized protein LOC111636378 [Centruroides sculpturatus]	--	--	--	--	--	--	--	--	--	--	--	--	--	--	--	--	--	PF13837.5	Myb/SANT-like DNA-binding domain
transcript_10614	XP_018011986.1	PREDICTED: mediator of DNA damage checkpoint protein 1-like [Hyalella azteca]	--	--	--	--	--	--	--	--	--	--	--	--	--	--	--	--	--	PF11593.7	Mediator complex subunit 3 fungal
transcript_10615	--	--	--	--	--	--	--	--	--	--	--	--	--	--	--	--	--	--	--	--	--
transcript_10616	AKE50481.1	AMP-activated protein kinase subunit gamma [Penaeus vannamei]	Q91WG5|AAKG2_MOUSE	5'-AMP-activated protein kinase subunit gamma-2 OS=Mus musculus OX=10090 GN=Prkag2 PE=1 SV=2	--	--	--	--	--	--	KOG1764	5'-AMP-activated protein kinase, gamma subunit	[C]	METABOLISM	Energy production and conversion	S	COG0517	Catalyzes the conversion of inosine 5'-phosphate (IMP) to xanthosine 5'-phosphate (XMP), the first committed and rate- limiting step in the de novo synthesis of guanine nucleotides, and therefore plays an important role in the regulation of cell growth (By similarity)	Molecular Function: AMP-activated protein kinase activity (GO:0004679);|Molecular Function: cAMP-dependent protein kinase inhibitor activity (GO:0004862);|Molecular Function: ATP binding (GO:0005524);|Cellular Component: nucleoplasm (GO:0005654);|Cellular Component: cytosol (GO:0005829);|Biological Process: glycogen metabolic process (GO:0005977);|Biological Process: regulation of glycolytic proc…	PF00571.27	CBS domain
transcript_10618	XP_013070748.1	PREDICTED: replication factor C subunit 5-like [Biomphalaria glabrata]	Q9D0F6|RFC5_MOUSE	Replication factor C subunit 5 OS=Mus musculus OX=10090 GN=Rfc5 PE=1 SV=1	--	--	--	--	--	--	KOG0990	Replication factor C, subunit RFC5	[L]	INFORMATION STORAGE AND PROCESSING	Replication, recombination and repair	L	COG0470	DNA polymerase III subunit delta'	Molecular Function: DNA clamp loader activity (GO:0003689);|Molecular Function: ATP binding (GO:0005524);|Cellular Component: nucleus (GO:0005634);|Cellular Component: DNA replication factor C complex (GO:0005663);|Biological Process: DNA-dependent DNA replication (GO:0006261);|Molecular Function: enzyme binding (GO:0019899);|Cellular Component: Ctf18 RFC-like complex (GO:0031390);|Molecular Func…	PF08542.10	Replication factor C C-terminal domain
transcript_10619	--	--	--	--	--	--	--	--	--	--	--	--	--	--	--	--	--	--	--	--	--
transcript_1062	PNF26905.1	hypothetical protein B7P43_G15123, partial [Cryptotermes secundus]	Q6UXY8|TMC5_HUMAN	Transmembrane channel-like protein 5 OS=Homo sapiens OX=9606 GN=TMC5 PE=2 SV=3	--	--	--	--	--	--	--	--	--	--	--	U	ENOG410XR0Y	Transmembrane channel-like	Molecular Function: ion channel activity (GO:0005216);|Cellular Component: integral component of plasma membrane (GO:0005887);|Molecular Function: mechanosensitive ion channel activity (GO:0008381);|Cellular Component: extracellular exosome (GO:0070062);	PF07810.12	TMC domain
transcript_10620	XP_018017966.1	PREDICTED: collagen alpha-1(I) chain-like isoform X2 [Hyalella azteca]	Q91717|CO2A1_XENLA	Collagen alpha-1(II) chain OS=Xenopus laevis OX=8355 GN=col2a1 PE=2 SV=2	--	--	--	--	--	--	KOG3544	Collagens (type IV and type XIII), and related proteins	[W]	CELLULAR PROCESSES AND SIGNALING	Extracellular structures	S	ENOG410XNMM	collagen, type	Molecular Function: extracellular matrix structural constituent (GO:0005201);|Cellular Component: extracellular region (GO:0005576);|Cellular Component: collagen trimer (GO:0005581);|Molecular Function: metal ion binding (GO:0046872);	PF01391.17|PF10428.8	Collagen triple helix repeat (20 copies); RAM signalling pathway protein
transcript_10621	--	--	--	--	--	--	--	--	--	--	--	--	--	--	--	--	--	--	--	--	--
transcript_10622	--	--	--	--	--	--	--	--	--	--	--	--	--	--	--	--	--	--	--	PF04578.12	Protein of unknown function, DUF594
transcript_10623	XP_018015355.1	PREDICTED: uncharacterized protein LOC108672229 isoform X1 [Hyalella azteca]	Q8WXE0|CSKI2_HUMAN	Caskin-2 OS=Homo sapiens OX=9606 GN=CASKIN2 PE=1 SV=2	--	--	--	--	--	--	KOG4384	Uncharacterized SAM domain protein	[R]	POORLY CHARACTERIZED	General function prediction only	S	ENOG41112DU	CASK interacting protein	Cellular Component: cytoplasm (GO:0005737);|Cellular Component: membrane (GO:0016020);	PF00536.29	SAM domain (Sterile alpha motif)
transcript_10624	AGT21375.1	sterile-alpha and armadillo motif containing protein [Eriocheir sinensis]	Q6IDD9|SARM1_DROME	Sterile alpha and TIR motif-containing protein 1 OS=Drosophila melanogaster OX=7227 GN=Ect4 PE=2 SV=1	--	--	--	--	--	--	KOG3678	SARM protein (with sterile alpha and armadillo motifs)	[W]	CELLULAR PROCESSES AND SIGNALING	Extracellular structures	S	ENOG410XQ4A	Sterile alpha and TIR motif containing 1	Cellular Component: cytoplasm (GO:0005737);|Biological Process: signal transduction (GO:0007165);|Cellular Component: axon (GO:0030424);|Cellular Component: dendrite (GO:0030425);|Biological Process: negative regulation of MyD88-independent toll-like receptor signaling pathway (GO:0034128);|Molecular Function: signaling adaptor activity (GO:0035591);|Cellular Component: neuron projection (GO:0043…	PF07647.16	SAM domain (Sterile alpha motif)
transcript_10625	XP_018015554.1	PREDICTED: zinc transporter foi-like [Hyalella azteca]	Q9VSL7|FOI_DROME	Zinc transporter foi OS=Drosophila melanogaster OX=7227 GN=foi PE=1 SV=3	--	--	--	--	--	--	KOG2693	Putative zinc transporter	[P]	METABOLISM	Inorganic ion transport and metabolism	P	COG0428	zinc transporter	Molecular Function: zinc ion transmembrane transporter activity (GO:0005385);|Cellular Component: plasma membrane (GO:0005886);|Cellular Component: integral component of plasma membrane (GO:0005887);|Biological Process: zinc ion transport (GO:0006829);|Biological Process: cellular zinc ion homeostasis (GO:0006882);|Biological Process: pole cell migration (GO:0007280);|Biological Process: central …	PF02535.21	ZIP Zinc transporter
transcript_10626	XP_018010484.1	PREDICTED: ATP-dependent helicase brm-like [Hyalella azteca]	P25439|BRM_DROME	ATP-dependent helicase brm OS=Drosophila melanogaster OX=7227 GN=brm PE=1 SV=2	--	--	--	--	--	--	KOG0386	Chromatin remodeling complex SWI/SNF, component SWI2 and related ATPases (DNA/RNA helicase superfamily)	[BK]	INFORMATION STORAGE AND PROCESSING|INFORMATION STORAGE AND PROCESSING	Chromatin structure and dynamics |Transcription	L	COG0553	helicase	Molecular Function: transcription coactivator binding (GO:0001223);|Molecular Function: helicase activity (GO:0004386);|Molecular Function: ATP binding (GO:0005524);|Cellular Component: nucleus (GO:0005634);|Biological Process: regulation of transcription by RNA polymerase II (GO:0006357);|Biological Process: negative regulation of neuroblast proliferation (GO:0007406);|Biological Process: axonog…	PF00176.22	SNF2 family N-terminal domain
transcript_10627	XP_012275291.1	protein spinster isoform X1 [Orussus abietinus]	Q9GQQ0|SPIN_DROME	Protein spinster OS=Drosophila melanogaster OX=7227 GN=spin PE=1 SV=1	--	--	--	--	--	--	KOG1330	Sugar transporter/spinster transmembrane protein	[G]	METABOLISM	Carbohydrate transport and metabolism	G	COG0477	major facilitator Superfamily	Cellular Component: lysosomal membrane (GO:0005765);|Biological Process: lipid transport (GO:0006869);|Biological Process: endocytosis (GO:0006897);|Biological Process: lysosome organization (GO:0007040);|Biological Process: courtship behavior (GO:0007619);|Biological Process: endosome to lysosome transport (GO:0008333);|Biological Process: glial cell migration (GO:0008347);|Biological Process: r…	PF07690.15	Major Facilitator Superfamily
transcript_10629	XP_020709611.1	calcium uptake protein 3, mitochondrial isoform X3 [Athalia rosae]	Q9CTY5|MICU3_MOUSE	Calcium uptake protein 3, mitochondrial OS=Mus musculus OX=10090 GN=Micu3 PE=2 SV=2	--	--	--	--	--	--	KOG2643	Ca2+ binding protein, contains EF-hand motifs	[P]	METABOLISM	Inorganic ion transport and metabolism	S	ENOG410ZSC1	EF-hand domain family, member	Molecular Function: calcium ion binding (GO:0005509);|Cellular Component: mitochondrion (GO:0005739);|Cellular Component: integral component of membrane (GO:0016021);	--	--
transcript_1063	PSN42503.1	Myotubularin-related protein 13 [Blattella germanica]	Q86WG5|MTMRD_HUMAN	Myotubularin-related protein 13 OS=Homo sapiens OX=9606 GN=SBF2 PE=1 SV=1	--	--	--	--	--	--	KOG1090	Predicted dual-specificity phosphatase	[R]	POORLY CHARACTERIZED	General function prediction only	S	ENOG410XTJ1	SET binding factor	--	PF00169.28|PF06602.13	PH domain; Myotubularin-like phosphatase domain
transcript_10630	XP_018017572.1	PREDICTED: transmembrane protein 241-like isoform X1 [Hyalella azteca]	Q24JQ0|TM241_HUMAN	Transmembrane protein 241 OS=Homo sapiens OX=9606 GN=TMEM241 PE=2 SV=1	--	--	--	--	--	--	KOG1444	Nucleotide-sugar transporter VRG4/SQV-7	[GOU]	METABOLISM|CELLULAR PROCESSES AND SIGNALING|CELLULAR PROCESSES AND SIGNALING	Carbohydrate transport and metabolism |Posttranslational modification, protein turnover, chaperones |Intracellular trafficking, secretion, and vesicular transport	U	COG5070	Solute carrier family 35	Cellular Component: integral component of membrane (GO:0016021);	PF00892.19	EamA-like transporter family
transcript_10631	XP_018022843.1	PREDICTED: mucin-17-like [Hyalella azteca]	Q5DRA8|PCDGG_PANTR	Protocadherin gamma-B4 OS=Pan troglodytes OX=9598 GN=PCDHGB4 PE=3 SV=1	--	--	--	--	--	--	KOG3594	FOG: Cadherin repeats	[S]	POORLY CHARACTERIZED	Function unknown	S	ENOG410XTGH	cadherin, EGF LAG seven-pass G-type receptor	Molecular Function: calcium ion binding (GO:0005509);|Cellular Component: integral component of plasma membrane (GO:0005887);|Biological Process: cell adhesion (GO:0007155);|Biological Process: homophilic cell adhesion via plasma membrane adhesion molecules (GO:0007156);	PF00028.16	Cadherin domain
transcript_10632	--	--	--	--	--	--	--	--	--	--	--	--	--	--	--	--	--	--	--	--	--
transcript_10633	--	--	--	--	--	--	--	--	--	--	--	--	--	--	--	--	--	--	--	PF13349.5	Putative adhesin
transcript_10634	XP_021919853.1	unconventional myosin-Ia [Zootermopsis nevadensis]	P46735|MYO1B_MOUSE	Unconventional myosin-Ib OS=Mus musculus OX=10090 GN=Myo1b PE=1 SV=3	--	--	--	--	--	--	KOG0164	Myosin class I heavy chain	[Z]	CELLULAR PROCESSES AND SIGNALING	Cytoskeleton	Z	COG5022	myosin heavy chain	Molecular Function: microfilament motor activity (GO:0000146);|Molecular Function: motor activity (GO:0003774);|Molecular Function: actin binding (GO:0003779);|Molecular Function: calmodulin binding (GO:0005516);|Molecular Function: ATP binding (GO:0005524);|Molecular Function: phosphatidylinositol-4,5-bisphosphate binding (GO:0005546);|Molecular Function: phosphatidylinositol-3,4,5-trisphosphate…	PF00063.20	Myosin head (motor domain)
transcript_10636	XP_018013115.1	PREDICTED: BRO1 domain-containing protein BROX-like [Hyalella azteca]	Q4V8K5|BROX_RAT	BRO1 domain-containing protein BROX OS=Rattus norvegicus OX=10116 GN=Brox PE=2 SV=1	--	--	--	--	--	--	--	--	--	--	--	S	ENOG410ZHPX	BRO1 domain and CAAX motif containing	Cellular Component: membrane (GO:0016020);	PF03097.17	BRO1-like domain
transcript_10637	AFC36878.1	14-3-3 epsilon-like transcript variant 2 [Penaeus vannamei]	P92177|1433E_DROME	14-3-3 protein epsilon OS=Drosophila melanogaster OX=7227 GN=14-3-3epsilon PE=1 SV=2	--	--	--	--	--	--	KOG0841	Multifunctional chaperone (14-3-3 family)	[O]	CELLULAR PROCESSES AND SIGNALING	Posttranslational modification, protein turnover, chaperones	T	COG5040	Tyrosine 3-monooxygenase tryptophan 5-monooxygenase activation protein	Biological Process: DNA damage checkpoint (GO:0000077);|Cellular Component: nucleus (GO:0005634);|Cellular Component: nucleoplasm (GO:0005654);|Cellular Component: chromosome (GO:0005694);|Cellular Component: cytoplasm (GO:0005737);|Cellular Component: centrosome (GO:0005813);|Cellular Component: cytosol (GO:0005829);|Cellular Component: plasma membrane (GO:0005886);|Biological Process: regulatio…	PF00244.19	14-3-3 protein
transcript_10638	XP_021931048.1	uncharacterized protein LOC110835283 isoform X6 [Zootermopsis nevadensis]	--	--	--	--	--	--	--	--	--	--	--	--	--	S	ENOG41113PF	NA	--	PF15891.4	Nucleoside 2-deoxyribosyltransferase like
transcript_10639	XP_021924008.1	tetratricopeptide repeat protein 7B isoform X2 [Zootermopsis nevadensis]	Q86TV6|TTC7B_HUMAN	Tetratricopeptide repeat protein 7B OS=Homo sapiens OX=9606 GN=TTC7B PE=1 SV=3	--	--	--	--	--	--	KOG4162	Predicted calmodulin-binding protein	[T]	CELLULAR PROCESSES AND SIGNALING	Signal transduction mechanisms	S	ENOG410XQ09	Tetratricopeptide repeat	Cellular Component: cytosol (GO:0005829);|Cellular Component: plasma membrane (GO:0005886);|Biological Process: phosphatidylinositol phosphorylation (GO:0046854);|Biological Process: protein localization to plasma membrane (GO:0072659);	PF07719.16	Tetratricopeptide repeat
transcript_1064	XP_023712283.1	protein TANC2 isoform X3 [Cryptotermes secundus]	Q9HCD6|TANC2_HUMAN	Protein TANC2 OS=Homo sapiens OX=9606 GN=TANC2 PE=1 SV=3	--	--	--	--	--	--	KOG0504	FOG: Ankyrin repeat	[R]	POORLY CHARACTERIZED	General function prediction only	S	COG0666	Ankyrin Repeat	Biological Process: in utero embryonic development (GO:0001701);|Cellular Component: glutamatergic synapse (GO:0098978);|Cellular Component: postsynaptic density, intracellular component (GO:0099092);	PF12796.6	Ankyrin repeats (3 copies)
transcript_10640	XP_018008782.1	PREDICTED: laminin subunit alpha-like [Hyalella azteca]	Q00174|LAMA_DROME	Laminin subunit alpha OS=Drosophila melanogaster OX=7227 GN=LanA PE=1 SV=2	--	--	--	--	--	--	KOG1836	Extracellular matrix glycoprotein Laminin subunits alpha and gamma	[W]	CELLULAR PROCESSES AND SIGNALING	Extracellular structures	S	ENOG410ZVNS	Laminin, alpha	Molecular Function: signaling receptor binding (GO:0005102);|Cellular Component: basement membrane (GO:0005604);|Biological Process: axon guidance (GO:0007411);|Biological Process: mesoderm development (GO:0007498);|Biological Process: heart development (GO:0007507);|Cellular Component: synaptic vesicle (GO:0008021);|Biological Process: female meiosis chromosome segregation (GO:0016321);|Cellular…	PF00054.22	Laminin G domain
transcript_10641	XP_018022803.1	PREDICTED: KH domain-containing, RNA-binding, signal transduction-associated protein 2-like [Hyalella azteca]	O75525|KHDR3_HUMAN	KH domain-containing, RNA-binding, signal transduction-associated protein 3 OS=Homo sapiens OX=9606 GN=KHDRBS3 PE=1 SV=1	--	--	--	--	--	--	KOG1588	RNA-binding protein Sam68 and related KH domain proteins	[A]	INFORMATION STORAGE AND PROCESSING	RNA processing and modification	A	COG5176	mRNA processing	Molecular Function: RNA binding (GO:0003723);|Cellular Component: nucleus (GO:0005634);|Cellular Component: nucleoplasm (GO:0005654);|Biological Process: mRNA processing (GO:0006397);|Molecular Function: SH3 domain binding (GO:0017124);|Molecular Function: protein domain specific binding (GO:0019904);|Molecular Function: identical protein binding (GO:0042802);|Biological Process: regulation of mR…	PF00013.28	KH domain
transcript_10642	XP_018009990.1	PREDICTED: septin-7-like isoform X2 [Hyalella azteca]	P40797|PNUT_DROME	Protein peanut OS=Drosophila melanogaster OX=7227 GN=pnut PE=1 SV=2	--	--	--	--	--	--	KOG2655	Septin family protein (P-loop GTPase)	[DZU]	CELLULAR PROCESSES AND SIGNALING|CELLULAR PROCESSES AND SIGNALING|CELLULAR PROCESSES AND SIGNALING	Cell cycle control, cell division, chromosome partitioning |Cytoskeleton |Intracellular trafficking, secretion, and vesicular transport	DZ	COG5019	Cell division control protein	Biological Process: mitotic cytokinesis (GO:0000281);|Biological Process: actomyosin contractile ring assembly (GO:0000915);|Biological Process: septin ring assembly (GO:0000921);|Molecular Function: actin binding (GO:0003779);|Molecular Function: GTPase activity (GO:0003924);|Molecular Function: GTP binding (GO:0005525);|Cellular Component: mitochondrion (GO:0005739);|Cellular Component: plasma …	PF00735.17	Septin
transcript_10643	XP_022249627.1	eukaryotic translation initiation factor 4 gamma 3-like isoform X2 [Limulus polyphemus]	Q04637|IF4G1_HUMAN	Eukaryotic translation initiation factor 4 gamma 1 OS=Homo sapiens OX=9606 GN=EIF4G1 PE=1 SV=4	--	--	--	--	--	--	KOG0401	Translation initiation factor 4F, ribosome/mRNA-bridging subunit (eIF-4G)	[J]	INFORMATION STORAGE AND PROCESSING	Translation, ribosomal structure and biogenesis	J	ENOG410XS4P	Eukaryotic translation initiation factor 4 gamma	Biological Process: nuclear-transcribed mRNA catabolic process, nonsense-mediated decay (GO:0000184);|Biological Process: behavioral fear response (GO:0001662);|Biological Process: cap-dependent translational initiation (GO:0002191);|Molecular Function: RNA binding (GO:0003723);|Molecular Function: mRNA binding (GO:0003729);|Molecular Function: translation initiation factor activity (GO:0003743);…	PF02854.18	MIF4G domain
transcript_10644	--	--	--	--	--	--	--	--	--	--	--	--	--	--	--	--	--	--	--	--	--
transcript_10645	XP_021379630.1	uncharacterized protein LOC110467064 [Mizuhopecten yessoensis]	Q09575|YRD6_CAEEL	Uncharacterized protein K02A2.6 OS=Caenorhabditis elegans OX=6239 GN=K02A2.6 PE=4 SV=1	--	--	--	--	--	--	KOG0017	FOG: Transposon-encoded proteins with TYA, reverse transcriptase, integrase domains in various combinations	[R]	POORLY CHARACTERIZED	General function prediction only	L	COG2801	Retrotransposon protein	Molecular Function: nucleic acid binding (GO:0003676);|Molecular Function: zinc ion binding (GO:0008270);|Biological Process: DNA integration (GO:0015074);	--	--
transcript_10646	KYB26661.1	Angiogenic factor with G patch and FHA domains 1-like Protein [Tribolium castaneum]	Q8N302|AGGF1_HUMAN	Angiogenic factor with G patch and FHA domains 1 OS=Homo sapiens OX=9606 GN=AGGF1 PE=1 SV=2	--	--	--	--	--	--	KOG0154	RNA-binding protein RBM5 and related proteins, contain G-patch and RRM domains	[R]	POORLY CHARACTERIZED	General function prediction only	A	ENOG410ZKVJ	Angiogenic factor with G patch and FHA domains	Biological Process: angiogenesis (GO:0001525);|Biological Process: vasculogenesis (GO:0001570);|Biological Process: positive regulation of endothelial cell proliferation (GO:0001938);|Molecular Function: nucleic acid binding (GO:0003676);|Cellular Component: extracellular region (GO:0005576);|Cellular Component: cytoplasm (GO:0005737);|Biological Process: cell adhesion (GO:0007155);|Biological Pr…	PF01585.22	G-patch domain
transcript_1065	XP_021916234.1	LOW QUALITY PROTEIN: rho guanine nucleotide exchange factor 11 [Zootermopsis nevadensis]	O15085|ARHGB_HUMAN	Rho guanine nucleotide exchange factor 11 OS=Homo sapiens OX=9606 GN=ARHGEF11 PE=1 SV=1	--	--	--	--	--	--	KOG3520	Predicted guanine nucleotide exchange factor	[T]	CELLULAR PROCESSES AND SIGNALING	Signal transduction mechanisms	T	COG5422	guanine nucleotide exchange factor	Biological Process: regulation of cell growth (GO:0001558);|Molecular Function: G protein-coupled receptor binding (GO:0001664);|Molecular Function: guanyl-nucleotide exchange factor activity (GO:0005085);|Molecular Function: Rho guanyl-nucleotide exchange factor activity (GO:0005089);|Molecular Function: GTPase activator activity (GO:0005096);|Cellular Component: cytoplasm (GO:0005737);|Cellular…	PF00595.23|PF09128.10	PDZ domain (Also known as DHR or GLGF); Regulator of G protein signalling-like domain
transcript_10650	XP_020898162.1	phospholysine phosphohistidine inorganic pyrophosphate phosphatase-like [Exaiptasia pallida]	Q0VD18|LHPP_BOVIN	Phospholysine phosphohistidine inorganic pyrophosphate phosphatase OS=Bos taurus OX=9913 GN=LHPP PE=1 SV=1	149/265(56.23)	K11725	LHPP	phospholysine phosphohistidine inorganic pyrophosphate phosphatase [EC:3.6.1.1 3.1.3.-]	ko00190	Oxidative phosphorylation	KOG3040	Predicted sugar phosphatase (HAD superfamily)	[R]	POORLY CHARACTERIZED	General function prediction only	G	COG0647	Hydrolase	Molecular Function: magnesium ion binding (GO:0000287);|Molecular Function: inorganic diphosphatase activity (GO:0004427);|Cellular Component: nucleus (GO:0005634);|Cellular Component: cytosol (GO:0005829);|Biological Process: protein dephosphorylation (GO:0006470);|Biological Process: phosphate-containing compound metabolic process (GO:0006796);|Biological Process: dephosphorylation (GO:0016311)…	PF13242.5	HAD-hyrolase-like
transcript_10651	XP_024214762.1	cGMP-dependent protein kinase, isozyme 2 forms cD4/T1/T3A/T3B isoform X6 [Halyomorpha halys]	Q03043|KGP24_DROME	cGMP-dependent protein kinase, isozyme 2 forms cD4/T1/T3A/T3B OS=Drosophila melanogaster OX=7227 GN=for PE=1 SV=3	--	--	--	--	--	--	KOG0614	cGMP-dependent protein kinase	[T]	CELLULAR PROCESSES AND SIGNALING	Signal transduction mechanisms	T	ENOG410XPQQ	CAMP-dependent protein kinase, catalytic subunit	Molecular Function: protein serine/threonine kinase activity (GO:0004674);|Molecular Function: cGMP-dependent protein kinase activity (GO:0004692);|Molecular Function: ATP binding (GO:0005524);|Cellular Component: cytoplasm (GO:0005737);|Cellular Component: cytosol (GO:0005829);|Cellular Component: plasma membrane (GO:0005886);|Biological Process: protein phosphorylation (GO:0006468);|Biological …	PF00069.24	Protein kinase domain
transcript_10652	XP_013381496.1	glycosaminoglycan xylosylkinase isoform X2 [Lingula anatina]	O75063|XYLK_HUMAN	Glycosaminoglycan xylosylkinase OS=Homo sapiens OX=9606 GN=FAM20B PE=1 SV=1	--	--	--	--	--	--	KOG3829	Uncharacterized conserved protein	[S]	POORLY CHARACTERIZED	Function unknown	S	ENOG410XQEJ	Family with sequence similarity 20, member	Cellular Component: Golgi membrane (GO:0000139);|Molecular Function: ATP binding (GO:0005524);|Cellular Component: nucleoplasm (GO:0005654);|Cellular Component: Golgi apparatus (GO:0005794);|Cellular Component: integral component of membrane (GO:0016021);|Molecular Function: kinase activity (GO:0016301);|Molecular Function: phosphotransferase activity, alcohol group as acceptor (GO:0016773);|Mole…	PF06702.11	Golgi casein kinase, C-terminal, Fam20
transcript_10653	XP_018011335.1	PREDICTED: serine/threonine-protein kinase DCLK1-like [Hyalella azteca]	O15075|DCLK1_HUMAN	Serine/threonine-protein kinase DCLK1 OS=Homo sapiens OX=9606 GN=DCLK1 PE=1 SV=2	--	--	--	--	--	--	KOG0032	Ca2+/calmodulin-dependent protein kinase, EF-Hand protein superfamily	[T]	CELLULAR PROCESSES AND SIGNALING	Signal transduction mechanisms	T	ENOG410YA63	doublecortin-like kinase	Biological Process: neuron migration (GO:0001764);|Molecular Function: protein kinase activity (GO:0004672);|Molecular Function: protein serine/threonine kinase activity (GO:0004674);|Molecular Function: ATP binding (GO:0005524);|Cellular Component: intracellular (GO:0005622);|Cellular Component: integral component of plasma membrane (GO:0005887);|Biological Process: protein phosphorylation (GO:0…	PF00069.24	Protein kinase domain
transcript_10654	--	--	--	--	--	--	--	--	--	--	--	--	--	--	--	--	--	--	--	--	--
transcript_10655	PNF14070.1	T-complex protein 11-like protein 1 [Cryptotermes secundus]	Q9NUJ3|T11L1_HUMAN	T-complex protein 11-like protein 1 OS=Homo sapiens OX=9606 GN=TCP11L1 PE=1 SV=1	--	--	--	--	--	--	KOG1981	SOK1 kinase belonging to the STE20/SPS1/GC kinase family	[T]	CELLULAR PROCESSES AND SIGNALING	Signal transduction mechanisms	S	ENOG410ZDEH	t-complex 11	Cellular Component: microtubule (GO:0005874);	PF05794.12	T-complex protein 11
transcript_10656	XP_025894279.1	poly [ADP-ribose] polymerase 12-like [Nothoprocta perdicaria]	Q8BZ20|PAR12_MOUSE	Poly [ADP-ribose] polymerase 12 OS=Mus musculus OX=10090 GN=Parp12 PE=1 SV=3	--	--	--	--	--	--	--	--	--	--	--	S	ENOG410ZFB8	poly (ADP-ribose) polymerase family, member 12	Molecular Function: NAD+ ADP-ribosyltransferase activity (GO:0003950);|Cellular Component: nucleus (GO:0005634);|Molecular Function: metal ion binding (GO:0046872);	PF00644.19	Poly(ADP-ribose) polymerase catalytic domain
transcript_10657	XP_018007686.1	PREDICTED: uncharacterized protein LOC108665446 [Hyalella azteca]	--	--	--	--	--	--	--	--	KOG2521	Uncharacterized conserved protein	[S]	POORLY CHARACTERIZED	Function unknown	S	ENOG4111184	transmembrane protein 53	--	PF05705.13	Eukaryotic protein of unknown function (DUF829)
transcript_10658	AHK23026.1	beta-1,3-glucan-binding protein precursor [Astacus astacus]	P81182|BGBP_PENVA	Beta-1,3-glucan-binding protein OS=Penaeus vannamei OX=6689 PE=1 SV=2	--	--	--	--	--	--	--	--	--	--	--	--	--	--	Biological Process: cell surface pattern recognition receptor signaling pathway (GO:0002752);|Cellular Component: extracellular region (GO:0005576);|Biological Process: lipid transport (GO:0006869);|Molecular Function: signaling pattern recognition receptor activity (GO:0008329);|Biological Process: innate immune response (GO:0045087);|Biological Process: regulation of innate immune response (GO:…	--	--
transcript_10659	RMX56603.1	hypothetical protein pdam_00002407 [Pocillopora damicornis]	--	--	--	--	--	--	--	--	--	--	--	--	--	--	--	--	--	PF03281.13|PF12796.6	Mab-21 protein; Ankyrin repeats (3 copies)
transcript_1066	XP_012143730.1	PREDICTED: gamma-soluble NSF attachment protein-like [Megachile rotundata]	Q9CWZ7|SNAG_MOUSE	Gamma-soluble NSF attachment protein OS=Mus musculus OX=10090 GN=Napg PE=1 SV=1	--	--	--	--	--	--	KOG1585	Protein required for fusion of vesicles in vesicular transport, gamma-SNAP	[U]	CELLULAR PROCESSES AND SIGNALING	Intracellular trafficking, secretion, and vesicular transport	S	ENOG410ZYD7	N-ethylmaleimide-sensitive factor attachment protein, gamma	Molecular Function: soluble NSF attachment protein activity (GO:0005483);|Cellular Component: mitochondrion (GO:0005739);|Cellular Component: vacuolar membrane (GO:0005774);|Biological Process: intracellular protein transport (GO:0006886);|Biological Process: vesicle-mediated transport (GO:0016192);|Molecular Function: syntaxin binding (GO:0019905);|Cellular Component: SNARE complex (GO:0031201);…	PF14938.5	Soluble NSF attachment protein, SNAP
transcript_10660	AFA26604.1	farnesoic acid O-methyltransferase [Macrobrachium nipponense]	Q8IZJ3|CPMD8_HUMAN	C3 and PZP-like alpha-2-macroglobulin domain-containing protein 8 OS=Homo sapiens OX=9606 GN=CPAMD8 PE=1 SV=2	--	--	--	--	--	--	KOG1366	Alpha-macroglobulin	[O]	CELLULAR PROCESSES AND SIGNALING	Posttranslational modification, protein turnover, chaperones	S	ENOG410Y1IK	Protein of unknown function (DUF3421)	Biological Process: eye development (GO:0001654);|Molecular Function: serine-type endopeptidase inhibitor activity (GO:0004867);|Cellular Component: extracellular space (GO:0005615);|Cellular Component: plasma membrane (GO:0005886);	PF12248.7	Farnesoic acid 0-methyl transferase
transcript_10661	XP_023708908.1	peroxisomal targeting signal 1 receptor [Cryptotermes secundus]	P50542|PEX5_HUMAN	Peroxisomal targeting signal 1 receptor OS=Homo sapiens OX=9606 GN=PEX5 PE=1 SV=3	297/660(45.00)	K13342	PEX5, PXR1	peroxin-5	ko04146	Peroxisome	KOG1125	TPR repeat-containing protein	[R]	POORLY CHARACTERIZED	General function prediction only	O	ENOG410XQ6Q	peroxisomal biogenesis factor	Molecular Function: peroxisome targeting sequence binding (GO:0000268);|Molecular Function: peroxisome matrix targeting signal-1 binding (GO:0005052);|Cellular Component: intracellular (GO:0005622);|Cellular Component: cytoplasm (GO:0005737);|Cellular Component: peroxisome (GO:0005777);|Cellular Component: peroxisomal membrane (GO:0005778);|Cellular Component: peroxisomal matrix (GO:0005782);|Cel…	PF00515.27	Tetratricopeptide repeat
transcript_10662	XP_018018816.1	PREDICTED: solute carrier family 22 member 15-like isoform X1 [Hyalella azteca]	Q7ZX53|S22FL_XENLA	Solute carrier family 22 member 15-like OS=Xenopus laevis OX=8355 GN=slc22a15b PE=2 SV=1	--	--	--	--	--	--	KOG0255	Synaptic vesicle transporter SVOP and related transporters (major facilitator superfamily)	[R]	POORLY CHARACTERIZED	General function prediction only	G	ENOG410XSRI	solute carrier family 22	Biological Process: ion transport (GO:0006811);|Cellular Component: integral component of membrane (GO:0016021);|Molecular Function: transmembrane transporter activity (GO:0022857);	PF00083.23	Sugar (and other) transporter
transcript_10663	--	--	--	--	--	--	--	--	--	--	--	--	--	--	--	--	--	--	--	--	--
transcript_10664	AJE25828.1	alpha-2-macroglobulin [Macrobrachium rosenbergii]	P28665|MUG1_MOUSE	Murinoglobulin-1 OS=Mus musculus OX=10090 GN=Mug1 PE=1 SV=3	--	--	--	--	--	--	KOG1366	Alpha-macroglobulin	[O]	CELLULAR PROCESSES AND SIGNALING	Posttranslational modification, protein turnover, chaperones	S	ENOG410XRED	Complement component	Molecular Function: serine-type endopeptidase inhibitor activity (GO:0004867);|Cellular Component: extracellular space (GO:0005615);|Biological Process: embryo implantation (GO:0007566);	PF07678.13	A-macroglobulin complement component
transcript_10665	XP_018017978.1	PREDICTED: 2-aminoethanethiol dioxygenase-like [Hyalella azteca]	Q6PDY2|AEDO_MOUSE	2-aminoethanethiol dioxygenase OS=Mus musculus OX=10090 GN=Ado PE=1 SV=2	77/187(41.18)	K10712	ADO	cysteamine dioxygenase [EC:1.13.11.19]	ko00430	Taurine and hypotaurine metabolism	KOG4281	Uncharacterized conserved protein	[S]	POORLY CHARACTERIZED	Function unknown	S	ENOG4111Y3H	2-aminoethanethiol	Cellular Component: mitochondrion (GO:0005739);|Molecular Function: metal ion binding (GO:0046872);|Molecular Function: cysteamine dioxygenase activity (GO:0047800);	PF07847.11	PCO_ADO
transcript_10666	--	--	--	--	--	--	--	--	--	--	--	--	--	--	--	--	--	--	--	--	--
transcript_10667	XP_018017402.1	PREDICTED: serine/threonine-protein kinase NIM1-like [Hyalella azteca]	Q8IY84|NIM1_HUMAN	Serine/threonine-protein kinase NIM1 OS=Homo sapiens OX=9606 GN=NIM1K PE=1 SV=1	--	--	--	--	--	--	KOG0583	Serine/threonine protein kinase	[T]	CELLULAR PROCESSES AND SIGNALING	Signal transduction mechanisms	T	COG0515	Serine Threonine protein kinase	Molecular Function: magnesium ion binding (GO:0000287);|Molecular Function: protein serine/threonine kinase activity (GO:0004674);|Molecular Function: ATP binding (GO:0005524);|Cellular Component: nucleus (GO:0005634);|Cellular Component: cytoplasm (GO:0005737);|Biological Process: protein phosphorylation (GO:0006468);|Cellular Component: nucleotide-activated protein kinase complex (GO:0031588);|…	PF00069.24	Protein kinase domain
transcript_10668	--	--	--	--	--	--	--	--	--	--	--	--	--	--	--	--	--	--	--	PF02178.18	AT hook motif
transcript_10669	XP_005794986.1	peroxisomal multifunctional enzyme type 2 [Xiphophorus maculatus]	P51659|DHB4_HUMAN	Peroxisomal multifunctional enzyme type 2 OS=Homo sapiens OX=9606 GN=HSD17B4 PE=1 SV=3	--	--	--	--	--	--	--	--	--	--	--	I	COG2030	maoc domain protein dehydratase	Biological Process: very long-chain fatty acid metabolic process (GO:0000038);|Biological Process: osteoblast differentiation (GO:0001649);|Molecular Function: 3-hydroxyacyl-CoA dehydrogenase activity (GO:0003857);|Molecular Function: signaling receptor binding (GO:0005102);|Cellular Component: peroxisome (GO:0005777);|Cellular Component: peroxisomal membrane (GO:0005778);|Cellular Component: per…	PF00106.24	short chain dehydrogenase
transcript_1067	AYD41576.1	angiopoietin-related protein 2-like protein, partial [Procambarus clarkii]	Q9U8W7|TL5B_TACTR	Techylectin-5B OS=Tachypleus tridentatus OX=6853 PE=1 SV=1	--	--	--	--	--	--	KOG2579	Ficolin and related extracellular proteins	[R]	POORLY CHARACTERIZED	General function prediction only	S	ENOG410ZYS4	fibrinogen	Cellular Component: extracellular region (GO:0005576);|Molecular Function: carbohydrate binding (GO:0030246);|Molecular Function: metal ion binding (GO:0046872);|Biological Process: cell-cell adhesion (GO:0098609);	PF00147.17|PF05266.13	Fibrinogen beta and gamma chains, C-terminal globular domain; Protein of unknown function (DUF724)
transcript_10671	XP_021936230.1	3'(2'),5'-bisphosphate nucleotidase 1 [Zootermopsis nevadensis]	Q9Z1N4|BPNT1_RAT	3'(2'),5'-bisphosphate nucleotidase 1 OS=Rattus norvegicus OX=10116 GN=Bpnt1 PE=1 SV=1	145/256(56.64)	K01082	cysQ, MET22, BPNT1	3'(2'), 5'-bisphosphate nucleotidase [EC:3.1.3.7]	ko00920	Sulfur metabolism	KOG3099	Bisphosphate 3'-nucleotidase BPNT1/Inositol polyphosphate 1-phosphatase	[F]	METABOLISM	Nucleotide transport and metabolism	G	ENOG410XNMV	3'(2'), 5'-bisphosphate nucleotidase 1	Molecular Function: magnesium ion binding (GO:0000287);|Molecular Function: inositol-1,4-bisphosphate 1-phosphatase activity (GO:0004441);|Molecular Function: 3'(2'),5'-bisphosphate nucleotidase activity (GO:0008441);|Biological Process: phosphatidylinositol phosphorylation (GO:0046854);	PF00459.24	Inositol monophosphatase family
transcript_10672	--	--	--	--	--	--	--	--	--	--	--	--	--	--	--	--	--	--	--	--	--
transcript_10673	--	--	--	--	--	--	--	--	--	--	--	--	--	--	--	--	--	--	--	PF00076.21	RNA recognition motif. (a.k.a. RRM, RBD, or RNP domain)
transcript_10674	XP_018012278.1	PREDICTED: uncharacterized protein LOC108669458 isoform X2 [Hyalella azteca]	B7Z0W9|OTOP_DROME	Proton channel OtopLc OS=Drosophila melanogaster OX=7227 GN=CG42265 PE=3 SV=2	--	--	--	--	--	--	KOG4740	Uncharacterized conserved protein	[S]	POORLY CHARACTERIZED	Function unknown	S	ENOG410XVS5	Otopetrin	Cellular Component: plasma membrane (GO:0005886);|Molecular Function: proton channel activity (GO:0015252);|Cellular Component: integral component of membrane (GO:0016021);|Biological Process: proton transmembrane transport (GO:1902600);	PF03189.12	Otopetrin
transcript_10675	XP_013189142.1	PREDICTED: LOW QUALITY PROTEIN: secernin-3 [Amyelois transitella]	Q803W1|SCRN3_DANRE	Secernin-3 OS=Danio rerio OX=7955 GN=scrn3 PE=2 SV=1	--	--	--	--	--	--	--	--	--	--	--	E	COG4690	dipeptidase activity	Biological Process: exocytosis (GO:0006887);|Molecular Function: dipeptidase activity (GO:0016805);	--	--
transcript_10676	XP_014246746.1	ATP-citrate synthase [Cimex lectularius]	Q2TCH3|ACLY_SHEEP	ATP-citrate synthase OS=Ovis aries OX=9940 GN=ACLY PE=2 SV=1	--	--	--	--	--	--	KOG1254	ATP-citrate lyase	[C]	METABOLISM	Energy production and conversion	C	COG0074	Succinyl-CoA ligase ADP-forming subunit alpha	Molecular Function: ATP citrate synthase activity (GO:0003878);|Molecular Function: ATP binding (GO:0005524);|Cellular Component: cytoplasm (GO:0005737);|Biological Process: acetyl-CoA biosynthetic process (GO:0006085);|Biological Process: citrate metabolic process (GO:0006101);|Biological Process: lipid biosynthetic process (GO:0008610);|Molecular Function: metal ion binding (GO:0046872);|Molecu…	PF16114.4	ATP citrate lyase citrate-binding
transcript_10677	XP_018022346.1	PREDICTED: uncharacterized protein LOC108678437 [Hyalella azteca]	--	--	--	--	--	--	--	--	--	--	--	--	--	S	ENOG410XNSK	oligomeric mucus gel-forming	--	PF00008.26|PF15221.5	EGF-like domain; Lens epithelial cell protein LEP503
transcript_10678	XP_023229327.1	tyrosine-protein phosphatase non-receptor type 4-like isoform X1 [Centruroides sculpturatus]	Q9WU22|PTN4_MOUSE	Tyrosine-protein phosphatase non-receptor type 4 OS=Mus musculus OX=10090 GN=Ptpn4 PE=1 SV=2	--	--	--	--	--	--	KOG0792	Protein tyrosine phosphatase PTPMEG, contains FERM domain	[T]	CELLULAR PROCESSES AND SIGNALING	Signal transduction mechanisms	T	COG5599	protein tyrosine phosphatase	Molecular Function: non-membrane spanning protein tyrosine phosphatase activity (GO:0004726);|Cellular Component: cytoplasm (GO:0005737);|Cellular Component: cytoskeleton (GO:0005856);|Molecular Function: cytoskeletal protein binding (GO:0008092);|Cellular Component: cytoplasmic side of plasma membrane (GO:0009898);	PF00102.26|PF09380.9	Protein-tyrosine phosphatase; FERM C-terminal PH-like domain
transcript_10679	XP_015915817.1	cinnamoyl-CoA reductase 2 [Parasteatoda tepidariorum]	Q13011|ECH1_HUMAN	Delta(3,5)-Delta(2,4)-dienoyl-CoA isomerase, mitochondrial OS=Homo sapiens OX=9606 GN=ECH1 PE=1 SV=2	--	--	--	--	--	--	KOG1681	Enoyl-CoA isomerase	[I]	METABOLISM	Lipid transport and metabolism	M	COG0451	Nad-dependent epimerase dehydratase	Molecular Function: signaling receptor binding (GO:0005102);|Cellular Component: mitochondrion (GO:0005739);|Cellular Component: peroxisome (GO:0005777);|Cellular Component: peroxisomal matrix (GO:0005782);|Cellular Component: cytosol (GO:0005829);|Biological Process: protein targeting to peroxisome (GO:0006625);|Biological Process: fatty acid beta-oxidation (GO:0006635);|Cellular Component: memb…	PF00378.19|PF01073.18	Enoyl-CoA hydratase/isomerase; 3-beta hydroxysteroid dehydrogenase/isomerase family
transcript_1068	ADM15669.1	myosin Va [Eriocheir sinensis]	Q9QYF3|MYO5A_RAT	Unconventional myosin-Va OS=Rattus norvegicus OX=10116 GN=Myo5a PE=1 SV=1	--	--	--	--	--	--	KOG0160	Myosin class V heavy chain	[Z]	CELLULAR PROCESSES AND SIGNALING	Cytoskeleton	Z	COG5022	myosin heavy chain	Molecular Function: microfilament motor activity (GO:0000146);|Molecular Function: SNARE binding (GO:0000149);|Molecular Function: motor activity (GO:0003774);|Molecular Function: calmodulin binding (GO:0005516);|Molecular Function: ATP binding (GO:0005524);|Cellular Component: cytoplasm (GO:0005737);|Cellular Component: synaptic vesicle (GO:0008021);|Biological Process: vesicle-mediated transpor…	PF00063.20	Myosin head (motor domain)
transcript_10680	ASW35078.1	FERM, RhoGEF and pleckstrin domain-containing protein 1, partial [Procambarus clarkii]	O94887|FARP2_HUMAN	FERM, ARHGEF and pleckstrin domain-containing protein 2 OS=Homo sapiens OX=9606 GN=FARP2 PE=1 SV=3	--	--	--	--	--	--	KOG3531	Rho guanine nucleotide exchange factor CDEP	[T]	CELLULAR PROCESSES AND SIGNALING	Signal transduction mechanisms	T	ENOG410XP7Q	and pleckstrin domain protein	Molecular Function: Rho guanyl-nucleotide exchange factor activity (GO:0005089);|Cellular Component: cytoplasm (GO:0005737);|Cellular Component: cytosol (GO:0005829);|Cellular Component: cytoskeleton (GO:0005856);|Biological Process: cell adhesion (GO:0007155);|Molecular Function: cytoskeletal protein binding (GO:0008092);|Biological Process: neuron remodeling (GO:0016322);|Biological Process: Ra…	PF00621.19	RhoGEF domain
transcript_10681	BBC20717.1	integrin alpha ps [Penaeus japonicus]	O44386|ITA3_DROME	Integrin alpha-PS3 OS=Drosophila melanogaster OX=7227 GN=scb PE=1 SV=2	--	--	--	--	--	--	KOG3637	Vitronectin receptor, alpha subunit	[W]	CELLULAR PROCESSES AND SIGNALING	Extracellular structures	S	ENOG4111GN2	cell adhesion molecule binding	Biological Process: oocyte growth (GO:0001555);|Biological Process: pericardium morphogenesis (GO:0003344);|Cellular Component: cytoplasm (GO:0005737);|Cellular Component: plasma membrane (GO:0005886);|Cellular Component: focal adhesion (GO:0005925);|Biological Process: phagocytosis (GO:0006909);|Biological Process: heterophilic cell-cell adhesion via plasma membrane cell adhesion molecules (GO:0…	PF08441.11	Integrin alpha
transcript_10682	XP_018025887.1	PREDICTED: catenin alpha-like isoform X2 [Hyalella azteca]	P35220|CTNA_DROME	Catenin alpha OS=Drosophila melanogaster OX=7227 GN=alpha-Cat PE=1 SV=2	--	--	--	--	--	--	KOG3681	Alpha-catenin	[W]	CELLULAR PROCESSES AND SIGNALING	Extracellular structures	S	ENOG410XSRU	Catenin (Cadherin-associated protein)	Biological Process: apical constriction (GO:0003383);|Molecular Function: actin binding (GO:0003779);|Molecular Function: structural molecule activity (GO:0005198);|Cellular Component: cytoplasm (GO:0005737);|Cellular Component: plasma membrane (GO:0005886);|Cellular Component: adherens junction (GO:0005912);|Cellular Component: cell-cell adherens junction (GO:0005913);|Cellular Component: spot a…	PF01044.18	Vinculin family
transcript_10684	XP_014663145.1	PREDICTED: thyroid receptor-interacting protein 11-like [Priapulus caudatus]	Q15643|TRIPB_HUMAN	Thyroid receptor-interacting protein 11 OS=Homo sapiens OX=9606 GN=TRIP11 PE=1 SV=3	--	--	--	--	--	--	--	--	--	--	--	S	ENOG410XT0E	thyroid hormone receptor interactor 11	--	PF01465.19	GRIP domain
transcript_10685	XP_023229328.1	tyrosine-protein phosphatase non-receptor type 4-like isoform X2 [Centruroides sculpturatus]	Q9WU22|PTN4_MOUSE	Tyrosine-protein phosphatase non-receptor type 4 OS=Mus musculus OX=10090 GN=Ptpn4 PE=1 SV=2	--	--	--	--	--	--	KOG0792	Protein tyrosine phosphatase PTPMEG, contains FERM domain	[T]	CELLULAR PROCESSES AND SIGNALING	Signal transduction mechanisms	T	COG5599	protein tyrosine phosphatase	Molecular Function: non-membrane spanning protein tyrosine phosphatase activity (GO:0004726);|Cellular Component: cytoplasm (GO:0005737);|Cellular Component: cytoskeleton (GO:0005856);|Molecular Function: cytoskeletal protein binding (GO:0008092);|Cellular Component: cytoplasmic side of plasma membrane (GO:0009898);	PF00102.26	Protein-tyrosine phosphatase
transcript_10686	XP_014671847.1	PREDICTED: protein arginine N-methyltransferase 1-like [Priapulus caudatus]	Q99873|ANM1_HUMAN	Protein arginine N-methyltransferase 1 OS=Homo sapiens OX=9606 GN=PRMT1 PE=1 SV=3	--	--	--	--	--	--	KOG1499	Protein arginine N-methyltransferase PRMT1 and related enzymes	[OKT]	CELLULAR PROCESSES AND SIGNALING|INFORMATION STORAGE AND PROCESSING|CELLULAR PROCESSES AND SIGNALING	Posttranslational modification, protein turnover, chaperones |Transcription |Signal transduction mechanisms	S	ENOG410XQYH	Protein arginine n-methyltransferase	Biological Process: in utero embryonic development (GO:0001701);|Molecular Function: RNA binding (GO:0003723);|Cellular Component: nucleus (GO:0005634);|Cellular Component: nucleoplasm (GO:0005654);|Cellular Component: cytoplasm (GO:0005737);|Cellular Component: cytosol (GO:0005829);|Biological Process: regulation of transcription, DNA-templated (GO:0006355);|Biological Process: protein methylati…	PF13649.5	Methyltransferase domain
transcript_10687	XP_011259624.1	guanine nucleotide-binding protein G(o) subunit alpha [Camponotus floridanus]	P16378|GNAO_DROME	G protein alpha o subunit OS=Drosophila melanogaster OX=7227 GN=Galphao PE=1 SV=1	--	--	--	--	--	--	KOG0082	G-protein alpha subunit (small G protein superfamily)	[DT]	CELLULAR PROCESSES AND SIGNALING|CELLULAR PROCESSES AND SIGNALING	Cell cycle control, cell division, chromosome partitioning |Signal transduction mechanisms	S	ENOG410XNVQ	Guanine nucleotide binding protein (G protein) alpha	Molecular Function: G protein-coupled receptor binding (GO:0001664);|Biological Process: establishment of imaginal disc-derived wing hair orientation (GO:0001737);|Molecular Function: GTPase activity (GO:0003924);|Molecular Function: GTP binding (GO:0005525);|Cellular Component: heterotrimeric G-protein complex (GO:0005834);|Cellular Component: plasma membrane (GO:0005886);|Biological Process: G …	--	--
transcript_10688	XP_018016308.1	PREDICTED: protein transport protein Sec31A-like isoform X2 [Hyalella azteca]	Q7SYD5|SC31A_DANRE	Protein transport protein Sec31A OS=Danio rerio OX=7955 GN=sec31a PE=2 SV=1	444/1336(33.23)	K14005	SEC31	protein transport protein SEC31	ko04141	Protein processing in endoplasmic reticulum	KOG0307	Vesicle coat complex COPII, subunit SEC31	[U]	CELLULAR PROCESSES AND SIGNALING	Intracellular trafficking, secretion, and vesicular transport	U	ENOG410XQ1D	Component of the coat protein complex II (COPII) which promotes the formation of transport vesicles from the endoplasmic reticulum (ER). The coat has two main functions, the physical deformation of the endoplasmic reticulum membrane into vesicles and the selection of cargo molecules	Cellular Component: Golgi membrane (GO:0000139);|Biological Process: liver development (GO:0001889);|Molecular Function: structural molecule activity (GO:0005198);|Cellular Component: endoplasmic reticulum membrane (GO:0005789);|Biological Process: intracellular protein transport (GO:0006886);|Biological Process: ER to Golgi vesicle-mediated transport (GO:0006888);|Biological Process: endoplasmic…	PF12931.6	Sec23-binding domain of Sec16
transcript_10689	--	--	--	--	--	--	--	--	--	--	--	--	--	--	--	--	--	--	--	--	--
[truncated: 83,962 more rows]
