# Supplementary material for: Full-Length Transcriptomes and Sex-Based Differentially Expressed Genes in the Brain and Ganglia of Giant River Prawn Macrobrachium rosenbergii
Source: Biomolecules. 2023 Mar 2;13(3):460. doi: 10.3390/biom13030460 (PMC10046887; doi:10.3390/biom13030460)
Supplement: Supplementary file 1 [file biomolecules-13-00460-s001.zip › Table S2 Unigene.KEGG.pathway.xls]

#class	Pathway_definition	Pathway	Gene_number	Gene_id	KOs
Cellular Processes-- Transport and catabolism	Endocytosis	ko04144	324	transcript_13209;transcript_50106;transcript_4847;transcript_6210;transcript_59643;transcript_13060;transcript_10790;transcript_34726;transcript_25172;transcript_81175;transcript_14700;transcript_6891;transcript_5823;transcript_6732;transcript_3424;transcript_35461;transcript_47485;transcript_49188;transcript_91676;transcript_2304;transcript_67500;transcript_38520;transcript_27740;transcript_2888…	K18443;K17917;K12480;K11247;K17920;K11247;K12480;K19366;K12183;K12472;K12489;K11247;K11247;K11247;K12471;K12493;K12489;K12199;K12184;K12489;K19367;K12489;K12493;K17917;K12480;K07876;K12486;K19476;K10365;K19476;K11247;K11981;K12492;K18465;K11981;K12495;K18465;K18468;K17918;K12200;K11247;K12486;K18465;K18468;K18467;K12480;K18468;K12493;K11247;K12185;K12493;K18442;K12486;K12493;K18468;K07876;K07876;…
Cellular Processes-- Transport and catabolism	Peroxisome	ko04146	98	transcript_53346;transcript_45471;transcript_43190;transcript_4028;transcript_9999;transcript_80124;transcript_74140;transcript_1657;transcript_64876;transcript_10661;transcript_92013;transcript_71435;transcript_58075;transcript_15743;transcript_59860;transcript_40443;transcript_55616;transcript_15970;transcript_1168;transcript_62103;transcript_16051;transcript_55941;transcript_55031;transcript_4…	K11187;K13352;K11187;K13337;K13342;K12663;K07753;K00624;K00624;K13342;K11187;K00624;K13349;K13354;K13336;K05940;K12261;K13354;K13349;K00624;K13338;K00477;K13337;K00477;K00624;K00624;K00624;K00624;K00624;K13354;K13338;K00624;K13348;K00477;K13353;K00624;K13339;K12261;K13337;K00624;K11187;K13354;K11187;K13338;K11187;K00477;K13336;K05940;K13337;K11187;K13348;K12663;K13344;K13349;K00624;K13347;K13348;…
Cellular Processes-- Transport and catabolism	Phagosome	ko04145	1	transcript_63236	K13813
Environmental Information Processing-- Membrane transport	ABC transporters	ko02010	37	transcript_56507;transcript_13590;transcript_28922;transcript_58099;transcript_17416;transcript_21176;transcript_3475;transcript_5663;transcript_27335;transcript_11436;transcript_31323;transcript_3311;transcript_4700;transcript_44291;transcript_25101;transcript_5623;transcript_42772;transcript_5630;transcript_68502;transcript_42329;transcript_2363;transcript_26307;transcript_621;transcript_23775;…	K05655;K05657;K05680;K05033;K05033;K05643;K05643;K05648;K05643;K05648;K05662;K05657;K05648;K05648;K05648;K05648;K05661;K05648;K05661;K05648;K05657;K05648;K05033;K05643;K05680;K05648;K05643;K05033;K05648;K05648;K05648;K05033;K05648;K05643;K05643;K05648;K05661
Environmental Information Processing-- Signal transduction	MAPK signaling pathway - plant	ko04016	2	transcript_4668;transcript_4096	K20726;K20726
Environmental Information Processing-- Signal transduction	Phosphatidylinositol signaling system	ko04070	10	transcript_13998;transcript_8669;transcript_48611;transcript_35250;transcript_9509;transcript_49955;transcript_36633;transcript_49580;transcript_32909;transcript_40924	K13024;K13024;K13084;K13084;K13024;K13024;K13024;K13024;K13084;K13084
Genetic Information Processing-- Folding, sorting and degradation	Proteasome	ko03050	66	transcript_17388;transcript_92112;transcript_87707;transcript_90395;transcript_26737;transcript_94624;transcript_85676;transcript_89527;transcript_87277;transcript_90073;transcript_863;transcript_29394;transcript_93134;transcript_20426;transcript_89743;transcript_90727;transcript_51505;transcript_91473;transcript_47896;transcript_92707;transcript_91100;transcript_94979;transcript_90308;transcript…	K06699;K02731;K02737;K02727;K06699;K02737;K02729;K02736;K02739;K02731;K06699;K06699;K11599;K06699;K02735;K02726;K06699;K02738;K06699;K02735;K11599;K02731;K11599;K02735;K06699;K06699;K11599;K02728;K02737;K06699;K02737;K02736;K02730;K06699;K02738;K02730;K02737;K02731;K02730;K06699;K02732;K06699;K06699;K02727;K06699;K02734;K02726;K02729;K02735;K02739;K02735;K06699;K06699;K06699;K06699;K02725;K06699;…
Genetic Information Processing-- Folding, sorting and degradation	Protein export	ko03060	41	transcript_36078;transcript_21218;transcript_58719;transcript_94906;transcript_60999;transcript_92975;transcript_34092;transcript_80890;transcript_52363;transcript_90165;transcript_35483;transcript_66868;transcript_66353;transcript_43701;transcript_59503;transcript_69721;transcript_96659;transcript_26658;transcript_62920;transcript_99127;transcript_48518;transcript_32652;transcript_59858;transcri…	K13431;K13280;K13431;K12946;K09647;K12947;K13431;K12948;K13431;K12947;K13431;K13431;K12272;K03108;K12272;K12272;K12948;K13280;K09647;K03109;K13431;K13280;K12946;K03105;K13431;K03107;K13280;K12948;K03104;K12946;K12947;K03108;K13280;K13431;K03104;K03108;K03107;K13280;K03105;K13431;K13431
Genetic Information Processing-- Folding, sorting and degradation	Protein processing in endoplasmic reticulum	ko04141	435	transcript_65516;transcript_7449;transcript_76869;transcript_85264;transcript_56221;transcript_42751;transcript_65948;transcript_32904;transcript_45410;transcript_13254;transcript_45875;transcript_50838;transcript_29954;transcript_44573;transcript_94878;transcript_42957;transcript_52983;transcript_35993;transcript_78123;transcript_35203;transcript_82846;transcript_41245;transcript_30535;transcrip…	K10086;K10636;K09580;K14006;K10080;K14000;K09486;K10082;K09580;K11718;K14000;K09580;K14016;K14000;K09584;K11718;K09580;K09486;K10088;K10661;K09486;K14018;K09580;K09525;K14000;K10080;K13984;K14010;K09580;K14010;K14005;K09485;K09502;K09485;K14010;K14006;K14014;K10636;K08288;K09521;K09580;K14000;K14018;K09503;K09580;K10661;K04523;K10082;K09580;K13989;K07765;K09518;K10100;K14000;K14000;K14012;K10666;…
Genetic Information Processing-- Folding, sorting and degradation	RNA degradation	ko03018	200	transcript_72712;transcript_34665;transcript_32902;transcript_35645;transcript_76856;transcript_30366;transcript_40623;transcript_18627;transcript_15067;transcript_32668;transcript_19919;transcript_89369;transcript_45659;transcript_23090;transcript_83390;transcript_51857;transcript_49675;transcript_24239;transcript_39416;transcript_14086;transcript_45598;transcript_44064;transcript_43121;transcri…	K14443;K12600;K12606;K14442;K12571;K12605;K14443;K12614;K12614;K12600;K12614;K12599;K14443;K12602;K12584;K12599;K14443;K14443;K01148;K12614;K14443;K12613;K12604;K12584;K12614;K12607;K12615;K14443;K12602;K12599;K12600;K00962;K12613;K12591;K14443;K12590;K12602;K12617;K12606;K11600;K12617;K12586;K14442;K12584;K12599;K01148;K03678;K12611;K12602;K03681;K12614;K03514;K12614;K12606;K12587;K14443;K10643;…
Genetic Information Processing-- Folding, sorting and degradation	SNARE interactions in vesicular transport	ko04130	27	transcript_39765;transcript_65211;transcript_91674;transcript_73415;transcript_81965;transcript_54102;transcript_72491;transcript_23934;transcript_23846;transcript_19020;transcript_87738;transcript_79206;transcript_53779;transcript_92214;transcript_68484;transcript_47504;transcript_77850;transcript_66723;transcript_74419;transcript_49759;transcript_36296;transcript_49388;transcript_37977;transcri…	K08498;K08496;K08504;K08495;K08497;K08498;K08501;K08501;K08496;K08496;K08497;K08489;K08515;K08515;K08515;K08515;K08501;K08495;K08501;K08515;K08513;K08515;K08513;K08507;K08504;K08515;K08495
Genetic Information Processing-- Folding, sorting and degradation	Sulfur relay system	ko04122	9	transcript_74662;transcript_46375;transcript_30401;transcript_93300;transcript_32245;transcript_38537;transcript_97182;transcript_71752;transcript_34101	K14169;K14168;K14168;K12161;K14168;K14168;K12161;K14169;K14168
Genetic Information Processing-- Folding, sorting and degradation	Ubiquitin mediated proteolysis	ko04120	187	transcript_61451;transcript_76608;transcript_51431;transcript_316;transcript_50077;transcript_3777;transcript_25622;transcript_85505;transcript_79087;transcript_15457;transcript_76614;transcript_29088;transcript_4141;transcript_10005;transcript_15491;transcript_75222;transcript_94331;transcript_91047;transcript_6745;transcript_56174;transcript_76326;transcript_9394;transcript_34469;transcript_470…	K10592;K10598;K10579;K10592;K10592;K07868;K04649;K20217;K06688;K10596;K10685;K10608;K10688;K20217;K10588;K10582;K10585;K06688;K10260;K10579;K06688;K10598;K10595;K10590;K10688;K10592;K10583;K10685;K10585;K10579;K10260;K04649;K10592;K10592;K10576;K10593;K20217;K10685;K10592;K10588;K10595;K10608;K10588;K10592;K10592;K07868;K10592;K07868;K10582;K06688;K10592;K20217;K04649;K10687;K10573;K07868;K10588;…
Genetic Information Processing-- Replication and repair	Base excision repair	ko03410	29	transcript_79966;transcript_30696;transcript_2630;transcript_70179;transcript_33798;transcript_86323;transcript_92807;transcript_2691;transcript_76454;transcript_43109;transcript_21371;transcript_91862;transcript_48273;transcript_37880;transcript_80191;transcript_66960;transcript_60033;transcript_68542;transcript_12536;transcript_80453;transcript_72181;transcript_60050;transcript_48653;transcript…	K10567;K10776;K10801;K10800;K10773;K03660;K10801;K10801;K10771;K10772;K10803;K10771;K10801;K10569;K03575;K10771;K10803;K03652;K10776;K10773;K03660;K03575;K10803;K10801;K10801;K10803;K20813;K03575;K03575
Genetic Information Processing-- Replication and repair	DNA replication	ko03030	44	transcript_4609;transcript_64423;transcript_62452;transcript_28542;transcript_97611;transcript_33019;transcript_78575;transcript_1436;transcript_28262;transcript_59360;transcript_69753;transcript_8685;transcript_77890;transcript_10574;transcript_9219;transcript_55907;transcript_1658;transcript_52256;transcript_86803;transcript_8492;transcript_63725;transcript_70934;transcript_1791;transcript_6873…	K02320;K03469;K02321;K10744;K10745;K02320;K03469;K02320;K02320;K02321;K02684;K02684;K03469;K10742;K02320;K03469;K02684;K03469;K10743;K02320;K03469;K10742;K02684;K03469;K02685;K10744;K03469;K10744;K03469;K03469;K03469;K03469;K02320;K10742;K02685;K02685;K02320;K10744;K10742;K02684;K02684;K02684;K02685;K10744
Genetic Information Processing-- Replication and repair	Homologous recombination	ko03440	29	transcript_66738;transcript_20627;transcript_9300;transcript_6690;transcript_70602;transcript_65271;transcript_87239;transcript_20248;transcript_53379;transcript_81489;transcript_45169;transcript_22887;transcript_21407;transcript_65891;transcript_33973;transcript_6411;transcript_38220;transcript_34522;transcript_41227;transcript_15656;transcript_53528;transcript_68007;transcript_6573;transcript_5…	K10879;K20773;K10728;K10728;K10873;K10873;K10871;K20773;K10871;K10880;K10728;K20773;K20773;K10873;K10728;K10683;K10728;K10728;K10877;K10873;K10875;K20774;K10728;K10728;K10873;K10871;K10871;K20773;K10728
Genetic Information Processing-- Replication and repair	Mismatch repair	ko03430	2	transcript_37330;transcript_43006	K10746;K10746
Genetic Information Processing-- Replication and repair	Non-homologous end-joining	ko03450	17	transcript_72749;transcript_58030;transcript_75517;transcript_68298;transcript_34455;transcript_51950;transcript_72282;transcript_53149;transcript_45732;transcript_46618;transcript_80556;transcript_53200;transcript_1419;transcript_40696;transcript_71885;transcript_90311;transcript_48287	K10885;K10884;K10885;K03513;K10777;K10885;K10884;K10885;K10884;K10884;K10885;K10885;K10885;K10777;K03513;K10884;K10885
Genetic Information Processing-- Replication and repair	Nucleotide excision repair	ko03420	5	transcript_54386;transcript_21322;transcript_16769;transcript_16057;transcript_83403	K10846;K10838;K10841;K10846;K10841
Genetic Information Processing-- Transcription	Basal transcription factors	ko03022	52	transcript_85132;transcript_8674;transcript_53242;transcript_77993;transcript_19780;transcript_54553;transcript_9378;transcript_88155;transcript_26533;transcript_88220;transcript_44502;transcript_88357;transcript_67827;transcript_98212;transcript_65358;transcript_2636;transcript_9569;transcript_87344;transcript_82011;transcript_1490;transcript_91706;transcript_32255;transcript_3537;transcript_389…	K14650;K03126;K03130;K03135;K03128;K03132;K03126;K03133;K03131;K03134;K03130;K03138;K03128;K03127;K03132;K03132;K03126;K14649;K14650;K03128;K03127;K03138;K03132;K03138;K03127;K03132;K03125;K03135;K03139;K03139;K03138;K03130;K14649;K03138;K03125;K03130;K03126;K03132;K03132;K03132;K14650;K03132;K03125;K14650;K03134;K03134;K03131;K03139;K03132;K03139;K03138;K03127
Genetic Information Processing-- Transcription	RNA polymerase	ko03020	7	transcript_78111;transcript_88688;transcript_87500;transcript_89392;transcript_94674;transcript_82562;transcript_98571	K03005;K03004;K03004;K03004;K03004;K03005;K03000
Genetic Information Processing-- Transcription	Spliceosome	ko03040	505	transcript_49413;transcript_41625;transcript_87869;transcript_54428;transcript_5846;transcript_87025;transcript_34771;transcript_77018;transcript_65950;transcript_82498;transcript_44315;transcript_45193;transcript_76367;transcript_96770;transcript_32179;transcript_71564;transcript_68474;transcript_43985;transcript_93590;transcript_63934;transcript_38414;transcript_69993;transcript_10302;transcrip…	K12855;K11093;K12841;K12842;K12842;K11095;K12833;K12861;K12862;K11095;K12842;K11093;K12842;K12822;K12825;K12741;K11984;K12837;K12811;K12826;K12842;K11096;K12842;K12822;K12874;K12838;K12897;K12856;K12833;K12842;K12817;K12831;K12838;K12856;K12897;K12856;K12830;K12867;K12862;K12842;K12828;K12741;K12741;K12662;K12830;K11984;K12837;K12869;K12820;K12838;K12816;K12858;K12733;K12841;K12856;K12842;K12897;…
Genetic Information Processing-- Translation	Aminoacyl-tRNA biosynthesis	ko00970	138	transcript_47554;transcript_66829;transcript_3353;transcript_32227;transcript_72876;transcript_80680;transcript_44379;transcript_50961;transcript_10121;transcript_5227;transcript_82127;transcript_76351;transcript_39828;transcript_32376;transcript_23079;transcript_68849;transcript_64538;transcript_33470;transcript_25956;transcript_12033;transcript_68441;transcript_33218;transcript_21623;transcript…	K01869;K01883;K01870;K01872;K01875;K01889;K01870;K01873;K01870;K01870;K01875;K01875;K01869;K01875;K01893;K01875;K22503;K01875;K01866;K01873;K01880;K01893;K01893;K01869;K01869;K01889;K01889;K01872;K01870;K01870;K01870;K01866;K01890;K01869;K01869;K01875;K01870;K02435;K01868;K01892;K01870;K01873;K01887;K01873;K01876;K01880;K01890;K01875;K01876;K01868;K22503;K01867;K01868;K01867;K01889;K01883;K01880;…
Genetic Information Processing-- Translation	mRNA surveillance pathway	ko03015	151	transcript_62279;transcript_80006;transcript_73831;transcript_10450;transcript_43304;transcript_89893;transcript_42035;transcript_48401;transcript_51808;transcript_31188;transcript_55276;transcript_70073;transcript_75044;transcript_31436;transcript_90378;transcript_31958;transcript_43379;transcript_15174;transcript_10476;transcript_24469;transcript_74359;transcript_61356;transcript_94457;transcri…	K13917;K11125;K14411;K13917;K15542;K06965;K14399;K14398;K03267;K14407;K03267;K14408;K14397;K11125;K14402;K14402;K14398;K14400;K14411;K15542;K14409;K03267;K13917;K08873;K08873;K14411;K14402;K14398;K14411;K03265;K14411;K14411;K03265;K14400;K03267;K14400;K14411;K14408;K14405;K03267;K15542;K14397;K14411;K08873;K14401;K15542;K14408;K06965;K14398;K15542;K14405;K14402;K14398;K06965;K14399;K11124;K03267;…
Genetic Information Processing-- Translation	Ribosome biogenesis in eukaryotes	ko03008	192	transcript_77017;transcript_68435;transcript_83494;transcript_93276;transcript_86590;transcript_83066;transcript_59871;transcript_56710;transcript_14190;transcript_72969;transcript_2163;transcript_46257;transcript_54467;transcript_9134;transcript_82856;transcript_93573;transcript_9018;transcript_20024;transcript_91553;transcript_43596;transcript_32528;transcript_15302;transcript_81638;transcript_…	K14570;K14548;K11131;K13288;K14573;K14563;K14537;K14557;K14536;K14572;K14558;K06943;K06943;K14570;K11108;K11131;K14536;K03264;K14568;K14557;K14521;K14570;K11129;K14572;K14570;K14521;K14570;K03264;K03264;K14555;K14571;K14570;K14575;K14521;K14561;K14554;K14570;K03264;K14544;K14553;K14538;K14565;K14569;K14548;K14559;K06943;K07178;K07178;K07179;K14570;K14546;K14570;K14574;K03264;K14550;K14569;K03264;…
Genetic Information Processing-- Translation	Ribosome	ko03010	471	transcript_97413;transcript_97177;transcript_97535;transcript_98990;transcript_89635;transcript_93390;transcript_70920;transcript_94346;transcript_99444;transcript_96946;transcript_91881;transcript_98557;transcript_42119;transcript_98437;transcript_97158;transcript_98906;transcript_95033;transcript_98648;transcript_98681;transcript_97026;transcript_89519;transcript_97267;transcript_92409;transcri…	K02934;K02917;K02894;K02917;K02916;K02911;K02938;K02941;K02979;K02927;K02941;K02974;K02947;K02918;K02934;K02979;K02872;K02901;K02998;K02927;K02925;K02966;K02870;K02962;K02963;K02873;K02891;K02889;K02940;K02978;K02980;K02981;K02929;K02925;K02930;K02865;K02978;K02958;K02987;K02984;K02899;K02998;K02983;K02941;K02930;K02963;K02959;K02995;K02937;K02981;K02906;K02917;K02930;K02993;K02920;K02891;K02963;…
Genetic Information Processing-- Translation	RNA transport	ko03013	433	transcript_80383;transcript_59948;transcript_15326;transcript_89607;transcript_85155;transcript_88554;transcript_81482;transcript_88391;transcript_73159;transcript_86226;transcript_70388;transcript_19404;transcript_60797;transcript_81116;transcript_7104;transcript_89472;transcript_46293;transcript_27771;transcript_50015;transcript_77465;transcript_56104;transcript_88361;transcript_214;transcript_…	K13175;K13133;K12172;K03113;K03238;K03253;K03257;K13129;K03245;K03113;K14283;K14319;K13130;K13135;K12172;K14296;K13174;K14283;K03254;K03242;K00974;K14288;K12172;K03243;K14296;K03254;K14289;K13176;K12172;K13175;K13136;K03254;K14283;K12172;K03243;K14310;K14296;K14292;K13174;K03242;K13133;K03253;K03254;K14295;K03253;K14312;K12172;K03238;K14303;K03113;K14318;K14288;K14292;K13176;K12172;K03252;K14293;…
Metabolism-- Amino acid metabolism	Alanine, aspartate and glutamate metabolism	ko00250	2	transcript_85739;transcript_82955	K13566;K13566
Metabolism-- Amino acid metabolism	Arginine and proline metabolism	ko00330	66	transcript_67516;transcript_79255;transcript_64681;transcript_84357;transcript_28167;transcript_80068;transcript_69027;transcript_87207;transcript_73769;transcript_53950;transcript_20413;transcript_76463;transcript_83689;transcript_74880;transcript_81162;transcript_59726;transcript_86991;transcript_68463;transcript_20321;transcript_58987;transcript_18508;transcript_77454;transcript_81634;transcri…	K00286;K00934;K00934;K00934;K00286;K00933;K00286;K01480;K00933;K00934;K00819;K00934;K11394;K00286;K00934;K00934;K00933;K11394;K00472;K00472;K00472;K00286;K00933;K00933;K00472;K00933;K00472;K00933;K00472;K00472;K00934;K00934;K00934;K00286;K00472;K00472;K00286;K00286;K00934;K12657;K00472;K00819;K00933;K11394;K00472;K00286;K00934;K00819;K00933;K00286;K00934;K00286;K00934;K00472;K00286;K00472;K00472;…
Metabolism-- Amino acid metabolism	Arginine biosynthesis	ko00220	5	transcript_70250;transcript_70595;transcript_47245;transcript_72612;transcript_6623	K14677;K14677;K14677;K14677;K14677
Metabolism-- Amino acid metabolism	Cysteine and methionine metabolism	ko00270	88	transcript_80291;transcript_87481;transcript_85989;transcript_91981;transcript_4435;transcript_72111;transcript_1392;transcript_3157;transcript_2055;transcript_84123;transcript_6718;transcript_2475;transcript_7511;transcript_4549;transcript_84040;transcript_79153;transcript_7862;transcript_75473;transcript_3953;transcript_1182;transcript_55459;transcript_91065;transcript_2900;transcript_55224;tra…	K00772;K09880;K01251;K00789;K08964;K00789;K01251;K01251;K01251;K00789;K01251;K01251;K01251;K01251;K00789;K00789;K01251;K00772;K01251;K01251;K08964;K01251;K01251;K01251;K00789;K01251;K00789;K00789;K01251;K01251;K01251;K00789;K00789;K01251;K00789;K01251;K08963;K01251;K00789;K00789;K01251;K00789;K01251;K00772;K01251;K00789;K01251;K01251;K00547;K01251;K00789;K01251;K01251;K01251;K08967;K01251;K08963;…
Metabolism-- Amino acid metabolism	Glycine, serine and threonine metabolism	ko00260	38	transcript_79684;transcript_45545;transcript_71264;transcript_74462;transcript_50019;transcript_28818;transcript_14691;transcript_84634;transcript_91405;transcript_81319;transcript_72444;transcript_72408;transcript_76695;transcript_59562;transcript_82032;transcript_13434;transcript_3407;transcript_55488;transcript_39475;transcript_32554;transcript_42750;transcript_36529;transcript_51085;transcrip…	K00314;K00315;K01620;K01620;K00314;K00314;K00315;K12235;K01620;K12235;K01620;K00314;K00314;K00314;K12235;K00314;K00315;K00314;K00552;K12235;K00314;K00314;K01620;K00315;K00314;K12235;K01620;K00315;K00314;K00314;K00315;K00314;K00314;K00314;K00314;K00314;K00315;K00315
Metabolism-- Amino acid metabolism	Histidine metabolism	ko00340	14	transcript_52929;transcript_49426;transcript_29537;transcript_21816;transcript_20151;transcript_37556;transcript_84053;transcript_60489;transcript_78548;transcript_26106;transcript_35044;transcript_72365;transcript_30859;transcript_19444	K01712;K01712;K19787;K19787;K19787;K19787;K01712;K01712;K01712;K19787;K19787;K01712;K01712;K19787
Metabolism-- Amino acid metabolism	Lysine degradation	ko00310	138	transcript_81860;transcript_49090;transcript_20331;transcript_48691;transcript_60721;transcript_55091;transcript_63973;transcript_86277;transcript_45222;transcript_43704;transcript_66182;transcript_45477;transcript_52733;transcript_11538;transcript_71747;transcript_70911;transcript_23773;transcript_27093;transcript_62467;transcript_23067;transcript_62097;transcript_23877;transcript_52787;transcri…	K00471;K11426;K11429;K14959;K00471;K09188;K00471;K00471;K11433;K09188;K00471;K11426;K11433;K00474;K11426;K00471;K09188;K09188;K00471;K11426;K00471;K09188;K11426;K11426;K09189;K06101;K00471;K11428;K00471;K13647;K00471;K11433;K00471;K09188;K00474;K13647;K13647;K14157;K00471;K14157;K11433;K11433;K11426;K11426;K09189;K11426;K11433;K13647;K11428;K11433;K11428;K11426;K11426;K09188;K00471;K11426;K11426;…
Metabolism-- Amino acid metabolism	Tryptophan metabolism	ko00380	9	transcript_14969;transcript_77638;transcript_64051;transcript_64406;transcript_24844;transcript_56256;transcript_81750;transcript_63036;transcript_57383	K00453;K00452;K00452;K23234;K00453;K00486;K03392;K00452;K00452
Metabolism-- Amino acid metabolism	Tyrosine metabolism	ko00350	15	transcript_27280;transcript_50852;transcript_25830;transcript_20464;transcript_35637;transcript_52989;transcript_45553;transcript_29165;transcript_31182;transcript_16417;transcript_52274;transcript_22167;transcript_21306;transcript_24009;transcript_18734	K01557;K01557;K01557;K01557;K00503;K01557;K00503;K01557;K00503;K01557;K01557;K01557;K01557;K01557;K01557
Metabolism-- Amino acid metabolism	Valine, leucine and isoleucine degradation	ko00280	27	transcript_22669;transcript_33030;transcript_11766;transcript_32879;transcript_35379;transcript_11628;transcript_75622;transcript_30815;transcript_38047;transcript_18940;transcript_59494;transcript_18781;transcript_66471;transcript_79412;transcript_14704;transcript_76438;transcript_31380;transcript_61810;transcript_38266;transcript_31099;transcript_31309;transcript_49919;transcript_14897;transcri…	K01969;K00253;K01969;K00020;K00020;K11538;K05607;K01969;K00020;K01969;K00253;K01969;K11538;K01969;K11538;K05607;K01968;K01969;K00020;K11538;K00253;K00253;K01968;K05607;K00020;K00253;K01969
Metabolism-- Biosynthesis of other secondary metabolites	Phenylpropanoid biosynthesis	ko00940	3	transcript_87390;transcript_86387;transcript_91702	K11188;K11188;K11188
Metabolism-- Carbohydrate metabolism	Amino sugar and nucleotide sugar metabolism	ko00520	277	transcript_25994;transcript_23958;transcript_20615;transcript_29253;transcript_47990;transcript_94681;transcript_48046;transcript_57887;transcript_83467;transcript_74974;transcript_43813;transcript_50327;transcript_71459;transcript_81102;transcript_54021;transcript_69649;transcript_87272;transcript_97411;transcript_36834;transcript_75953;transcript_98706;transcript_49336;transcript_29307;transcri…	K00884;K00326;K00972;K00326;K01183;K01183;K01183;K01183;K01183;K01183;K01836;K01183;K01183;K01183;K01183;K01183;K01183;K01183;K00698;K01183;K01183;K01183;K00326;K01836;K01183;K00972;K01183;K01183;K01183;K01443;K00972;K01183;K01183;K01183;K01183;K01639;K01183;K00326;K01183;K01183;K01183;K01183;K01836;K01183;K00698;K00972;K00621;K01183;K01443;K00326;K01183;K01183;K02564;K00326;K00972;K00326;K01183;…
Metabolism-- Carbohydrate metabolism	Ascorbate and aldarate metabolism	ko00053	5	transcript_86732;transcript_92113;transcript_85154;transcript_85516;transcript_93489	K00423;K00423;K17744;K00423;K00423
Metabolism-- Carbohydrate metabolism	Butanoate metabolism	ko00650	1	transcript_63641	K01896
Metabolism-- Carbohydrate metabolism	Citrate cycle (TCA cycle)	ko00020	18	transcript_6902;transcript_27600;transcript_11406;transcript_15311;transcript_68344;transcript_76162;transcript_24440;transcript_27340;transcript_77655;transcript_19139;transcript_48676;transcript_63914;transcript_62370;transcript_71839;transcript_76143;transcript_52930;transcript_3679;transcript_79417	K00164;K00164;K00164;K00164;K00030;K00030;K00164;K00164;K00030;K00164;K00030;K00030;K00030;K00030;K00030;K00030;K00164;K00030
Metabolism-- Carbohydrate metabolism	Fructose and mannose metabolism	ko00051	6	transcript_53148;transcript_67150;transcript_60725;transcript_99150;transcript_57658;transcript_49618	K00846;K00846;K00846;K19355;K00846;K00846
Metabolism-- Carbohydrate metabolism	Glycolysis / Gluconeogenesis	ko00010	11	transcript_55257;transcript_23508;transcript_24834;transcript_36244;transcript_22119;transcript_577;transcript_33621;transcript_19539;transcript_40915;transcript_21625;transcript_24970	K01792;K01792;K01792;K01792;K01792;K08074;K01792;K01792;K08074;K01792;K01792
Metabolism-- Carbohydrate metabolism	Glyoxylate and dicarboxylate metabolism	ko00630	5	transcript_81999;transcript_8342;transcript_23303;transcript_9225;transcript_79076	K01816;K19269;K19269;K19269;K01816
Metabolism-- Carbohydrate metabolism	Inositol phosphate metabolism	ko00562	2	transcript_3516;transcript_33269	K22913;K22913
Metabolism-- Carbohydrate metabolism	Pentose and glucuronate interconversions	ko00040	17	transcript_9289;transcript_8991;transcript_87998;transcript_57730;transcript_89587;transcript_61454;transcript_58323;transcript_57246;transcript_9871;transcript_61955;transcript_9220;transcript_64774;transcript_84835;transcript_68672;transcript_72466;transcript_82990;transcript_59828	K00854;K00854;K00854;K13247;K03331;K13247;K13247;K13247;K00854;K13247;K00854;K13247;K13247;K13247;K13247;K13247;K13247
Metabolism-- Carbohydrate metabolism	Pentose phosphate pathway	ko00030	12	transcript_98295;transcript_96937;transcript_81062;transcript_92045;transcript_85199;transcript_43986;transcript_83861;transcript_86599;transcript_37913;transcript_64630;transcript_92263;transcript_60523	K00616;K00616;K00616;K00616;K01057;K01619;K01057;K01057;K01619;K01619;K00616;K01619
Metabolism-- Carbohydrate metabolism	Propanoate metabolism	ko00640	2	transcript_26302;transcript_18345	K01908;K18426
Metabolism-- Carbohydrate metabolism	Pyruvate metabolism	ko00620	7	transcript_62458;transcript_20842;transcript_63237;transcript_62047;transcript_63587;transcript_65611;transcript_42400	K01069;K01759;K01069;K01069;K01069;K01069;K01759
Metabolism-- Carbohydrate metabolism	Starch and sucrose metabolism	ko00500	51	transcript_1076;transcript_32701;transcript_74643;transcript_62345;transcript_1720;transcript_1293;transcript_72109;transcript_64041;transcript_58541;transcript_58883;transcript_45823;transcript_24472;transcript_1629;transcript_59431;transcript_67536;transcript_24080;transcript_72644;transcript_3717;transcript_74863;transcript_16175;transcript_32268;transcript_57177;transcript_1004;transcript_885…	K01196;K16055;K16055;K01194;K01196;K01196;K00700;K00750;K00700;K01194;K16055;K01196;K01196;K16055;K00700;K00750;K00750;K01196;K00750;K01196;K16055;K00750;K01196;K00750;K01196;K01196;K00750;K00750;K01196;K01196;K01196;K00750;K01196;K16055;K00750;K00750;K00700;K16055;K01196;K01194;K01194;K00750;K01196;K00700;K01194;K00700;K16055;K01196;K01194;K00700;K01196
Metabolism-- Energy metabolism	Nitrogen metabolism	ko00910	3	transcript_41094;transcript_89911;transcript_79529	K01673;K01672;K01672
Metabolism-- Energy metabolism	Oxidative phosphorylation	ko00190	7	transcript_10650;transcript_83178;transcript_10965;transcript_90896;transcript_20624;transcript_79548;transcript_88651	K11725;K11726;K11725;K11726;K11725;K11726;K11726
Metabolism-- Energy metabolism	Sulfur metabolism	ko00920	21	transcript_29122;transcript_80025;transcript_52764;transcript_8503;transcript_11997;transcript_59618;transcript_5748;transcript_10671;transcript_7581;transcript_89978;transcript_7306;transcript_7162;transcript_34045;transcript_77693;transcript_12428;transcript_23317;transcript_95997;transcript_38612;transcript_55771;transcript_45879;transcript_25993	K22470;K22470;K17285;K01082;K01082;K17285;K01082;K01082;K01082;K22470;K01082;K01082;K17725;K17285;K01082;K22470;K17725;K17725;K22470;K22470;K22470
Metabolism-- Glycan biosynthesis and metabolism	Glycosphingolipid biosynthesis - ganglio series	ko00604	1	transcript_49327	K03372
Metabolism-- Glycan biosynthesis and metabolism	Glycosphingolipid biosynthesis - lacto and neolacto series	ko00601	20	transcript_76053;transcript_6298;transcript_30684;transcript_46447;transcript_78193;transcript_9125;transcript_2153;transcript_11444;transcript_54808;transcript_70926;transcript_68262;transcript_18194;transcript_74586;transcript_3613;transcript_95602;transcript_1442;transcript_35241;transcript_63349;transcript_60808;transcript_3041	K07819;K07819;K07819;K07819;K07819;K07819;K07819;K07819;K07819;K07819;K07819;K07819;K07819;K07819;K07819;K07819;K07819;K07819;K07819;K07819
Metabolism-- Glycan biosynthesis and metabolism	Glycosylphosphatidylinositol (GPI)-anchor biosynthesis	ko00563	62	transcript_28953;transcript_30890;transcript_4941;transcript_61813;transcript_29909;transcript_56141;transcript_42461;transcript_6979;transcript_8461;transcript_30941;transcript_73743;transcript_11622;transcript_86822;transcript_21255;transcript_67620;transcript_37400;transcript_55439;transcript_48682;transcript_68580;transcript_71;transcript_9608;transcript_1933;transcript_74703;transcript_13321…	K05289;K05288;K05294;K05288;K05287;K05284;K05287;K05294;K05289;K05285;K05287;K05289;K07541;K05284;K03861;K05287;K05293;K05287;K05290;K08098;K05294;K03858;K05290;K08098;K05291;K05288;K05294;K03857;K05287;K03859;K05288;K05287;K05287;K05288;K05288;K08098;K03860;K05287;K05287;K05294;K05294;K05310;K05291;K05283;K05291;K05287;K03861;K05286;K08098;K05287;K05287;K05287;K05284;K05292;K05287;K05285;K03860;…
Metabolism-- Glycan biosynthesis and metabolism	Mannose type O-glycan biosynthesis	ko00515	27	transcript_30300;transcript_75333;transcript_56150;transcript_12032;transcript_49406;transcript_11794;transcript_53245;transcript_33232;transcript_21918;transcript_40300;transcript_38720;transcript_41348;transcript_59252;transcript_12710;transcript_59146;transcript_50381;transcript_87882;transcript_57876;transcript_36558;transcript_31461;transcript_65279;transcript_64329;transcript_76937;transcri…	K19873;K21032;K09654;K21032;K21032;K21032;K09668;K19873;K21052;K19873;K09668;K21032;K09668;K21032;K09654;K21052;K21032;K09654;K09668;K09668;K18207;K21052;K21032;K09666;K09668;K09654;K19872
Metabolism-- Glycan biosynthesis and metabolism	N-Glycan biosynthesis	ko00510	20	transcript_38680;transcript_65638;transcript_69302;transcript_16633;transcript_98117;transcript_38230;transcript_66638;transcript_29587;transcript_39452;transcript_92218;transcript_72202;transcript_52489;transcript_43880;transcript_6502;transcript_2847;transcript_4214;transcript_20666;transcript_50389;transcript_67801;transcript_22759	K00721;K03848;K03849;K00729;K09659;K00729;K03848;K00729;K00721;K07252;K03849;K00721;K00729;K00729;K03850;K00729;K00902;K00902;K03849;K01001
Metabolism-- Glycan biosynthesis and metabolism	Other glycan degradation	ko00511	27	transcript_20723;transcript_18883;transcript_60653;transcript_12515;transcript_84159;transcript_8923;transcript_11594;transcript_69326;transcript_65106;transcript_46169;transcript_33940;transcript_22885;transcript_19363;transcript_20332;transcript_26050;transcript_29245;transcript_23089;transcript_32931;transcript_14448;transcript_18368;transcript_10253;transcript_8691;transcript_24403;transcript…	K01191;K01191;K01191;K01191;K01191;K01191;K01191;K01191;K01191;K01191;K01227;K01191;K01227;K01191;K01191;K01227;K01227;K01191;K01191;K01227;K01191;K01191;K01191;K01191;K01227;K01227;K01191
Metabolism-- Glycan biosynthesis and metabolism	Other types of O-glycan biosynthesis	ko00514	15	transcript_87731;transcript_54741;transcript_49729;transcript_73839;transcript_4776;transcript_53389;transcript_4500;transcript_79884;transcript_65505;transcript_59714;transcript_4399;transcript_78647;transcript_88522;transcript_4900;transcript_85260	K03691;K03691;K03691;K03691;K18134;K03691;K18134;K23840;K03691;K13667;K18134;K13667;K23840;K18134;K23840
Metabolism-- Glycan biosynthesis and metabolism	Various types of N-glycan biosynthesis	ko00513	15	transcript_63079;transcript_40433;transcript_49269;transcript_50050;transcript_43418;transcript_30821;transcript_34006;transcript_61260;transcript_42771;transcript_30285;transcript_71945;transcript_34738;transcript_41293;transcript_34736;transcript_88640	K00753;K00753;K00753;K00753;K00753;K00753;K00753;K09673;K00753;K00753;K14464;K00753;K00753;K00753;K14464
Metabolism-- Lipid metabolism	Arachidonic acid metabolism	ko00590	20	transcript_50560;transcript_90615;transcript_31212;transcript_47261;transcript_77917;transcript_76936;transcript_39860;transcript_35479;transcript_85452;transcript_63126;transcript_27536;transcript_28535;transcript_70994;transcript_42371;transcript_83744;transcript_87084;transcript_80128;transcript_79121;transcript_70232;transcript_30938	K01254;K07422;K15717;K01254;K15730;K05309;K15717;K15717;K07422;K01254;K15730;K15717;K15730;K15717;K15730;K15730;K15717;K15730;K15730;K15730
Metabolism-- Lipid metabolism	Ether lipid metabolism	ko00565	31	transcript_1290;transcript_64583;transcript_71208;transcript_36100;transcript_21599;transcript_57621;transcript_12735;transcript_24285;transcript_36015;transcript_41186;transcript_64762;transcript_65521;transcript_64152;transcript_57685;transcript_82353;transcript_64461;transcript_59776;transcript_55411;transcript_5635;transcript_70872;transcript_58583;transcript_15375;transcript_30179;transcript…	K22387;K08743;K08743;K08743;K22387;K08743;K16794;K16794;K08743;K08743;K16794;K16794;K08743;K16794;K08743;K08743;K08743;K08743;K16795;K08743;K08743;K16794;K16794;K08743;K16795;K16794;K16794;K08743;K08743;K08743;K16794
Metabolism-- Lipid metabolism	Fatty acid degradation	ko00071	4	transcript_63121;transcript_48095;transcript_35257;transcript_55041	K09479;K09479;K09479;K09479
Metabolism-- Lipid metabolism	Glycerolipid metabolism	ko00561	2	transcript_94817;transcript_77129	K14458;K09881
Metabolism-- Lipid metabolism	Glycerophospholipid metabolism	ko00564	99	transcript_3754;transcript_15848;transcript_20534;transcript_49178;transcript_9471;transcript_5970;transcript_16378;transcript_14936;transcript_26204;transcript_38722;transcript_35976;transcript_4533;transcript_85629;transcript_78942;transcript_53499;transcript_12692;transcript_2742;transcript_74915;transcript_14300;transcript_84904;transcript_56619;transcript_23425;transcript_32633;transcript_53…	K00111;K00894;K06130;K08729;K06130;K14676;K00894;K14676;K08729;K14286;K14286;K13516;K08730;K05929;K14286;K14676;K13511;K14286;K14676;K05929;K14286;K06130;K06130;K08744;K14286;K14286;K14676;K14286;K06130;K14286;K14676;K08744;K14286;K14286;K05929;K06130;K08744;K00111;K14286;K14286;K14676;K14286;K05929;K13511;K14286;K14286;K13516;K14286;K14676;K14676;K00111;K13516;K14676;K00111;K13511;K06130;K14286;…
Metabolism-- Lipid metabolism	Sphingolipid metabolism	ko00600	11	transcript_68009;transcript_2536;transcript_61093;transcript_13377;transcript_76155;transcript_9536;transcript_9540;transcript_14161;transcript_1171;transcript_17818;transcript_15538	K12352;K04708;K12352;K04715;K04708;K04715;K04715;K12352;K04708;K12352;K00720
Metabolism-- Lipid metabolism	Steroid biosynthesis	ko00100	21	transcript_73635;transcript_43439;transcript_72719;transcript_42166;transcript_79795;transcript_63993;transcript_66432;transcript_62487;transcript_47842;transcript_51809;transcript_59975;transcript_42374;transcript_49326;transcript_56961;transcript_39979;transcript_45707;transcript_62581;transcript_44969;transcript_70296;transcript_70865;transcript_41668	K19532;K19532;K00227;K19532;K19532;K19532;K09828;K00227;K19532;K19532;K09828;K19532;K19532;K19532;K19532;K19532;K09828;K19532;K19532;K19532;K19532
Metabolism-- Metabolism of cofactors and vitamins	Folate biosynthesis	ko00790	28	transcript_52197;transcript_81532;transcript_8986;transcript_91589;transcript_91321;transcript_57893;transcript_57788;transcript_9001;transcript_59729;transcript_58076;transcript_77961;transcript_66158;transcript_93517;transcript_72020;transcript_67354;transcript_71761;transcript_72141;transcript_92022;transcript_38546;transcript_58989;transcript_28116;transcript_48657;transcript_59762;transcript…	K00072;K00357;K15631;K01724;K01724;K00357;K00072;K15631;K00072;K00072;K00072;K00357;K01737;K00357;K00357;K00072;K00072;K01724;K20967;K00357;K15631;K20967;K00072;K20967;K00357;K15631;K20967;K00357
Metabolism-- Metabolism of cofactors and vitamins	Lipoic acid metabolism	ko00785	19	transcript_1660;transcript_80302;transcript_27126;transcript_28303;transcript_69436;transcript_65979;transcript_15237;transcript_96506;transcript_76965;transcript_93338;transcript_72164;transcript_1406;transcript_1726;transcript_83243;transcript_88078;transcript_60982;transcript_1368;transcript_60420;transcript_4458	K03644;K10105;K03644;K03644;K10105;K03644;K10105;K10105;K10105;K10105;K23735;K03644;K03644;K10105;K10105;K10105;K03644;K10105;K10105
Metabolism-- Metabolism of cofactors and vitamins	Nicotinate and nicotinamide metabolism	ko00760	78	transcript_36610;transcript_64972;transcript_16529;transcript_43412;transcript_323;transcript_31868;transcript_23084;transcript_97141;transcript_93763;transcript_50704;transcript_55987;transcript_16276;transcript_78162;transcript_37910;transcript_60214;transcript_14011;transcript_56145;transcript_53039;transcript_5016;transcript_77568;transcript_43829;transcript_65648;transcript_83277;transcript_…	K11412;K06210;K06210;K00858;K10524;K11412;K06210;K00323;K10524;K06210;K06210;K06210;K00323;K11412;K06210;K06210;K00858;K06210;K10524;K06210;K06210;K06210;K10524;K06210;K00323;K00858;K00858;K01950;K06210;K10524;K06210;K06210;K11412;K06210;K10524;K00858;K06210;K06210;K10524;K00323;K01950;K10524;K01950;K00323;K00858;K00323;K00858;K00323;K11417;K01950;K06210;K11415;K06210;K11412;K01950;K00763;K06210;…
Metabolism-- Metabolism of cofactors and vitamins	One carbon pool by folate	ko00670	30	transcript_38711;transcript_32402;transcript_15318;transcript_89454;transcript_63537;transcript_37125;transcript_32637;transcript_52829;transcript_25244;transcript_43517;transcript_40183;transcript_45834;transcript_49525;transcript_32094;transcript_60011;transcript_33151;transcript_44090;transcript_74457;transcript_21038;transcript_23947;transcript_95823;transcript_95126;transcript_78051;transcri…	K00288;K01934;K00288;K00288;K00288;K00289;K00289;K00289;K00289;K00288;K00289;K00288;K00289;K00288;K00288;K00288;K00288;K13403;K00289;K00288;K00288;K01934;K00288;K00288;K00289;K13403;K00289;K00288;K00288;K00289
Metabolism-- Metabolism of cofactors and vitamins	Pantothenate and CoA biosynthesis	ko00770	37	transcript_92838;transcript_46838;transcript_71064;transcript_6731;transcript_2807;transcript_76035;transcript_62723;transcript_65017;transcript_64387;transcript_80256;transcript_31139;transcript_13266;transcript_72895;transcript_12309;transcript_2689;transcript_36887;transcript_68676;transcript_77671;transcript_34670;transcript_71822;transcript_98274;transcript_94877;transcript_77321;transcript_…	K01922;K01598;K08069;K01922;K01922;K01598;K09680;K09680;K08069;K08069;K09680;K01598;K09680;K01598;K01922;K02318;K01598;K08069;K09680;K08069;K08069;K08069;K09680;K09680;K09680;K08069;K09680;K01922;K09680;K08069;K08069;K08069;K08069;K01598;K06133;K01598;K06133
Metabolism-- Metabolism of cofactors and vitamins	Porphyrin and chlorophyll metabolism	ko00860	17	transcript_37275;transcript_91810;transcript_4973;transcript_50895;transcript_67151;transcript_3720;transcript_48258;transcript_84147;transcript_16054;transcript_48284;transcript_43578;transcript_47666;transcript_86377;transcript_49379;transcript_84524;transcript_18868;transcript_21082	K01772;K01719;K01599;K01764;K01599;K01749;K01764;K01698;K00228;K01698;K01764;K01698;K08099;K01764;K00228;K00228;K01599
Metabolism-- Metabolism of cofactors and vitamins	Riboflavin metabolism	ko00740	6	transcript_9654;transcript_25336;transcript_17940;transcript_15621;transcript_13072;transcript_14754	K00953;K00953;K00953;K00953;K00953;K00861
Metabolism-- Metabolism of cofactors and vitamins	Thiamine metabolism	ko00730	2	transcript_50076;transcript_60111	K00949;K00949
Metabolism-- Metabolism of cofactors and vitamins	Ubiquinone and other terpenoid-quinone biosynthesis	ko00130	11	transcript_94247;transcript_76646;transcript_33249;transcript_86709;transcript_93394;transcript_88103;transcript_95808;transcript_73539;transcript_88084;transcript_76883;transcript_71313	K06134;K06126;K06125;K00591;K05357;K00591;K06134;K06125;K06127;K06125;K06125
Metabolism-- Metabolism of cofactors and vitamins	Vitamin B6 metabolism	ko00750	19	transcript_36668;transcript_47198;transcript_87274;transcript_45688;transcript_49515;transcript_37975;transcript_48997;transcript_46017;transcript_42117;transcript_42777;transcript_44607;transcript_55593;transcript_82000;transcript_45690;transcript_47618;transcript_57524;transcript_46683;transcript_74254;transcript_36592	K00275;K00868;K13248;K00868;K00868;K00275;K00868;K00868;K00868;K00868;K00868;K00275;K13248;K00868;K00868;K00275;K00868;K13248;K00275
Metabolism-- Metabolism of other amino acids	Glutathione metabolism	ko00480	19	transcript_91557;transcript_63908;transcript_11479;transcript_92814;transcript_43792;transcript_67314;transcript_33668;transcript_55619;transcript_70310;transcript_87384;transcript_75696;transcript_45135;transcript_59167;transcript_84480;transcript_85377;transcript_82579;transcript_79991;transcript_39973;transcript_62846	K01255;K01255;K01469;K07232;K00682;K01255;K20838;K01255;K01255;K01255;K01255;K00682;K01255;K20838;K01255;K20838;K01255;K00682;K01255
Metabolism-- Metabolism of other amino acids	Selenocompound metabolism	ko00450	11	transcript_85277;transcript_76745;transcript_59537;transcript_27639;transcript_55395;transcript_20299;transcript_51316;transcript_69106;transcript_65298;transcript_82058;transcript_58639	K01008;K01008;K01008;K01008;K01008;K01008;K01008;K01008;K01008;K01008;K01008
Metabolism-- Metabolism of other amino acids	Taurine and hypotaurine metabolism	ko00430	7	transcript_16659;transcript_10665;transcript_25774;transcript_10314;transcript_72808;transcript_13107;transcript_11169	K10712;K10712;K10712;K10712;K01594;K10712;K10712
Metabolism-- Metabolism of terpenoids and polyketides	Terpenoid backbone biosynthesis	ko00900	21	transcript_30237;transcript_64595;transcript_45930;transcript_22564;transcript_30182;transcript_81829;transcript_11382;transcript_75216;transcript_41555;transcript_89991;transcript_38909;transcript_26636;transcript_67477;transcript_94750;transcript_59225;transcript_44612;transcript_33165;transcript_71450;transcript_45472;transcript_69419;transcript_22512	K05954;K06013;K06013;K12505;K12504;K11778;K06013;K06013;K06013;K06013;K06013;K12504;K05955;K06013;K06013;K06013;K12504;K11778;K00587;K00587;K00804
Metabolism-- Metabolism of terpenoids and polyketides	Zeatin biosynthesis	ko00908	2	transcript_76976;transcript_80389	K00791;K00791
Metabolism-- Nucleotide metabolism	Purine metabolism	ko00230	119	transcript_77664;transcript_6222;transcript_35462;transcript_77793;transcript_40956;transcript_57824;transcript_87594;transcript_53304;transcript_49496;transcript_45089;transcript_46206;transcript_91233;transcript_31951;transcript_60469;transcript_34009;transcript_85147;transcript_67120;transcript_44666;transcript_81205;transcript_54333;transcript_90778;transcript_10118;transcript_26639;transcrip…	K00364;K01769;K00856;K01587;K00942;K01514;K00856;K21138;K00944;K01587;K00944;K13485;K01587;K01769;K01769;K13988;K01952;K01769;K13485;K21138;K00759;K01769;K01769;K01769;K01587;K01769;K01769;K13761;K01769;K01952;K01487;K01769;K00944;K01769;K01952;K01769;K01487;K13988;K00364;K01769;K01769;K01952;K00942;K00856;K01490;K01514;K00759;K13761;K01769;K01769;K13988;K01587;K00759;K13761;K13761;K01952;K00856;…
Metabolism-- Nucleotide metabolism	Pyrimidine metabolism	ko00240	24	transcript_42512;transcript_70118;transcript_73428;transcript_41086;transcript_61588;transcript_23704;transcript_91747;transcript_65369;transcript_38354;transcript_38242;transcript_73806;transcript_36313;transcript_25578;transcript_82595;transcript_35701;transcript_70831;transcript_48727;transcript_74708;transcript_20207;transcript_81472;transcript_48855;transcript_46125;transcript_40503;transcri…	K00254;K00254;K00254;K00943;K01493;K01937;K01493;K01493;K00761;K00943;K00943;K00254;K01937;K00761;K00943;K01493;K00254;K00254;K16330;K00254;K00943;K01493;K00943;K01493
Organismal Systems-- Environmental adaptation	Plant-pathogen interaction	ko04626	5	transcript_50948;transcript_76541;transcript_72382;transcript_80024;transcript_71293	K02358;K02358;K02358;K02358;K02358
