# Supplementary material for: Full-Length Transcriptomes and Sex-Based Differentially Expressed Genes in the Brain and Ganglia of Giant River Prawn Macrobrachium rosenbergii
Source: Biomolecules. 2023 Mar 2;13(3):460. doi: 10.3390/biom13030460 (PMC10046887; doi:10.3390/biom13030460)
Supplement: Supplementary file 1 [file biomolecules-13-00460-s001.zip › Table S3 Unigene.TFs.anno.xls]

#Unigene_ID	TFs_ID	E_value	Identity	Score	Gene_ID	Family	Species	Symbol
transcript_10 full_length_coverage=5;length=10435	ENSP00000220429	7.59216e-06	37/128(28.91)	52	ENSG00000104064	Others	Homo sapiens	GABPB1
transcript_15 full_length_coverage=2;length=10332	ENSTNIP00000021779	2.7414e-23	55/105(52.38)	109	ENSTNIG00000018605	Homeobox	Tetraodon nigroviridis	micall2a
transcript_21 full_length_coverage=4;length=10121	ENSDARP00000069169	2.01856e-14	89/328(27.13)	81	ENSDARG00000052766	zf-C2H2	Danio rerio	EVI5L
transcript_24 full_length_coverage=2;length=10127	ENSOANP00000002127	9.31211e-12	69/257(26.85)	73	ENSOANG00000001330	zf-C2H2	Ornithorhynchus anatinus
transcript_30 full_length_coverage=2;length=9964	ENSTNIP00000021779	1.00021e-12	44/106(41.51)	75	ENSTNIG00000018605	Homeobox	Tetraodon nigroviridis	micall2a
transcript_45 full_length_coverage=2;length=9755	F54F2.9	9.71266e-07	26/73(35.62)	55	WBGene00018836	MYB	Caenorhabditis elegans	F54F2.9
transcript_55 full_length_coverage=2;length=9698	FBpp0077318	3.29658e-28	91/281(32.38)	127	FBgn0041111	AF-4	Drosophila melanogaster	lilli
transcript_99 full_length_coverage=2;length=9190	Y41C4A.11	8.14572e-16	69/295(23.39)	83	WBGene00012757	zf-LITAF-like	Caenorhabditis elegans	Y41C4A.11
transcript_116 full_length_coverage=2;length=9166	ENSTNIP00000021779	7.29624e-13	44/106(41.51)	75	ENSTNIG00000018605	Homeobox	Tetraodon nigroviridis	micall2a
transcript_126 full_length_coverage=7;length=9114	ENSTNIP00000021779	2.23294e-23	55/105(52.38)	109	ENSTNIG00000018605	Homeobox	Tetraodon nigroviridis	micall2a
transcript_133 full_length_coverage=2;length=9064	ENSP00000220429	6.53557e-06	37/128(28.91)	52	ENSG00000104064	Others	Homo sapiens	GABPB1
transcript_138 full_length_coverage=3;length=9035	ENSGACP00000013278	1.52152e-30	113/420(26.90)	134	ENSGACG00000010051	zf-C2H2	Gasterosteus aculeatus
transcript_146 full_length_coverage=2;length=8808	ENSTNIP00000021779	2.14537e-23	55/105(52.38)	109	ENSTNIG00000018605	Homeobox	Tetraodon nigroviridis	micall2a
transcript_150 full_length_coverage=4;length=8999	ENSLACP00000020426	6.40239e-14	40/104(38.46)	79	ENSLACG00000017953	zf-C2H2	Latimeria chalumnae	ZNF710
transcript_151 full_length_coverage=3;length=8964	ENSTNIP00000021779	2.18958e-23	55/105(52.38)	109	ENSTNIG00000018605	Homeobox	Tetraodon nigroviridis	micall2a
transcript_152 full_length_coverage=4;length=8992	ENSTNIP00000021779	4.0022e-12	41/106(38.68)	73	ENSTNIG00000018605	Homeobox	Tetraodon nigroviridis	micall2a
transcript_155 full_length_coverage=2;length=8977	ENSTRUP00000039340	5.87615e-06	36/131(27.48)	53	ENSTRUG00000015390	HMG	Takifugu rubripes	wdhd1
transcript_164 full_length_coverage=2;length=8932	ENSFALP00000003649	8.39774e-39	135/396(34.09)	157	ENSFALG00000003490	TF_bZIP	Ficedula albicollis	ATF6
transcript_174 full_length_coverage=32;length=8882	ENSTNIP00000021779	2.16662e-23	55/105(52.38)	109	ENSTNIG00000018605	Homeobox	Tetraodon nigroviridis	micall2a
transcript_178 full_length_coverage=2;length=8894	ENSTNIP00000021779	2.72597e-23	55/105(52.38)	109	ENSTNIG00000018605	Homeobox	Tetraodon nigroviridis	micall2a
transcript_183 full_length_coverage=2;length=8805	ENSTNIP00000021779	3.90907e-12	41/106(38.68)	73	ENSTNIG00000018605	Homeobox	Tetraodon nigroviridis	micall2a
transcript_189 full_length_coverage=2;length=8820	FBpp0088384	9.07533e-29	53/110(48.18)	128	FBgn0005630	ZBTB	Drosophila melanogaster	lola
transcript_199 full_length_coverage=9;length=8757	ENSTNIP00000021779	2.13091e-23	55/105(52.38)	109	ENSTNIG00000018605	Homeobox	Tetraodon nigroviridis	micall2a
transcript_201 full_length_coverage=2;length=8781	ENSPSIP00000014535	2.50334e-65	151/385(39.22)	238	ENSPSIG00000013021	zf-C2H2	Pelodiscus sinensis
transcript_208 full_length_coverage=4;length=8707	ENSTNIP00000021779	6.89361e-13	44/106(41.51)	75	ENSTNIG00000018605	Homeobox	Tetraodon nigroviridis	micall2a
transcript_210 full_length_coverage=3;length=8750	ENSTNIP00000021779	2.12921e-23	55/105(52.38)	109	ENSTNIG00000018605	Homeobox	Tetraodon nigroviridis	micall2a
transcript_216 full_length_coverage=2;length=8714	ENSTRUP00000039340	6.96619e-06	36/131(27.48)	53	ENSTRUG00000015390	HMG	Takifugu rubripes	wdhd1
transcript_224 full_length_coverage=3;length=8672	ENSTNIP00000021779	2.25976e-17	45/109(41.28)	90	ENSTNIG00000018605	Homeobox	Tetraodon nigroviridis	micall2a
transcript_226 full_length_coverage=5;length=8661	FBpp0085186	4.51527e-19	44/115(38.26)	96	FBgn0003870	ZBTB	Drosophila melanogaster	ttk
transcript_230 full_length_coverage=2;length=8659	ENSP00000280614	1.99118e-17	64/213(30.05)	89	ENSG00000151014	Others	Homo sapiens	CCRN4L
transcript_238 full_length_coverage=2;length=8631	ENSACAP00000003167	2.96139e-07	30/61(49.18)	57	ENSACAG00000003200	AF-4	Anolis carolinensis	BRD3
transcript_243 full_length_coverage=4;length=8617	ENSTNIP00000021779	2.0918e-23	55/105(52.38)	109	ENSTNIG00000018605	Homeobox	Tetraodon nigroviridis	micall2a
transcript_253 full_length_coverage=2;length=8596	ENSTNIP00000021352	8.57745e-27	90/276(32.61)	122	ENSTNIG00000005314	ZBTB	Tetraodon nigroviridis	kifc1 (1 of 2)
transcript_271 full_length_coverage=4;length=8543	ENSTNIP00000021779	3.78047e-12	41/106(38.68)	73	ENSTNIG00000018605	Homeobox	Tetraodon nigroviridis	micall2a
transcript_304 full_length_coverage=2;length=8516	ENSDARP00000109576	2.79717e-69	119/314(37.90)	225	ENSDARG00000069796	zf-C2H2	Danio rerio	zgc:173573
transcript_306 full_length_coverage=2;length=8513	ENSDARP00000111615	1.87766e-119	188/363(51.79)	358	ENSDARG00000089344	zf-C2H2	Danio rerio	BX640461.1
transcript_308 full_length_coverage=2;length=8515	ENSAMXP00000000700	1.1008e-24	83/255(32.55)	114	ENSAMXG00000000658	zf-C2H2	Astyanax mexicanus	pcca
transcript_312 full_length_coverage=2;length=8510	ENSOANP00000005037	1.02509e-41	113/322(35.09)	164	ENSOANG00000003174	HMG	Ornithorhynchus anatinus	HBP1
transcript_320 full_length_coverage=3;length=8483	ENSONIP00000008135	7.37977e-31	79/205(38.54)	135	ENSONIG00000006454	MBD	Oreochromis niloticus	setdb1a
transcript_328 full_length_coverage=2;length=8469	ENSAMXP00000004852	3.06441e-07	39/117(33.33)	57	ENSAMXG00000004743	ZBTB	Astyanax mexicanus	bcl6a
transcript_331 full_length_coverage=4;length=8454	ENSTRUP00000039340	7.33423e-06	36/131(27.48)	53	ENSTRUG00000015390	HMG	Takifugu rubripes	wdhd1
transcript_332 full_length_coverage=16;length=8435	ENSTNIP00000021779	2.03994e-23	55/105(52.38)	109	ENSTNIG00000018605	Homeobox	Tetraodon nigroviridis	micall2a
transcript_337 full_length_coverage=8;length=8401	ENSTNIP00000021352	8.33417e-27	90/276(32.61)	122	ENSTNIG00000005314	ZBTB	Tetraodon nigroviridis	kifc1 (1 of 2)
transcript_347 full_length_coverage=2;length=8437	FBpp0303470	1.13763e-64	106/161(65.84)	247	FBgn0003396	zf-C2H2	Drosophila melanogaster	shn
transcript_350 full_length_coverage=5;length=8420	ENSDARP00000072328	1.82775e-56	132/284(46.48)	220	ENSDARG00000055502	HMG	Danio rerio	cicb
transcript_351 full_length_coverage=3;length=8411	ENSTNIP00000021352	3.53853e-26	90/281(32.03)	120	ENSTNIG00000005314	ZBTB	Tetraodon nigroviridis	kifc1 (1 of 2)
transcript_359 full_length_coverage=2;length=8385	ENSXMAP00000010258	1.32981e-42	101/242(41.74)	172	ENSXMAG00000010237	E2F	Xiphophorus maculatus	e2f8
transcript_366 full_length_coverage=2;length=8391	ENSTNIP00000021779	2.68421e-23	55/105(52.38)	109	ENSTNIG00000018605	Homeobox	Tetraodon nigroviridis	micall2a
transcript_386 full_length_coverage=5;length=8338	ENSAMXP00000004852	2.86302e-07	39/117(33.33)	57	ENSAMXG00000004743	ZBTB	Astyanax mexicanus	bcl6a
transcript_397 full_length_coverage=3;length=8325	ENSTNIP00000021352	8.17636e-27	90/276(32.61)	122	ENSTNIG00000005314	ZBTB	Tetraodon nigroviridis	kifc1 (1 of 2)
transcript_401 full_length_coverage=7;length=8093	ENSDARP00000101502	3.40488e-12	35/52(67.31)	70	ENSDARG00000076069	zf-LITAF-like	Danio rerio	ubald1a
transcript_415 full_length_coverage=18;length=8269	ENSONIP00000011705	0	379/874(43.36)	623	ENSONIG00000009309	CSD	Oreochromis niloticus	csde1
transcript_419 full_length_coverage=3;length=8266	ENSPSIP00000000275	8.84525e-23	95/336(28.27)	107	ENSPSIG00000000275	zf-C2H2	Pelodiscus sinensis
transcript_429 full_length_coverage=2;length=8245	ENSAMXP00000004852	2.82936e-07	39/117(33.33)	57	ENSAMXG00000004743	ZBTB	Astyanax mexicanus	bcl6a
transcript_439 full_length_coverage=2;length=8228	ENSTNIP00000021352	3.68434e-26	90/281(32.03)	120	ENSTNIG00000005314	ZBTB	Tetraodon nigroviridis	kifc1 (1 of 2)
transcript_442 full_length_coverage=2;length=8218	ENSORLP00000008834	7.86913e-47	158/541(29.21)	184	ENSORLG00000007032	zf-C2H2	Oryzias latipes
transcript_454 full_length_coverage=3;length=8196	ENSTNIP00000021352	8.8706e-27	90/276(32.61)	122	ENSTNIG00000005314	ZBTB	Tetraodon nigroviridis	kifc1 (1 of 2)
transcript_463 full_length_coverage=2;length=8166	ENSPCAP00000010782	3.23756e-18	79/250(31.60)	93	ENSPCAG00000011503	RHD	Procavia capensis	NFKB2
transcript_465 full_length_coverage=2;length=8131	ENSCAFP00000004588	2.34643e-17	52/173(30.06)	90	ENSCAFG00000003081	bHLH	Canis familiaris	PABPC4
transcript_473 full_length_coverage=2;length=8137	ENSTNIP00000021779	2.04733e-17	45/109(41.28)	90	ENSTNIG00000018605	Homeobox	Tetraodon nigroviridis	micall2a
transcript_479 full_length_coverage=3;length=8123	ENSTNIP00000021779	2.30554e-23	55/105(52.38)	109	ENSTNIG00000018605	Homeobox	Tetraodon nigroviridis	micall2a
transcript_483 full_length_coverage=3;length=8052	ENSDARP00000101502	3.386e-12	35/52(67.31)	70	ENSDARG00000076069	zf-LITAF-like	Danio rerio	ubald1a
transcript_497 full_length_coverage=2;length=8097	ENSOANP00000007799	4.55987e-14	79/278(28.42)	80	ENSOANG00000004922	zf-C2H2	Ornithorhynchus anatinus	ZNF512B
transcript_503 full_length_coverage=3;length=8070	ENSMUSP00000111219	2.25202e-09	57/219(26.03)	46	ENSMUSG00000058192	zf-C2H2	Mus musculus	Zfp846
transcript_504 full_length_coverage=2;length=8073	ENSCSAVP00000015116	4.19509e-35	157/624(25.16)	148	ENSCSAVG00000008862	zf-C2H2	Ciona savignyi
transcript_515 full_length_coverage=5;length=8045	ENSPSIP00000000275	4.73439e-25	100/375(26.67)	114	ENSPSIG00000000275	zf-C2H2	Pelodiscus sinensis
transcript_548 full_length_coverage=2;length=8011	ENSOANP00000007799	4.50402e-14	79/278(28.42)	80	ENSOANG00000004922	zf-C2H2	Ornithorhynchus anatinus	ZNF512B
transcript_576 full_length_coverage=2;length=7987	ENSTNIP00000021779	1.9124e-23	55/105(52.38)	109	ENSTNIG00000018605	Homeobox	Tetraodon nigroviridis	micall2a
transcript_578 full_length_coverage=2;length=7986	ENSTNIP00000021779	3.02951e-08	32/62(51.61)	60	ENSTNIG00000018605	Homeobox	Tetraodon nigroviridis	micall2a
transcript_596 full_length_coverage=2;length=7953	ENSXMAP00000014524	1.96898e-38	68/168(40.48)	154	ENSXMAG00000014500	zf-C2H2	Xiphophorus maculatus
transcript_602 full_length_coverage=2;length=7946	ENSOANP00000002127	7.41435e-12	69/257(26.85)	73	ENSOANG00000001330	zf-C2H2	Ornithorhynchus anatinus
transcript_622 full_length_coverage=3;length=7536	ENSP00000332706	5.64339e-68	116/228(50.88)	234	ENSG00000185129	Others	Homo sapiens	PURA
transcript_623 full_length_coverage=2;length=7891	ENSONIP00000009156	0	370/727(50.89)	703	ENSONIG00000007261	STAT	Oreochromis niloticus	stat5.2
transcript_628 full_length_coverage=5;length=7857	ENSGALP00000025281	1.38705e-09	38/136(27.94)	65	ENSGALG00000015705	HMG	Gallus gallus	WHSC1
transcript_633 full_length_coverage=3;length=7877	ENSGALP00000025281	1.39059e-09	38/136(27.94)	65	ENSGALG00000015705	HMG	Gallus gallus	WHSC1
transcript_636 full_length_coverage=3;length=7867	FBpp0111689	2.05896e-118	314/956(32.85)	410	FBgn0086908	MBD	Drosophila melanogaster	egg
transcript_656 full_length_coverage=2;length=7856	ENSLAFP00000007584	1.27966e-12	70/213(32.86)	75	ENSLAFG00000009038	ARID	Loxodonta africana	JARID2
transcript_666 full_length_coverage=2;length=7844	ENSPCAP00000010782	3.36252e-18	79/250(31.60)	93	ENSPCAG00000011503	RHD	Procavia capensis	NFKB2
transcript_667 full_length_coverage=2;length=7843	ENSTNIP00000021352	7.64859e-27	90/276(32.61)	122	ENSTNIG00000005314	ZBTB	Tetraodon nigroviridis	kifc1 (1 of 2)
transcript_676 full_length_coverage=5;length=7822	ENSTNIP00000021352	7.62279e-27	90/276(32.61)	122	ENSTNIG00000005314	ZBTB	Tetraodon nigroviridis	kifc1 (1 of 2)
transcript_705 full_length_coverage=19;length=7589	ENSACAP00000007827	0	409/1045(39.14)	708	ENSACAG00000007905	HMG	Anolis carolinensis	WHSC1
transcript_707 full_length_coverage=2;length=7790	ENSTNIP00000021779	5.36959e-12	48/130(36.92)	72	ENSTNIG00000018605	Homeobox	Tetraodon nigroviridis	micall2a
transcript_717 full_length_coverage=18;length=7745	ENSP00000220429	6.28259e-20	55/139(39.57)	96	ENSG00000104064	Others	Homo sapiens	GABPB1
transcript_720 full_length_coverage=2;length=7785	ENSOANP00000002127	7.2436e-12	69/257(26.85)	73	ENSOANG00000001330	zf-C2H2	Ornithorhynchus anatinus
transcript_726 full_length_coverage=2;length=7781	ENSPCAP00000010782	3.05951e-18	79/250(31.60)	93	ENSPCAG00000011503	RHD	Procavia capensis	NFKB2
transcript_728 full_length_coverage=7;length=7729	ENSPCAP00000010782	3.03586e-18	79/250(31.60)	93	ENSPCAG00000011503	RHD	Procavia capensis	NFKB2
transcript_731 full_length_coverage=2;length=7774	ENSDNOP00000028008	3.98188e-14	44/129(34.11)	80	ENSDNOG00000005811	bHLH	Dasypus novemcinctus	USF1
transcript_759 full_length_coverage=3;length=7762	ENSFALP00000012378	1.04887e-07	41/126(32.54)	59	ENSFALG00000011851	ZBTB	Ficedula albicollis	ZBTB24
transcript_760 full_length_coverage=2;length=7761	ENSTNIP00000021352	7.48556e-27	90/276(32.61)	122	ENSTNIG00000005314	ZBTB	Tetraodon nigroviridis	kifc1 (1 of 2)
transcript_777 full_length_coverage=3;length=7751	ENSPCAP00000010782	2.20541e-18	79/250(31.60)	94	ENSPCAG00000011503	RHD	Procavia capensis	NFKB2
transcript_778 full_length_coverage=2;length=7746	ENSP00000357315	3.23344e-26	79/260(30.38)	120	ENSG00000116580	Others	Homo sapiens	GON4L
transcript_779 full_length_coverage=5;length=7747	ENSPCAP00000010782	3.45785e-18	79/250(31.60)	93	ENSPCAG00000011503	RHD	Procavia capensis	NFKB2
transcript_788 full_length_coverage=16;length=7717	ENSONIP00000009156	0	370/727(50.89)	703	ENSONIG00000007261	STAT	Oreochromis niloticus	stat5.2
transcript_801 full_length_coverage=2;length=7716	ENSXETP00000038830	1.51066e-10	34/119(28.57)	68	ENSXETG00000017921	ZBTB	Xenopus tropicalis	zbtb44
transcript_802 full_length_coverage=2;length=7705	ENSTNIP00000005249	5.47239e-15	65/176(36.93)	83	ENSTNIG00000002693	RHD	Tetraodon nigroviridis	NFKB1
transcript_810 full_length_coverage=2;length=7653	R11E3.6a	8.38865e-17	62/257(24.12)	88	WBGene00001324	ZBTB	Caenorhabditis elegans	eor-1
transcript_820 full_length_coverage=2;length=7709	ENSONIP00000009156	0	371/728(50.96)	703	ENSONIG00000007261	STAT	Oreochromis niloticus	stat5.2
transcript_827 full_length_coverage=5;length=7664	ENSACAP00000007827	0	359/916(39.19)	624	ENSACAG00000007905	HMG	Anolis carolinensis	WHSC1
transcript_832 full_length_coverage=3;length=7690	ENSPCAP00000010782	3.42784e-18	79/250(31.60)	93	ENSPCAG00000011503	RHD	Procavia capensis	NFKB2
transcript_840 full_length_coverage=5;length=7659	Y41C4A.11	3.61067e-11	49/185(26.49)	69	WBGene00012757	zf-LITAF-like	Caenorhabditis elegans	Y41C4A.11
transcript_842 full_length_coverage=5;length=7674	ENSCSAVP00000010229	4.20265e-37	67/143(46.85)	140	ENSCSAVG00000006028	zf-C2H2	Ciona savignyi
transcript_843 full_length_coverage=2;length=7679	ENSPCAP00000010782	3.6621e-18	81/252(32.14)	93	ENSPCAG00000011503	RHD	Procavia capensis	NFKB2
transcript_849 full_length_coverage=7;length=7646	ENSPCAP00000010782	3.40415e-18	79/250(31.60)	93	ENSPCAG00000011503	RHD	Procavia capensis	NFKB2
transcript_865 full_length_coverage=2;length=7636	ENSAMXP00000004343	1.94116e-80	130/175(74.29)	282	ENSAMXG00000004244	MYB	Astyanax mexicanus	cmyb
transcript_880 full_length_coverage=2;length=7622	ENSCSAVP00000010229	4.17319e-37	67/143(46.85)	140	ENSCSAVG00000006028	zf-C2H2	Ciona savignyi
transcript_893 full_length_coverage=4;length=7598	ENSFALP00000012378	1.02482e-07	41/126(32.54)	59	ENSFALG00000011851	ZBTB	Ficedula albicollis	ZBTB24
transcript_961 full_length_coverage=2;length=7508	ENSPCAP00000010782	1.20124e-17	79/250(31.60)	91	ENSPCAG00000011503	RHD	Procavia capensis	NFKB2
transcript_974 full_length_coverage=4;length=7511	ENSONIP00000008862	5.66968e-07	44/140(31.43)	56	ENSONIG00000007023	RHD	Oreochromis niloticus	nfkb2
transcript_976 full_length_coverage=56;length=7214	ENSTNIP00000021352	3.71161e-25	102/334(30.54)	116	ENSTNIG00000005314	ZBTB	Tetraodon nigroviridis	kifc1 (1 of 2)
transcript_979 full_length_coverage=16;length=7442	ENSFALP00000012378	1.00165e-07	41/126(32.54)	59	ENSFALG00000011851	ZBTB	Ficedula albicollis	ZBTB24
transcript_1015 full_length_coverage=15;length=7449	ENSAMXP00000004343	2.35692e-80	130/175(74.29)	282	ENSAMXG00000004244	MYB	Astyanax mexicanus	cmyb
transcript_1031 full_length_coverage=2;length=7456	ENSMUSP00000114904	7.21787e-09	24/55(43.64)	62	ENSMUSG00000000731	SAND	Mus musculus	Aire
transcript_1050 full_length_coverage=2;length=7441	ENSAMXP00000004343	2.88912e-82	130/175(74.29)	287	ENSAMXG00000004244	MYB	Astyanax mexicanus	cmyb
transcript_1051 full_length_coverage=30;length=7398	ENSLAFP00000010575	7.92494e-07	38/96(39.58)	55	ENSLAFG00000012648	MYB	Loxodonta africana	DNAJC1
transcript_1061 full_length_coverage=2;length=7425	ENSDNOP00000028008	2.51962e-14	44/129(34.11)	81	ENSDNOG00000005811	bHLH	Dasypus novemcinctus	USF1
transcript_1064 full_length_coverage=3;length=7430	ENSONIP00000008862	5.60253e-07	44/140(31.43)	56	ENSONIG00000007023	RHD	Oreochromis niloticus	nfkb2
transcript_1071 full_length_coverage=2;length=7420	FBpp0088384	7.11849e-22	46/108(42.59)	105	FBgn0005630	ZBTB	Drosophila melanogaster	lola
transcript_1073 full_length_coverage=11;length=7372	ENSMMUP00000040371	0	700/1295(54.05)	1391	ENSMMUG00000013653	ARID	Macaca mulatta	KDM5A
transcript_1079 full_length_coverage=2;length=7421	ENSACAP00000007827	0	409/1045(39.14)	710	ENSACAG00000007905	HMG	Anolis carolinensis	WHSC1
transcript_1081 full_length_coverage=2;length=7418	ENSACAP00000003167	3.2195e-08	34/77(44.16)	60	ENSACAG00000003200	AF-4	Anolis carolinensis	BRD3
transcript_1088 full_length_coverage=2;length=7415	FBpp0072538	2.36469e-22	30/61(49.18)	70	FBgn0004870	ZBTB	Drosophila melanogaster	bab1
transcript_1089 full_length_coverage=4;length=7400	ENSXMAP00000020092	4.10852e-11	88/376(23.40)	70	ENSXMAG00000020045	zf-C2H2	Xiphophorus maculatus
transcript_1103 full_length_coverage=8;length=7363	ENSP00000363792	1.2498e-09	55/149(36.91)	65	ENSG00000148513	Others	Homo sapiens	ANKRD30A
transcript_1105 full_length_coverage=2;length=7401	Y41C4A.11	3.16808e-18	65/233(27.90)	90	WBGene00012757	zf-LITAF-like	Caenorhabditis elegans	Y41C4A.11
transcript_1110 full_length_coverage=4;length=7370	ENSAMXP00000004343	4.20226e-82	130/175(74.29)	287	ENSAMXG00000004244	MYB	Astyanax mexicanus	cmyb
transcript_1116 full_length_coverage=2;length=7395	ENSOANP00000002127	6.38944e-12	69/257(26.85)	73	ENSOANG00000001330	zf-C2H2	Ornithorhynchus anatinus
transcript_1120 full_length_coverage=17;length=7249	ENSCPOP00000012245	1.51961e-135	238/534(44.57)	453	ENSCPOG00000013601	MYB	Cavia porcellus	SMARCA1
transcript_1127 full_length_coverage=2;length=7370	ENSAMXP00000000700	3.40841e-174	218/357(61.06)	426	ENSAMXG00000000658	zf-C2H2	Astyanax mexicanus	pcca
transcript_1128 full_length_coverage=3;length=7377	FBpp0088384	1.23985e-23	46/110(41.82)	111	FBgn0005630	ZBTB	Drosophila melanogaster	lola
transcript_1129 full_length_coverage=3;length=7333	ENSONIP00000009156	0	328/622(52.73)	628	ENSONIG00000007261	STAT	Oreochromis niloticus	stat5.2
transcript_1153 full_length_coverage=8;length=7340	ENSTNIP00000021352	1.75783e-14	54/145(37.24)	81	ENSTNIG00000005314	ZBTB	Tetraodon nigroviridis	kifc1 (1 of 2)
transcript_1158 full_length_coverage=2;length=7354	ENSPCAP00000010782	3.919e-18	79/250(31.60)	93	ENSPCAG00000011503	RHD	Procavia capensis	NFKB2
transcript_1181 full_length_coverage=69;length=7259	Y41C4A.11	1.72992e-18	64/230(27.83)	91	WBGene00012757	zf-LITAF-like	Caenorhabditis elegans	Y41C4A.11
transcript_1184 full_length_coverage=2;length=7334	ENSTNIP00000021779	5.01612e-12	48/130(36.92)	72	ENSTNIG00000018605	Homeobox	Tetraodon nigroviridis	micall2a
transcript_1196 full_length_coverage=2;length=7229	ENSGACP00000017982	8.91071e-08	42/159(26.42)	58	ENSGACG00000013602	THAP	Gasterosteus aculeatus	zgc:153292
transcript_1206 full_length_coverage=2;length=7311	ENSDNOP00000028008	9.36041e-08	37/107(34.58)	59	ENSDNOG00000005811	bHLH	Dasypus novemcinctus	USF1
transcript_1248 full_length_coverage=4;length=7276	ENSP00000220429	7.22738e-08	39/129(30.23)	58	ENSG00000104064	Others	Homo sapiens	GABPB1
transcript_1250 full_length_coverage=7;length=7234	ENSP00000363792	1.2252e-09	55/149(36.91)	65	ENSG00000148513	Others	Homo sapiens	ANKRD30A
transcript_1254 full_length_coverage=2;length=7276	ENSCPOP00000012245	3.09326e-135	236/527(44.78)	452	ENSCPOG00000013601	MYB	Cavia porcellus	SMARCA1
transcript_1263 full_length_coverage=2;length=7261	ENSGACP00000017982	1.29385e-07	41/159(25.79)	57	ENSGACG00000013602	THAP	Gasterosteus aculeatus	zgc:153292
transcript_1267 full_length_coverage=4;length=7263	ENSCPOP00000012245	1.53214e-135	238/534(44.57)	453	ENSCPOG00000013601	MYB	Cavia porcellus	SMARCA1
transcript_1280 full_length_coverage=6;length=7198	ENSP00000305071	1.23033e-14	52/137(37.96)	77	ENSG00000064490	Others	Homo sapiens	RFXANK
transcript_1282 full_length_coverage=2;length=7267	ENSDARP00000073973	9.37497e-10	35/84(41.67)	65	ENSDARG00000001940	MYB	Danio rerio	dnajc1
transcript_1296 full_length_coverage=3;length=7233	ENSTNIP00000021352	3.82096e-25	102/334(30.54)	116	ENSTNIG00000005314	ZBTB	Tetraodon nigroviridis	kifc1 (1 of 2)
transcript_1301 full_length_coverage=8;length=7223	ENSPTRP00000056131	0	689/1280(53.83)	1362	ENSPTRG00000004507	ARID	Pan troglodytes	KDM5A
transcript_1303 full_length_coverage=3;length=7202	ENSPCAP00000010782	3.17039e-18	79/250(31.60)	93	ENSPCAG00000011503	RHD	Procavia capensis	NFKB2
transcript_1321 full_length_coverage=2;length=7212	ENSGACP00000001732	6.90636e-06	28/81(34.57)	53	ENSGACG00000001323	RHD	Gasterosteus aculeatus	nfkb2
transcript_1322 full_length_coverage=2;length=7227	ENSORLP00000024138	2.32991e-28	55/111(49.55)	115	ENSORLG00000019388	zf-C2H2	Oryzias latipes
transcript_1328 full_length_coverage=2;length=7215	ENSOPRP00000009789	5.99295e-22	55/143(38.46)	99	ENSOPRG00000010732	TF_bZIP	Ochotona princeps	GULP1
transcript_1329 full_length_coverage=4;length=7212	ENSXMAP00000020092	3.99218e-11	88/376(23.40)	70	ENSXMAG00000020045	zf-C2H2	Xiphophorus maculatus
transcript_1334 full_length_coverage=2;length=7211	ENSPCAP00000010782	3.17513e-18	79/250(31.60)	93	ENSPCAG00000011503	RHD	Procavia capensis	NFKB2
transcript_1338 full_length_coverage=2;length=7207	ENSCPOP00000012245	3.93365e-123	119/258(46.12)	252	ENSCPOG00000013601	MYB	Cavia porcellus	SMARCA1
transcript_1340 full_length_coverage=2;length=7191	ENSTNIP00000021779	1.68709e-23	55/105(52.38)	109	ENSTNIG00000018605	Homeobox	Tetraodon nigroviridis	micall2a
transcript_1341 full_length_coverage=2;length=7218	ENSFALP00000012378	9.68234e-08	41/126(32.54)	59	ENSFALG00000011851	ZBTB	Ficedula albicollis	ZBTB24
transcript_1343 full_length_coverage=4;length=7178	ENSGACP00000017982	1.0722e-07	42/159(26.42)	58	ENSGACG00000013602	THAP	Gasterosteus aculeatus	zgc:153292
transcript_1372 full_length_coverage=12;length=7118	ENSDNOP00000021657	4.14915e-12	81/329(24.62)	73	ENSDNOG00000049113	zf-C2H2	Dasypus novemcinctus	REST
transcript_1404 full_length_coverage=21;length=7145	ENSLACP00000002496	1.52294e-10	126/414(30.43)	68	ENSLACG00000002228	zf-NF-X1	Latimeria chalumnae	NFXL1
transcript_1408 full_length_coverage=3;length=7067	F28F9.1	1.45152e-45	76/87(87.36)	177	WBGene00006970	zf-C2H2	Caenorhabditis elegans	zag-1
transcript_1410 full_length_coverage=2;length=7089	ENSOANP00000002127	5.8335e-12	69/257(26.85)	73	ENSOANG00000001330	zf-C2H2	Ornithorhynchus anatinus
transcript_1420 full_length_coverage=26;length=7105	ENSMODP00000000929	7.73727e-18	61/204(29.90)	90	ENSMODG00000000778	ZBTB	Monodelphis domestica	ZBTB7A
transcript_1421 full_length_coverage=4;length=7141	ENSTNIP00000021352	1.60945e-29	90/264(34.09)	130	ENSTNIG00000005314	ZBTB	Tetraodon nigroviridis	kifc1 (1 of 2)
transcript_1424 full_length_coverage=2;length=7154	ENSPVAP00000014546	4.07229e-72	181/589(30.73)	267	ENSPVAG00000015426	zf-C2H2	Pteropus vampyrus	ZNF521
transcript_1426 full_length_coverage=2;length=7155	ENSLACP00000002496	1.52511e-10	126/414(30.43)	68	ENSLACG00000002228	zf-NF-X1	Latimeria chalumnae	NFXL1
transcript_1449 full_length_coverage=2;length=7134	FBpp0297287	3.8536e-67	135/265(50.94)	247	FBgn0004865	THR-like	Drosophila melanogaster	Eip78C
transcript_1456 full_length_coverage=2;length=7098	FBpp0085186	3.7266e-26	57/123(46.34)	119	FBgn0003870	ZBTB	Drosophila melanogaster	ttk
transcript_1471 full_length_coverage=15;length=7085	ENSFALP00000003649	6.31627e-39	135/396(34.09)	157	ENSFALG00000003490	TF_bZIP	Ficedula albicollis	ATF6
transcript_1481 full_length_coverage=11;length=6950	ENSOPRP00000009789	5.75173e-22	55/143(38.46)	99	ENSOPRG00000010732	TF_bZIP	Ochotona princeps	GULP1
transcript_1509 full_length_coverage=2;length=7089	ENSTNIP00000021352	3.62924e-25	102/334(30.54)	116	ENSTNIG00000005314	ZBTB	Tetraodon nigroviridis	kifc1 (1 of 2)
transcript_1592 full_length_coverage=2;length=7036	ENSDNOP00000021657	4.09497e-12	81/329(24.62)	73	ENSDNOG00000049113	zf-C2H2	Dasypus novemcinctus	REST
transcript_1614 full_length_coverage=3;length=7010	ENSORLP00000020165	7.67866e-29	38/85(44.71)	83	ENSORLG00000016115	zf-C2H2	Oryzias latipes	zfp64
transcript_1630 full_length_coverage=2;length=7014	ENSP00000220429	8.79095e-08	26/72(36.11)	58	ENSG00000104064	Others	Homo sapiens	GABPB1
transcript_1659 full_length_coverage=3;length=6986	FBpp0072535	6.56326e-42	72/123(58.54)	171	FBgn0025525	ZBTB	Drosophila melanogaster	bab2
transcript_1663 full_length_coverage=3;length=6992	FBpp0080560	1.10809e-123	218/344(63.37)	419	FBgn0260632	RHD	Drosophila melanogaster	dl
transcript_1670 full_length_coverage=5;length=6890	ENSTNIP00000021779	5.15397e-13	44/106(41.51)	75	ENSTNIG00000018605	Homeobox	Tetraodon nigroviridis	micall2a
transcript_1673 full_length_coverage=2;length=6992	ENSDARP00000072328	2.93271e-56	132/284(46.48)	219	ENSDARG00000055502	HMG	Danio rerio	cicb
transcript_1678 full_length_coverage=2;length=6979	ENSTNIP00000021779	1.21245e-26	48/102(47.06)	119	ENSTNIG00000018605	Homeobox	Tetraodon nigroviridis	micall2a
transcript_1734 full_length_coverage=2;length=6944	ENSCSAVP00000008352	1.09101e-09	63/232(27.16)	63	ENSCSAVG00000004967	HTH	Ciona savignyi
transcript_1757 full_length_coverage=3;length=6936	ENSOPRP00000009789	5.73818e-22	55/143(38.46)	99	ENSOPRG00000010732	TF_bZIP	Ochotona princeps	GULP1
transcript_1760 full_length_coverage=2;length=6932	ENSCPOP00000012245	2.4599e-135	236/527(44.78)	452	ENSCPOG00000013601	MYB	Cavia porcellus	SMARCA1
transcript_1761 full_length_coverage=3;length=6937	ENSCPOP00000012245	1.22667e-135	238/534(44.57)	453	ENSCPOG00000013601	MYB	Cavia porcellus	SMARCA1
transcript_1781 full_length_coverage=4;length=6909	ENSDARP00000069169	2.5031e-16	69/234(29.49)	87	ENSDARG00000052766	zf-C2H2	Danio rerio	EVI5L
transcript_1782 full_length_coverage=2;length=6890	ENSPCAP00000010782	1.86781e-18	79/250(31.60)	94	ENSPCAG00000011503	RHD	Procavia capensis	NFKB2
transcript_1784 full_length_coverage=2;length=6907	ENSORLP00000008380	2.63432e-29	100/217(46.08)	119	ENSORLG00000006674	HMG	Oryzias latipes	ccdc124 (1 of 2)
transcript_1788 full_length_coverage=7;length=6873	ENSP00000332706	1.25895e-67	117/232(50.43)	233	ENSG00000185129	Others	Homo sapiens	PURA
transcript_1795 full_length_coverage=8;length=6895	ENSTNIP00000021779	1.60292e-23	55/105(52.38)	109	ENSTNIG00000018605	Homeobox	Tetraodon nigroviridis	micall2a
transcript_1805 full_length_coverage=3;length=6878	ENSLACP00000002496	1.45849e-10	126/414(30.43)	68	ENSLACG00000002228	zf-NF-X1	Latimeria chalumnae	NFXL1
transcript_1809 full_length_coverage=6;length=6756	ENSOPRP00000009789	4.92939e-22	55/143(38.46)	99	ENSOPRG00000010732	TF_bZIP	Ochotona princeps	GULP1
transcript_1811 full_length_coverage=2;length=6907	ENSFALP00000003649	6.11659e-39	135/396(34.09)	157	ENSFALG00000003490	TF_bZIP	Ficedula albicollis	ATF6
transcript_1820 full_length_coverage=3;length=6901	FBpp0072535	4.0368e-26	47/106(44.34)	119	FBgn0025525	ZBTB	Drosophila melanogaster	bab2
transcript_1824 full_length_coverage=2;length=6905	ENSSHAP00000020736	8.63704e-17	56/199(28.14)	88	ENSSHAG00000017587	zf-C2H2	Sarcophilus harrisii	ZFP64
transcript_1828 full_length_coverage=2;length=6802	ENSFALP00000012378	6.12201e-07	40/126(31.75)	56	ENSFALG00000011851	ZBTB	Ficedula albicollis	ZBTB24
transcript_1833 full_length_coverage=2;length=6888	ENSDNOP00000028008	3.25147e-10	47/145(32.41)	67	ENSDNOG00000005811	bHLH	Dasypus novemcinctus	USF1
transcript_1841 full_length_coverage=3;length=6899	ENSP00000332706	3.42693e-66	114/226(50.44)	229	ENSG00000185129	Others	Homo sapiens	PURA
transcript_1848 full_length_coverage=3;length=6902	ENSXETP00000063270	4.04688e-11	69/249(27.71)	70	ENSXETG00000000013	RHD	Xenopus tropicalis	nfkb2
transcript_1909 full_length_coverage=7;length=6843	ENSDARP00000069169	3.7475e-16	69/234(29.49)	86	ENSDARG00000052766	zf-C2H2	Danio rerio	EVI5L
transcript_1918 full_length_coverage=2;length=6867	ENSCPOP00000012245	1.15497e-135	238/534(44.57)	453	ENSCPOG00000013601	MYB	Cavia porcellus	SMARCA1
transcript_1923 full_length_coverage=2;length=6857	F54F2.9	5.53154e-07	39/138(28.26)	55	WBGene00018836	MYB	Caenorhabditis elegans	F54F2.9
transcript_1926 full_length_coverage=3;length=6834	ENSLACP00000003071	2.43257e-10	67/223(30.04)	67	ENSLACG00000002751	RHD	Latimeria chalumnae	NFKB1
transcript_1935 full_length_coverage=7;length=6831	ENSCPOP00000012245	5.3881e-11	46/138(33.33)	70	ENSCPOG00000013601	MYB	Cavia porcellus	SMARCA1
transcript_1942 full_length_coverage=2;length=6850	ENSTSYP00000013377	5.57829e-08	45/135(33.33)	60	ENSTSYG00000014542	HMG	Tarsius syrichta	KMT2C
transcript_1944 full_length_coverage=5;length=6834	ENSACAP00000019802	9.53049e-67	236/879(26.85)	248	ENSACAG00000022170	zf-C2H2	Anolis carolinensis
transcript_1968 full_length_coverage=4;length=6838	Y41C4A.11	6.83224e-06	54/247(21.86)	52	WBGene00012757	zf-LITAF-like	Caenorhabditis elegans	Y41C4A.11
transcript_1974 full_length_coverage=3;length=6836	ENSTNIP00000021779	2.35673e-26	48/102(47.06)	118	ENSTNIG00000018605	Homeobox	Tetraodon nigroviridis	micall2a
transcript_1982 full_length_coverage=5;length=6785	ENSACAP00000019802	7.73027e-67	235/879(26.73)	248	ENSACAG00000022170	zf-C2H2	Anolis carolinensis
transcript_2013 full_length_coverage=32;length=6758	ENSTNIP00000021779	5.17185e-13	44/106(41.51)	75	ENSTNIG00000018605	Homeobox	Tetraodon nigroviridis	micall2a
transcript_2018 full_length_coverage=3;length=6805	ENSTNIP00000021779	6.24087e-13	44/106(41.51)	75	ENSTNIG00000018605	Homeobox	Tetraodon nigroviridis	micall2a
transcript_2025 full_length_coverage=4;length=6785	FBpp0089339	2.51388e-31	100/204(49.02)	132	FBgn0004396	TF_bZIP	Drosophila melanogaster	CrebA
transcript_2027 full_length_coverage=5;length=6802	ENSPCAP00000010782	3.56886e-18	79/250(31.60)	93	ENSPCAG00000011503	RHD	Procavia capensis	NFKB2
transcript_2037 full_length_coverage=7;length=6595	ENSDNOP00000028008	2.32672e-12	40/101(39.60)	74	ENSDNOG00000005811	bHLH	Dasypus novemcinctus	USF1
transcript_2043 full_length_coverage=3;length=6802	ENSTNIP00000021600	3.41219e-28	55/96(57.29)	116	ENSTNIG00000018430	zf-C2H2	Tetraodon nigroviridis	jazf1b
transcript_2044 full_length_coverage=7;length=6791	ENSTNIP00000021779	5.24582e-13	50/132(37.88)	75	ENSTNIG00000018605	Homeobox	Tetraodon nigroviridis	micall2a
transcript_2052 full_length_coverage=2;length=6808	ENSSSCP00000027197	9.25426e-60	104/153(67.97)	215	ENSSSCG00000027675	Fork head	Sus scrofa	FOXP1
transcript_2070 full_length_coverage=2;length=6781	ENSMUSP00000114904	6.4912e-09	24/55(43.64)	62	ENSMUSG00000000731	SAND	Mus musculus	Aire
transcript_2084 full_length_coverage=3;length=6780	ENSAMXP00000002509	7.27797e-19	42/129(32.56)	89	ENSAMXG00000002457	Homeobox	Astyanax mexicanus	lhx1b
transcript_2100 full_length_coverage=2;length=6725	ENSTRUP00000009573	3.01689e-09	32/70(45.71)	63	ENSTRUG00000004038	MYB	Takifugu rubripes	dnajc1
transcript_2102 full_length_coverage=2;length=6769	Y41C4A.11	6.75724e-06	54/247(21.86)	52	WBGene00012757	zf-LITAF-like	Caenorhabditis elegans	Y41C4A.11
transcript_2115 full_length_coverage=2;length=6753	ENSP00000437955	1.37347e-84	142/299(47.49)	275	ENSG00000100644	Others	Homo sapiens	HIF1A
transcript_2118 full_length_coverage=2;length=6752	FBpp0089339	2.49902e-31	100/204(49.02)	132	FBgn0004396	TF_bZIP	Drosophila melanogaster	CrebA
transcript_2132 full_length_coverage=2;length=6750	ENSTNIP00000021352	2.67673e-26	90/281(32.03)	120	ENSTNIG00000005314	ZBTB	Tetraodon nigroviridis	kifc1 (1 of 2)
transcript_2136 full_length_coverage=3;length=6753	ENSAMXP00000002509	8.20246e-19	42/129(32.56)	88	ENSAMXG00000002457	Homeobox	Astyanax mexicanus	lhx1b
transcript_2137 full_length_coverage=11;length=6714	ENSDARP00000073973	8.50708e-10	35/84(41.67)	65	ENSDARG00000001940	MYB	Danio rerio	dnajc1
transcript_2138 full_length_coverage=2;length=6729	ENSSTOP00000018374	1.43075e-96	255/701(36.38)	330	ENSSTOG00000026277	TF_bZIP	Ictidomys tridecemlineatus
transcript_2139 full_length_coverage=2;length=6717	ENSP00000363792	1.12678e-09	55/149(36.91)	65	ENSG00000148513	Others	Homo sapiens	ANKRD30A
transcript_2147 full_length_coverage=3;length=6746	F54F2.9	5.43334e-07	39/138(28.26)	55	WBGene00018836	MYB	Caenorhabditis elegans	F54F2.9
transcript_2165 full_length_coverage=2;length=6740	ENSP00000220429	4.74999e-06	37/128(28.91)	52	ENSG00000104064	Others	Homo sapiens	GABPB1
transcript_2187 full_length_coverage=2;length=6719	ENSP00000220429	1.14635e-10	39/105(37.14)	67	ENSG00000104064	Others	Homo sapiens	GABPB1
transcript_2190 full_length_coverage=3;length=6617	ENSONIP00000011705	7.1559e-160	314/732(42.90)	516	ENSONIG00000009309	CSD	Oreochromis niloticus	csde1
transcript_2191 full_length_coverage=3;length=6733	ENSOPRP00000009789	4.91261e-22	55/143(38.46)	99	ENSOPRG00000010732	TF_bZIP	Ochotona princeps	GULP1
transcript_2197 full_length_coverage=2;length=6745	FBpp0072535	3.13176e-17	37/57(64.91)	90	FBgn0025525	ZBTB	Drosophila melanogaster	bab2
transcript_2200 full_length_coverage=3;length=6730	ENSONIP00000011705	5.84555e-161	319/750(42.53)	519	ENSONIG00000009309	CSD	Oreochromis niloticus	csde1
transcript_2202 full_length_coverage=7;length=6703	ENSSTOP00000018374	1.42281e-96	255/701(36.38)	330	ENSSTOG00000026277	TF_bZIP	Ictidomys tridecemlineatus
transcript_2203 full_length_coverage=3;length=6725	ENSP00000220429	1.14749e-10	39/105(37.14)	67	ENSG00000104064	Others	Homo sapiens	GABPB1
transcript_2215 full_length_coverage=2;length=6714	ENSAMXP00000006581	2.74083e-06	40/141(28.37)	54	ENSAMXG00000006165	zf-GATA	Astyanax mexicanus	mta2
transcript_2217 full_length_coverage=2;length=6723	Y41C4A.11	8.84338e-19	64/230(27.83)	92	WBGene00012757	zf-LITAF-like	Caenorhabditis elegans	Y41C4A.11
transcript_2221 full_length_coverage=2;length=6711	ENSDNOP00000028008	2.37357e-12	40/101(39.60)	74	ENSDNOG00000005811	bHLH	Dasypus novemcinctus	USF1
transcript_2250 full_length_coverage=6;length=6678	FBpp0072535	8.98441e-27	50/123(40.65)	121	FBgn0025525	ZBTB	Drosophila melanogaster	bab2
transcript_2292 full_length_coverage=2;length=6691	ENSORLP00000008380	4.84432e-29	100/217(46.08)	118	ENSORLG00000006674	HMG	Oryzias latipes	ccdc124 (1 of 2)
transcript_2303 full_length_coverage=3;length=6679	FBpp0072535	8.98441e-27	50/123(40.65)	121	FBgn0025525	ZBTB	Drosophila melanogaster	bab2
transcript_2308 full_length_coverage=2;length=6504	ENSDARP00000126517	1.44032e-10	39/132(29.55)	68	ENSDARG00000077428	CG-1	Danio rerio	camta1a
transcript_2316 full_length_coverage=8;length=6606	ENSPCAP00000010782	3.44326e-18	79/250(31.60)	93	ENSPCAG00000011503	RHD	Procavia capensis	NFKB2
transcript_2318 full_length_coverage=2;length=6681	FBpp0089339	1.57757e-31	100/204(49.02)	133	FBgn0004396	TF_bZIP	Drosophila melanogaster	CrebA
transcript_2330 full_length_coverage=8;length=6609	ENSMODP00000015420	8.29241e-175	303/698(43.41)	558	ENSMODG00000022793	zf-C2H2	Monodelphis domestica
transcript_2334 full_length_coverage=6;length=6642	ENSP00000220429	1.13149e-10	39/105(37.14)	67	ENSG00000104064	Others	Homo sapiens	GABPB1
transcript_2341 full_length_coverage=8;length=6619	ENSP00000220429	1.12691e-10	39/105(37.14)	67	ENSG00000104064	Others	Homo sapiens	GABPB1
transcript_2344 full_length_coverage=3;length=6662	ENSMODP00000015420	9.8814e-175	303/698(43.41)	558	ENSMODG00000022793	zf-C2H2	Monodelphis domestica
transcript_2345 full_length_coverage=2;length=6432	Y41C4A.11	3.15585e-08	39/115(33.91)	55	WBGene00012757	zf-LITAF-like	Caenorhabditis elegans	Y41C4A.11
transcript_2360 full_length_coverage=11;length=6603	ENSONIP00000011705	0	379/874(43.36)	623	ENSONIG00000009309	CSD	Oreochromis niloticus	csde1
transcript_2369 full_length_coverage=2;length=6645	ENSPCAP00000010782	3.46991e-18	79/250(31.60)	93	ENSPCAG00000011503	RHD	Procavia capensis	NFKB2
transcript_2372 full_length_coverage=2;length=6638	ENSMODP00000015420	4.16973e-175	303/698(43.41)	558	ENSMODG00000022793	zf-C2H2	Monodelphis domestica
transcript_2379 full_length_coverage=10;length=6596	ENSMLUP00000005478	2.24094e-15	70/204(34.31)	84	ENSMLUG00000005986	RHD	Myotis lucifugus	NFKB1
transcript_2387 full_length_coverage=6;length=6636	ENSGALP00000036814	3.8952e-10	55/167(32.93)	67	ENSGALG00000012304	RHD	Gallus gallus	NFKB1
transcript_2403 full_length_coverage=2;length=6629	ENSP00000332706	1.20849e-67	117/232(50.43)	233	ENSG00000185129	Others	Homo sapiens	PURA
transcript_2404 full_length_coverage=2;length=6634	ENSPCAP00000010782	2.54971e-18	79/250(31.60)	93	ENSPCAG00000011503	RHD	Procavia capensis	NFKB2
transcript_2409 full_length_coverage=2;length=6633	FBpp0072535	8.90512e-27	50/123(40.65)	121	FBgn0025525	ZBTB	Drosophila melanogaster	bab2
transcript_2410 full_length_coverage=4;length=6615	ENSFALP00000012378	8.78684e-08	41/126(32.54)	59	ENSFALG00000011851	ZBTB	Ficedula albicollis	ZBTB24
transcript_2431 full_length_coverage=2;length=6596	ENSTRUP00000040968	2.27683e-50	102/249(40.96)	196	ENSTRUG00000016020	THAP	Takifugu rubripes	ppp5c
transcript_2445 full_length_coverage=2;length=6611	ENSFALP00000003649	5.78152e-39	135/396(34.09)	157	ENSFALG00000003490	TF_bZIP	Ficedula albicollis	ATF6
transcript_2457 full_length_coverage=3;length=6619	ENSP00000437955	3.12216e-96	169/351(48.15)	333	ENSG00000100644	Others	Homo sapiens	HIF1A
transcript_2464 full_length_coverage=5;length=6614	ENSPSIP00000014535	1.90895e-65	151/385(39.22)	238	ENSPSIG00000013021	zf-C2H2	Pelodiscus sinensis
transcript_2465 full_length_coverage=4;length=6594	FBpp0303398	3.15754e-62	123/205(60.00)	237	FBgn0262975	TF_bZIP	Drosophila melanogaster	cnc
transcript_2476 full_length_coverage=7;length=6501	ENSP00000219611	2.53385e-18	68/194(35.05)	93	ENSG00000103326	Others	Homo sapiens	CAPN15
transcript_2480 full_length_coverage=2;length=6576	ENSTNIP00000020108	1.66659e-18	75/273(27.47)	94	ENSTNIG00000016985	Homeobox	Tetraodon nigroviridis	matn1
transcript_2482 full_length_coverage=2;length=6604	ENSP00000307411	1.77799e-96	148/196(75.51)	340	ENSG00000078403	Others	Homo sapiens	MLLT10
transcript_2489 full_length_coverage=2;length=6601	ENSPTRP00000042871	2.40334e-07	91/417(21.82)	57	ENSPTRG00000023641	zf-C2H2	Pan troglodytes	ZNF564
transcript_2494 full_length_coverage=4;length=6589	ENSP00000220429	1.12177e-10	39/105(37.14)	67	ENSG00000104064	Others	Homo sapiens	GABPB1
transcript_2496 full_length_coverage=2;length=6593	ENSTGUP00000012803	4.76793e-53	100/189(52.91)	190	ENSTGUG00000012441	Fork head	Taeniopygia guttata	FOXN3
transcript_2499 full_length_coverage=2;length=6592	ENSORLP00000008380	3.00586e-29	100/217(46.08)	119	ENSORLG00000006674	HMG	Oryzias latipes	ccdc124 (1 of 2)
transcript_2503 full_length_coverage=2;length=6585	ENSP00000220429	1.12063e-10	39/105(37.14)	67	ENSG00000104064	Others	Homo sapiens	GABPB1
transcript_2513 full_length_coverage=9;length=6512	ENSTNIP00000020108	1.72298e-24	81/274(29.56)	114	ENSTNIG00000016985	Homeobox	Tetraodon nigroviridis	matn1
transcript_2532 full_length_coverage=3;length=6579	FBpp0072538	1.52649e-27	49/108(45.37)	124	FBgn0004870	ZBTB	Drosophila melanogaster	bab1
transcript_2537 full_length_coverage=3;length=6532	ENSAMXP00000000700	2.00037e-47	146/516(28.29)	187	ENSAMXG00000000658	zf-C2H2	Astyanax mexicanus	pcca
transcript_2550 full_length_coverage=2;length=6569	FBpp0072535	8.78882e-27	50/123(40.65)	121	FBgn0025525	ZBTB	Drosophila melanogaster	bab2
transcript_2553 full_length_coverage=3;length=6567	ENSAMXP00000000700	0	327/526(62.17)	628	ENSAMXG00000000658	zf-C2H2	Astyanax mexicanus	pcca
transcript_2568 full_length_coverage=8;length=6533	ENSP00000305071	3.63691e-13	48/117(41.03)	73	ENSG00000064490	Others	Homo sapiens	RFXANK
transcript_2577 full_length_coverage=2;length=6562	ENSFALP00000012378	8.7111e-08	41/126(32.54)	59	ENSFALG00000011851	ZBTB	Ficedula albicollis	ZBTB24
transcript_2604 full_length_coverage=3;length=6426	ENSBTAP00000049073	6.19078e-09	39/116(33.62)	62	ENSBTAG00000037581	zf-C2H2	Bos taurus	MZF1
transcript_2621 full_length_coverage=2;length=6543	ENSTNIP00000021779	2.09933e-15	44/95(46.32)	83	ENSTNIG00000018605	Homeobox	Tetraodon nigroviridis	micall2a
transcript_2624 full_length_coverage=5;length=6540	ENSDNOP00000003320	8.12051e-12	38/113(33.63)	72	ENSDNOG00000004306	ZBTB	Dasypus novemcinctus	BCL6
transcript_2630 full_length_coverage=3;length=6524	ENSPSIP00000002267	1.251e-10	30/59(50.85)	64	ENSPSIG00000002254	MBD	Pelodiscus sinensis	MECP2
transcript_2633 full_length_coverage=4;length=6522	ENSPCAP00000010782	2.81185e-18	79/250(31.60)	93	ENSPCAG00000011503	RHD	Procavia capensis	NFKB2
transcript_2637 full_length_coverage=27;length=6474	ENSP00000220429	1.09948e-10	39/105(37.14)	67	ENSG00000104064	Others	Homo sapiens	GABPB1
transcript_2649 full_length_coverage=5;length=6524	ENSPSIP00000002267	8.9783e-11	30/59(50.85)	65	ENSPSIG00000002254	MBD	Pelodiscus sinensis	MECP2
transcript_2654 full_length_coverage=4;length=6482	ENSP00000220429	1.10119e-10	39/105(37.14)	67	ENSG00000104064	Others	Homo sapiens	GABPB1
transcript_2671 full_length_coverage=6;length=6524	ENSDNOP00000003320	9.27096e-12	38/113(33.63)	72	ENSDNOG00000004306	ZBTB	Dasypus novemcinctus	BCL6
transcript_2676 full_length_coverage=2;length=6395	ENSLACP00000023071	8.7566e-12	38/130(29.23)	72	ENSLACG00000014574	CG-1	Latimeria chalumnae	CAMTA2
transcript_2679 full_length_coverage=16;length=6477	ENSTNIP00000021779	1.48473e-23	55/105(52.38)	109	ENSTNIG00000018605	Homeobox	Tetraodon nigroviridis	micall2a
transcript_2684 full_length_coverage=3;length=6524	FBpp0072538	2.35475e-35	67/133(50.38)	149	FBgn0004870	ZBTB	Drosophila melanogaster	bab1
transcript_2686 full_length_coverage=3;length=6565	ENSP00000437955	6.32029e-91	161/341(47.21)	318	ENSG00000100644	Others	Homo sapiens	HIF1A
transcript_2691 full_length_coverage=8;length=6499	ENSACAP00000008553	8.81977e-11	33/65(50.77)	66	ENSACAG00000008739	MBD	Anolis carolinensis	MBD2
transcript_2702 full_length_coverage=3;length=6513	ENSP00000220429	1.06625e-09	46/158(29.11)	64	ENSG00000104064	Others	Homo sapiens	GABPB1
transcript_2711 full_length_coverage=2;length=6508	ENSPCAP00000010782	2.80553e-18	79/250(31.60)	93	ENSPCAG00000011503	RHD	Procavia capensis	NFKB2
transcript_2713 full_length_coverage=3;length=6511	ENSTNIP00000021352	6.01572e-27	90/276(32.61)	122	ENSTNIG00000005314	ZBTB	Tetraodon nigroviridis	kifc1 (1 of 2)
transcript_2729 full_length_coverage=3;length=6503	ENSP00000220429	6.27168e-19	53/144(36.81)	93	ENSG00000104064	Others	Homo sapiens	GABPB1
transcript_2737 full_length_coverage=5;length=6502	ENSCSAVP00000009633	5.55516e-48	88/117(75.21)	189	ENSCSAVG00000005655	ETS	Ciona savignyi
transcript_2746 full_length_coverage=2;length=6498	ENSTNIP00000021352	6.00097e-27	90/276(32.61)	122	ENSTNIG00000005314	ZBTB	Tetraodon nigroviridis	kifc1 (1 of 2)
transcript_2751 full_length_coverage=15;length=6428	ENSMODP00000015420	4.46661e-175	303/698(43.41)	558	ENSMODG00000022793	zf-C2H2	Monodelphis domestica
transcript_2752 full_length_coverage=2;length=6489	FBpp0303398	2.73434e-48	102/175(58.29)	192	FBgn0262975	TF_bZIP	Drosophila melanogaster	cnc
transcript_2762 full_length_coverage=2;length=6492	ENSGACP00000001732	5.84762e-06	28/81(34.57)	53	ENSGACG00000001323	RHD	Gasterosteus aculeatus	nfkb2
transcript_2782 full_length_coverage=14;length=6455	ENSP00000220429	1.09605e-10	39/105(37.14)	67	ENSG00000104064	Others	Homo sapiens	GABPB1
transcript_2793 full_length_coverage=2;length=6481	ENSORLP00000016644	6.12353e-118	205/409(50.12)	393	ENSORLG00000013283	zf-C2H2	Oryzias latipes
transcript_2798 full_length_coverage=2;length=6476	ENSTNIP00000021352	1.25924e-22	65/153(42.48)	108	ENSTNIG00000005314	ZBTB	Tetraodon nigroviridis	kifc1 (1 of 2)
transcript_2800 full_length_coverage=7;length=6429	ENSFALP00000012378	8.51507e-08	41/126(32.54)	59	ENSFALG00000011851	ZBTB	Ficedula albicollis	ZBTB24
transcript_2802 full_length_coverage=2;length=6467	ENSDNOP00000028008	2.27369e-12	40/101(39.60)	74	ENSDNOG00000005811	bHLH	Dasypus novemcinctus	USF1
transcript_2815 full_length_coverage=9;length=6416	ENSP00000220429	1.08862e-10	39/105(37.14)	67	ENSG00000104064	Others	Homo sapiens	GABPB1
transcript_2817 full_length_coverage=6;length=6462	ENSXETP00000063270	3.75131e-11	69/249(27.71)	70	ENSXETG00000000013	RHD	Xenopus tropicalis	nfkb2
transcript_2826 full_length_coverage=3;length=6515	ENSPMAP00000009956	2.91669e-130	211/386(54.66)	431	ENSPMAG00000009008	STAT	Petromyzon marinus	stat5.1
transcript_2833 full_length_coverage=38;length=6259	ENSAMXP00000000700	9.46918e-86	186/491(37.88)	304	ENSAMXG00000000658	zf-C2H2	Astyanax mexicanus	pcca
transcript_2841 full_length_coverage=5;length=6453	ENSAMEP00000014613	2.17016e-09	29/63(46.03)	64	ENSAMEG00000013874	zf-BED	Ailuropoda melanoleuca	SCAND3
transcript_2860 full_length_coverage=3;length=6448	ENSMODP00000015420	4.76307e-175	303/698(43.41)	558	ENSMODG00000022793	zf-C2H2	Monodelphis domestica
transcript_2873 full_length_coverage=9;length=6426	ENSDNOP00000028008	3.0006e-09	34/114(29.82)	64	ENSDNOG00000005811	bHLH	Dasypus novemcinctus	USF1
transcript_2882 full_length_coverage=2;length=6439	ENSTNIP00000021779	2.98236e-26	48/102(47.06)	118	ENSTNIG00000018605	Homeobox	Tetraodon nigroviridis	micall2a
transcript_2883 full_length_coverage=2;length=6440	ENSP00000252268	1.42574e-62	117/235(49.79)	221	ENSG00000133884	Others	Homo sapiens	DPF2
transcript_2892 full_length_coverage=4;length=6398	ENSDNOP00000028008	2.24533e-12	40/101(39.60)	74	ENSDNOG00000005811	bHLH	Dasypus novemcinctus	USF1
transcript_2903 full_length_coverage=3;length=6428	ENSTNIP00000021779	2.97541e-26	48/102(47.06)	118	ENSTNIG00000018605	Homeobox	Tetraodon nigroviridis	micall2a
transcript_2907 full_length_coverage=6;length=6418	ENSDNOP00000003320	9.09828e-12	38/113(33.63)	72	ENSDNOG00000004306	ZBTB	Dasypus novemcinctus	BCL6
transcript_2911 full_length_coverage=3;length=6427	ENSDARP00000069169	2.29663e-25	93/304(30.59)	116	ENSDARG00000052766	zf-C2H2	Danio rerio	EVI5L
transcript_2924 full_length_coverage=4;length=6321	ENSTNIP00000021352	3.38348e-17	59/155(38.06)	90	ENSTNIG00000005314	ZBTB	Tetraodon nigroviridis	kifc1 (1 of 2)
transcript_2937 full_length_coverage=2;length=6176	ENSTNIP00000021352	1.45757e-14	54/145(37.24)	81	ENSTNIG00000005314	ZBTB	Tetraodon nigroviridis	kifc1 (1 of 2)
transcript_2955 full_length_coverage=45;length=6357	ENSEEUP00000009760	2.64688e-09	32/79(40.51)	63	ENSEEUG00000010694	MYB	Erinaceus europaeus	DNAJC1
transcript_2961 full_length_coverage=9;length=6317	ENSTNIP00000021352	2.45273e-26	90/281(32.03)	120	ENSTNIG00000005314	ZBTB	Tetraodon nigroviridis	kifc1 (1 of 2)
transcript_2992 full_length_coverage=9;length=6388	FBpp0072535	5.78003e-28	47/108(43.52)	125	FBgn0025525	ZBTB	Drosophila melanogaster	bab2
transcript_2997 full_length_coverage=2;length=6389	ENSLOCP00000007725	5.54065e-75	197/664(29.67)	278	ENSLOCG00000006396	zf-C2H2	Lepisosteus oculatus	ZNF521
transcript_3000 full_length_coverage=44;length=6284	ENSXETP00000059175	1.47389e-23	62/165(37.58)	107	ENSXETG00000033441	zf-C2H2	Xenopus tropicalis
transcript_3006 full_length_coverage=2;length=6362	FBpp0085186	9.76819e-18	40/93(43.01)	91	FBgn0003870	ZBTB	Drosophila melanogaster	ttk
transcript_3008 full_length_coverage=4;length=6305	ENSAMXP00000000700	9.58748e-86	186/491(37.88)	304	ENSAMXG00000000658	zf-C2H2	Astyanax mexicanus	pcca
transcript_3033 full_length_coverage=4;length=6371	ENSP00000305071	3.53887e-13	48/117(41.03)	73	ENSG00000064490	Others	Homo sapiens	RFXANK
transcript_3043 full_length_coverage=3;length=6378	ENSAMXP00000014456	5.53714e-10	38/104(36.54)	65	ENSAMXG00000014049	Homeobox	Astyanax mexicanus	lhx5
transcript_3076 full_length_coverage=2;length=6357	FBpp0088384	1.05466e-27	61/146(41.78)	124	FBgn0005630	ZBTB	Drosophila melanogaster	lola
transcript_3079 full_length_coverage=2;length=6338	ENSTNIP00000021352	7.4104e-13	54/140(38.57)	75	ENSTNIG00000005314	ZBTB	Tetraodon nigroviridis	kifc1 (1 of 2)
transcript_3093 full_length_coverage=2;length=6366	ENSORLP00000008908	9.50117e-100	146/380(38.42)	251	ENSORLG00000007097	zf-C2H2	Oryzias latipes
transcript_3111 full_length_coverage=4;length=6341	ENSAMXP00000000700	1.91266e-47	146/516(28.29)	187	ENSAMXG00000000658	zf-C2H2	Astyanax mexicanus	pcca
transcript_3118 full_length_coverage=2;length=6346	ENSPCAP00000010782	2.72024e-18	79/250(31.60)	93	ENSPCAG00000011503	RHD	Procavia capensis	NFKB2
transcript_3119 full_length_coverage=2;length=6353	ENSFALP00000012378	8.39923e-08	41/126(32.54)	59	ENSFALG00000011851	ZBTB	Ficedula albicollis	ZBTB24
transcript_3130 full_length_coverage=3;length=6312	ENSXMAP00000014514	2.38217e-16	69/243(28.40)	86	ENSXMAG00000014489	zf-C2H2	Xiphophorus maculatus
transcript_3155 full_length_coverage=2;length=6338	ENSAMXP00000000700	1.26527e-85	186/491(37.88)	303	ENSAMXG00000000658	zf-C2H2	Astyanax mexicanus	pcca
transcript_3163 full_length_coverage=2;length=6270	ENSP00000305071	6.49938e-12	41/97(42.27)	69	ENSG00000064490	Others	Homo sapiens	RFXANK
transcript_3164 full_length_coverage=2;length=6335	ENSTNIP00000021352	2.63437e-26	90/281(32.03)	120	ENSTNIG00000005314	ZBTB	Tetraodon nigroviridis	kifc1 (1 of 2)
transcript_3165 full_length_coverage=3;length=6332	ENSP00000220429	1.07261e-10	39/105(37.14)	67	ENSG00000104064	Others	Homo sapiens	GABPB1
transcript_3172 full_length_coverage=3;length=6328	ENSP00000305071	2.91309e-13	48/117(41.03)	73	ENSG00000064490	Others	Homo sapiens	RFXANK
transcript_3189 full_length_coverage=5;length=6324	ENSOGAP00000021408	2.50088e-44	126/438(28.77)	169	ENSOGAG00000026495	zf-C2H2	Otolemur garnettii
transcript_3202 full_length_coverage=2;length=6325	FBpp0084115	0	450/1159(38.83)	726	FBgn0039227	HMG	Drosophila melanogaster	polybromo
transcript_3203 full_length_coverage=6;length=6287	ENSACAP00000016233	4.79158e-12	64/259(24.71)	73	ENSACAG00000016465	MYB	Anolis carolinensis	TIMELESS
transcript_3204 full_length_coverage=2;length=6320	ENSCPOP00000012245	8.79785e-21	93/327(28.44)	101	ENSCPOG00000013601	MYB	Cavia porcellus	SMARCA1
transcript_3206 full_length_coverage=2;length=6320	ENSP00000305071	3.508e-13	48/117(41.03)	73	ENSG00000064490	Others	Homo sapiens	RFXANK
transcript_3215 full_length_coverage=3;length=6306	ENSAMXP00000002509	4.19532e-11	40/124(32.26)	66	ENSAMXG00000002457	Homeobox	Astyanax mexicanus	lhx1b
transcript_3253 full_length_coverage=3;length=6303	ENSP00000220429	1.03041e-10	39/105(37.14)	67	ENSG00000104064	Others	Homo sapiens	GABPB1
transcript_3255 full_length_coverage=2;length=6302	ENSFALP00000012378	5.62548e-07	40/126(31.75)	56	ENSFALG00000011851	ZBTB	Ficedula albicollis	ZBTB24
transcript_3262 full_length_coverage=3;length=6302	ENSORLP00000008834	3.01555e-127	237/595(39.83)	422	ENSORLG00000007032	zf-C2H2	Oryzias latipes
transcript_3275 full_length_coverage=2;length=6242	ENSTNIP00000021779	1.17197e-20	52/111(46.85)	100	ENSTNIG00000018605	Homeobox	Tetraodon nigroviridis	micall2a
transcript_3285 full_length_coverage=2;length=6287	ENSDARP00000109984	1.59249e-126	227/504(45.04)	413	ENSDARG00000045527	RXR-like	Danio rerio	nr2c1
transcript_3300 full_length_coverage=4;length=6271	ENSORLP00000008834	1.35405e-125	235/595(39.50)	417	ENSORLG00000007032	zf-C2H2	Oryzias latipes
transcript_3302 full_length_coverage=3;length=6302	ENSLOCP00000020286	4.52353e-56	109/261(41.76)	218	ENSLOCG00000016423	ARID	Lepisosteus oculatus	arid2
transcript_3303 full_length_coverage=8;length=6263	ENSTNIP00000021352	5.6617e-27	90/276(32.61)	122	ENSTNIG00000005314	ZBTB	Tetraodon nigroviridis	kifc1 (1 of 2)
transcript_3307 full_length_coverage=5;length=6281	ENSTNIP00000021779	2.12061e-26	48/102(47.06)	118	ENSTNIG00000018605	Homeobox	Tetraodon nigroviridis	micall2a
transcript_3318 full_length_coverage=2;length=6281	ENSDORP00000008967	3.75207e-31	105/318(33.02)	122	ENSDORG00000009544	zf-C2H2	Dipodomys ordii
transcript_3323 full_length_coverage=6;length=6238	ENSTNIP00000021352	5.63246e-27	90/276(32.61)	122	ENSTNIG00000005314	ZBTB	Tetraodon nigroviridis	kifc1 (1 of 2)
transcript_3344 full_length_coverage=3;length=6280	ENSORLP00000008834	1.99932e-126	236/595(39.66)	420	ENSORLG00000007032	zf-C2H2	Oryzias latipes
transcript_3368 full_length_coverage=2;length=6269	ENSAMXP00000002509	4.16955e-11	40/124(32.26)	66	ENSAMXG00000002457	Homeobox	Astyanax mexicanus	lhx1b
transcript_3379 full_length_coverage=3;length=6180	ENSCAFP00000004588	1.14336e-17	54/199(27.14)	91	ENSCAFG00000003081	bHLH	Canis familiaris	PABPC4
transcript_3386 full_length_coverage=3;length=6259	ENSLACP00000002699	2.95034e-10	65/230(28.26)	67	ENSLACG00000002414	MBD	Latimeria chalumnae	MBD1
transcript_3390 full_length_coverage=4;length=6239	FBpp0072535	1.08599e-31	54/112(48.21)	137	FBgn0025525	ZBTB	Drosophila melanogaster	bab2
transcript_3391 full_length_coverage=2;length=6263	ENSFCAP00000014590	1.89948e-07	26/44(59.09)	57	ENSFCAG00000015730	MBD	Felis catus	MBD1
transcript_3394 full_length_coverage=8;length=6238	ENSMODP00000029670	1.16023e-137	218/374(58.29)	438	ENSMODG00000023371	zf-C2H2	Monodelphis domestica
transcript_3396 full_length_coverage=2;length=6257	ENSTGUP00000003727	1.7366e-10	58/203(28.57)	68	ENSTGUG00000003595	RHD	Taeniopygia guttata	NFKB1
transcript_3431 full_length_coverage=2;length=6253	ENSOANP00000002127	4.96104e-12	69/257(26.85)	73	ENSOANG00000001330	zf-C2H2	Ornithorhynchus anatinus
transcript_3440 full_length_coverage=34;length=6206	ENSORLP00000000517	6.83603e-21	73/232(31.47)	97	ENSORLG00000000420	zf-C2H2	Oryzias latipes
transcript_3478 full_length_coverage=5;length=6205	ENSACAP00000016233	4.44597e-12	64/259(24.71)	73	ENSACAG00000016465	MYB	Anolis carolinensis	TIMELESS
transcript_3480 full_length_coverage=2;length=6228	ENSORLP00000013844	1.03576e-97	163/350(46.57)	338	ENSORLG00000011040	zf-C2H2	Oryzias latipes
transcript_3487 full_length_coverage=3;length=6236	ENSECAP00000003878	1.29331e-58	140/418(33.49)	213	ENSECAG00000005564	zf-C2H2	Equus caballus	ZNF569
transcript_3488 full_length_coverage=2;length=6216	ENSDARP00000069169	1.37885e-22	80/254(31.50)	107	ENSDARG00000052766	zf-C2H2	Danio rerio	EVI5L
transcript_3495 full_length_coverage=6;length=6201	ENSDARP00000119628	5.93687e-74	118/229(51.53)	250	ENSDARG00000092688	zf-C2H2	Danio rerio	CABZ01002719.1
transcript_3513 full_length_coverage=3;length=6219	ENSMODP00000015868	4.72691e-24	168/732(22.95)	112	ENSMODG00000012684	ZBTB	Monodelphis domestica	ZBTB41
transcript_3523 full_length_coverage=2;length=6177	ENSGMOP00000001825	2.83062e-08	29/65(44.62)	60	ENSGMOG00000001730	Homeobox	Gadus morhua	lhx1b
transcript_3528 full_length_coverage=5;length=6214	ENSTNIP00000021779	1.16575e-20	52/111(46.85)	100	ENSTNIG00000018605	Homeobox	Tetraodon nigroviridis	micall2a
transcript_3541 full_length_coverage=5;length=6150	ENSGACP00000006285	3.42876e-78	213/645(33.02)	278	ENSGACG00000004765	zf-C2H2	Gasterosteus aculeatus
transcript_3551 full_length_coverage=21;length=6154	ENSDARP00000119628	5.88838e-74	118/229(51.53)	250	ENSDARG00000092688	zf-C2H2	Danio rerio	CABZ01002719.1
transcript_3562 full_length_coverage=30;length=6129	Y41C4A.11	5.1757e-16	69/295(23.39)	83	WBGene00012757	zf-LITAF-like	Caenorhabditis elegans	Y41C4A.11
transcript_3563 full_length_coverage=2;length=6210	ENSPSIP00000015717	1.45981e-62	130/361(36.01)	221	ENSPSIG00000013996	Homeobox	Pelodiscus sinensis	CERS6
transcript_3570 full_length_coverage=2;length=6207	ENSFALP00000012378	8.18538e-08	41/126(32.54)	59	ENSFALG00000011851	ZBTB	Ficedula albicollis	ZBTB24
transcript_3571 full_length_coverage=2;length=6210	ENSMODP00000015868	4.71506e-24	168/732(22.95)	112	ENSMODG00000012684	ZBTB	Monodelphis domestica	ZBTB41
transcript_3598 full_length_coverage=2;length=6199	FBpp0072535	8.13863e-27	50/123(40.65)	121	FBgn0025525	ZBTB	Drosophila melanogaster	bab2
transcript_3614 full_length_coverage=13;length=6099	ENSACAP00000016233	4.62298e-12	64/259(24.71)	73	ENSACAG00000016465	MYB	Anolis carolinensis	TIMELESS
transcript_3616 full_length_coverage=3;length=6194	ENSACAP00000016233	4.70862e-12	64/259(24.71)	73	ENSACAG00000016465	MYB	Anolis carolinensis	TIMELESS
transcript_3633 full_length_coverage=3;length=6185	ENSTNIP00000021352	3.11185e-16	58/153(37.91)	87	ENSTNIG00000005314	ZBTB	Tetraodon nigroviridis	kifc1 (1 of 2)
transcript_3646 full_length_coverage=2;length=6176	ENSORLP00000013844	9.43785e-105	177/390(45.38)	358	ENSORLG00000011040	zf-C2H2	Oryzias latipes
transcript_3651 full_length_coverage=4;length=6154	ENSP00000305071	2.30813e-16	54/149(36.24)	82	ENSG00000064490	Others	Homo sapiens	RFXANK
transcript_3657 full_length_coverage=2;length=6187	ENSP00000307411	5.08992e-28	77/201(38.31)	125	ENSG00000078403	Others	Homo sapiens	MLLT10
transcript_3670 full_length_coverage=7;length=6107	ENSORLP00000015756	3.14189e-09	24/54(44.44)	58	ENSORLG00000012581	zf-C2H2	Oryzias latipes	LOC101171359
transcript_3672 full_length_coverage=2;length=6157	ENSXETP00000059175	1.43804e-23	62/165(37.58)	107	ENSXETG00000033441	zf-C2H2	Xenopus tropicalis
transcript_3684 full_length_coverage=3;length=6148	Y41C4A.11	1.6047e-10	53/191(27.75)	67	WBGene00012757	zf-LITAF-like	Caenorhabditis elegans	Y41C4A.11
transcript_3724 full_length_coverage=5;length=6135	ENSGACP00000001732	5.77853e-06	28/81(34.57)	53	ENSGACG00000001323	RHD	Gasterosteus aculeatus	nfkb2
transcript_3731 full_length_coverage=4;length=6142	ENSDARP00000112591	7.86493e-47	100/283(35.34)	174	ENSDARG00000095517	zf-C2H2	Danio rerio	CU041364.1
transcript_3746 full_length_coverage=2;length=6160	ENSCSAVP00000010229	1.76769e-36	67/143(46.85)	139	ENSCSAVG00000006028	zf-C2H2	Ciona savignyi
transcript_3762 full_length_coverage=4;length=6146	ENSTNIP00000021352	3.80672e-20	86/262(32.82)	99	ENSTNIG00000005314	ZBTB	Tetraodon nigroviridis	kifc1 (1 of 2)
transcript_3784 full_length_coverage=15;length=6048	ENSAMXP00000002509	3.48341e-11	40/124(32.26)	66	ENSAMXG00000002457	Homeobox	Astyanax mexicanus	lhx1b
transcript_3790 full_length_coverage=2;length=6144	ENSPMAP00000009956	1.4864e-75	133/262(50.76)	271	ENSPMAG00000009008	STAT	Petromyzon marinus	stat5.1
transcript_3828 full_length_coverage=2;length=6131	ENSFALP00000012378	5.45499e-07	40/126(31.75)	56	ENSFALG00000011851	ZBTB	Ficedula albicollis	ZBTB24
transcript_3857 full_length_coverage=2;length=6128	FBpp0085186	2.24073e-27	56/123(45.53)	122	FBgn0003870	ZBTB	Drosophila melanogaster	ttk
transcript_3861 full_length_coverage=3;length=6131	ENSLOCP00000007276	5.68297e-09	36/87(41.38)	63	ENSLOCG00000006024	MBD	Lepisosteus oculatus	baz2ba
transcript_3879 full_length_coverage=7;length=6090	ENSP00000220429	2.33204e-16	59/169(34.91)	85	ENSG00000104064	Others	Homo sapiens	GABPB1
transcript_3889 full_length_coverage=2;length=6113	ENSFALP00000012378	5.43704e-07	40/126(31.75)	56	ENSFALG00000011851	ZBTB	Ficedula albicollis	ZBTB24
transcript_3915 full_length_coverage=5;length=6104	ENSTNIP00000021352	6.05215e-27	90/276(32.61)	122	ENSTNIG00000005314	ZBTB	Tetraodon nigroviridis	kifc1 (1 of 2)
transcript_3916 full_length_coverage=2;length=6107	ENSONIP00000011705	1.02588e-95	129/328(39.33)	192	ENSONIG00000009309	CSD	Oreochromis niloticus	csde1
transcript_3921 full_length_coverage=2;length=6088	FBpp0088384	1.70198e-27	62/150(41.33)	123	FBgn0005630	ZBTB	Drosophila melanogaster	lola
transcript_3924 full_length_coverage=2;length=6104	ENSDNOP00000028008	3.20722e-14	44/129(34.11)	80	ENSDNOG00000005811	bHLH	Dasypus novemcinctus	USF1
transcript_3942 full_length_coverage=2;length=6021	FBpp0088384	2.02152e-27	61/144(42.36)	123	FBgn0005630	ZBTB	Drosophila melanogaster	lola
transcript_3943 full_length_coverage=5;length=6084	ENSFALP00000012378	7.99826e-08	41/126(32.54)	59	ENSFALG00000011851	ZBTB	Ficedula albicollis	ZBTB24
transcript_3962 full_length_coverage=3;length=6099	ENSDARP00000119628	5.83018e-74	118/229(51.53)	250	ENSDARG00000092688	zf-C2H2	Danio rerio	CABZ01002719.1
transcript_3979 full_length_coverage=2;length=6090	ENSMODP00000029670	9.18803e-138	218/374(58.29)	438	ENSMODG00000023371	zf-C2H2	Monodelphis domestica
transcript_4004 full_length_coverage=2;length=6092	ENSTNIP00000021352	5.49969e-27	90/276(32.61)	122	ENSTNIG00000005314	ZBTB	Tetraodon nigroviridis	kifc1 (1 of 2)
transcript_4035 full_length_coverage=3;length=6079	FBpp0088384	1.68416e-27	61/146(41.78)	123	FBgn0005630	ZBTB	Drosophila melanogaster	lola
transcript_4067 full_length_coverage=7;length=6040	ENSLACP00000016092	9.51538e-13	38/113(33.63)	74	ENSLACG00000014174	ZBTB	Latimeria chalumnae	ZBTB7B
transcript_4069 full_length_coverage=3;length=6023	ENSTNIP00000021352	6.25664e-09	36/83(43.37)	63	ENSTNIG00000005314	ZBTB	Tetraodon nigroviridis	kifc1 (1 of 2)
transcript_4080 full_length_coverage=2;length=6071	ENSFALP00000012378	5.39517e-07	40/126(31.75)	56	ENSFALG00000011851	ZBTB	Ficedula albicollis	ZBTB24
transcript_4089 full_length_coverage=2;length=6063	ENSTNIP00000021352	6.52917e-27	90/276(32.61)	122	ENSTNIG00000005314	ZBTB	Tetraodon nigroviridis	kifc1 (1 of 2)
transcript_4113 full_length_coverage=2;length=5998	ENSONIP00000008862	5.01262e-06	43/144(29.86)	53	ENSONIG00000007023	RHD	Oreochromis niloticus	nfkb2
transcript_4115 full_length_coverage=2;length=6025	ENSORLP00000013844	1.21332e-104	179/400(44.75)	358	ENSORLG00000011040	zf-C2H2	Oryzias latipes
transcript_4128 full_length_coverage=2;length=5925	ENSDARP00000119628	5.64267e-74	118/229(51.53)	250	ENSDARG00000092688	zf-C2H2	Danio rerio	CABZ01002719.1
transcript_4157 full_length_coverage=2;length=6007	ENSP00000389536	4.54761e-10	52/155(33.55)	66	ENSG00000162613	Others	Homo sapiens	FUBP1
transcript_4203 full_length_coverage=2;length=6024	ENSMUSP00000124075	4.95736e-44	149/459(32.46)	176	ENSMUSG00000063108	zf-C2H2	Mus musculus	Zfp26
transcript_4204 full_length_coverage=4;length=6019	FBpp0088384	1.62039e-28	58/113(51.33)	126	FBgn0005630	ZBTB	Drosophila melanogaster	lola
transcript_4210 full_length_coverage=2;length=6014	ENSAMXP00000006581	2.42374e-06	40/141(28.37)	54	ENSAMXG00000006165	zf-GATA	Astyanax mexicanus	mta2
transcript_4239 full_length_coverage=3;length=6022	ENSOARP00000005815	2.91861e-10	81/301(26.91)	67	ENSOARG00000005420	zf-C2H2	Ovis aries	ZNF420
transcript_4265 full_length_coverage=2;length=5984	ENSP00000220429	4.26014e-16	59/169(34.91)	84	ENSG00000104064	Others	Homo sapiens	GABPB1
transcript_4278 full_length_coverage=4;length=5989	ENSP00000220429	4.62571e-16	59/169(34.91)	83	ENSG00000104064	Others	Homo sapiens	GABPB1
transcript_4300 full_length_coverage=8;length=5764	ENSCAFP00000004588	8.2863e-10	39/113(34.51)	65	ENSCAFG00000003081	bHLH	Canis familiaris	PABPC4
transcript_4334 full_length_coverage=2;length=5991	ENSSARP00000006359	1.0849e-12	32/81(39.51)	73	ENSSARG00000007014	TF_bZIP	Sorex araneus	CALCOCO2
transcript_4374 full_length_coverage=3;length=5973	ENSACAP00000010444	6.3546e-09	48/136(35.29)	63	ENSACAG00000010585	MBD	Anolis carolinensis	BAZ2B
transcript_4379 full_length_coverage=2;length=5982	ENSDARP00000129046	5.66738e-50	91/224(40.62)	182	ENSDARG00000093296	zf-C2H2	Danio rerio	si:dkey-179k24.6
transcript_4391 full_length_coverage=3;length=5978	ENSTNIP00000021352	2.4939e-08	35/79(44.30)	61	ENSTNIG00000005314	ZBTB	Tetraodon nigroviridis	kifc1 (1 of 2)
transcript_4413 full_length_coverage=3;length=5960	ENSAMXP00000002509	3.42932e-11	40/124(32.26)	66	ENSAMXG00000002457	Homeobox	Astyanax mexicanus	lhx1b
transcript_4415 full_length_coverage=3;length=5942	ENSP00000220429	9.37029e-10	46/158(29.11)	64	ENSG00000104064	Others	Homo sapiens	GABPB1
transcript_4418 full_length_coverage=2;length=5969	ENSCAFP00000023208	9.96837e-36	77/238(32.35)	151	ENSCAFG00000015781	ARID	Canis familiaris	KDM5A
transcript_4421 full_length_coverage=31;length=5777	ENSCPOP00000012245	1.78463e-95	203/555(36.58)	335	ENSCPOG00000013601	MYB	Cavia porcellus	SMARCA1
transcript_4442 full_length_coverage=2;length=5963	ENSP00000363792	9.82593e-10	55/149(36.91)	65	ENSG00000148513	Others	Homo sapiens	ANKRD30A
transcript_4456 full_length_coverage=6;length=5952	ENSSTOP00000018374	1.19039e-96	255/701(36.38)	330	ENSSTOG00000026277	TF_bZIP	Ictidomys tridecemlineatus
transcript_4467 full_length_coverage=5;length=5955	ENSAMXP00000014456	5.12544e-10	38/104(36.54)	65	ENSAMXG00000014049	Homeobox	Astyanax mexicanus	lhx5
transcript_4480 full_length_coverage=11;length=5701	FBpp0111689	4.84558e-119	314/956(32.85)	410	FBgn0086908	MBD	Drosophila melanogaster	egg
transcript_4499 full_length_coverage=4;length=5916	ENSFALP00000012378	5.24262e-07	40/126(31.75)	56	ENSFALG00000011851	ZBTB	Ficedula albicollis	ZBTB24
transcript_4513 full_length_coverage=2;length=5948	ENSLACP00000015616	1.67663e-08	32/80(40.00)	60	ENSLACG00000013749	Homeobox	Latimeria chalumnae	lhx2a
transcript_4525 full_length_coverage=4;length=5943	ENSP00000263346	6.58974e-143	244/547(44.61)	461	ENSG00000141002	Others	Homo sapiens	TCF25
transcript_4538 full_length_coverage=2;length=5945	ENSXETP00000059175	1.37967e-23	62/165(37.58)	107	ENSXETG00000033441	zf-C2H2	Xenopus tropicalis
transcript_4560 full_length_coverage=3;length=5933	F07F6.6.1	6.32319e-41	116/441(26.30)	167	WBGene00003774	zf-LITAF-like	Caenorhabditis elegans	nmr-1
transcript_4561 full_length_coverage=4;length=5834	ENSLACP00000015616	1.81112e-08	32/80(40.00)	59	ENSLACG00000013749	Homeobox	Latimeria chalumnae	lhx2a
transcript_4562 full_length_coverage=2;length=5931	ENSLACP00000002496	1.38743e-09	124/414(29.95)	65	ENSLACG00000002228	zf-NF-X1	Latimeria chalumnae	NFXL1
transcript_4572 full_length_coverage=28;length=5853	ENSFALP00000012378	7.65521e-08	41/126(32.54)	59	ENSFALG00000011851	ZBTB	Ficedula albicollis	ZBTB24
transcript_4581 full_length_coverage=8;length=5923	ENSSTOP00000018374	1.1798e-96	255/701(36.38)	330	ENSSTOG00000026277	TF_bZIP	Ictidomys tridecemlineatus
transcript_4582 full_length_coverage=2;length=5930	ENSTNIP00000021779	2.00113e-39	89/210(42.38)	158	ENSTNIG00000018605	Homeobox	Tetraodon nigroviridis	micall2a
transcript_4589 full_length_coverage=8;length=5849	ENSLACP00000002496	2.20836e-10	127/422(30.09)	67	ENSLACG00000002228	zf-NF-X1	Latimeria chalumnae	NFXL1
transcript_4600 full_length_coverage=9;length=5908	ENSXMAP00000000208	5.14886e-12	67/219(30.59)	72	ENSXMAG00000000193	RHD	Xiphophorus maculatus	nfkb2
transcript_4603 full_length_coverage=6;length=5688	FBpp0072538	6.9321e-19	39/99(39.39)	95	FBgn0004870	ZBTB	Drosophila melanogaster	bab1
transcript_4604 full_length_coverage=3;length=5919	FBpp0088384	5.40182e-29	53/110(48.18)	128	FBgn0005630	ZBTB	Drosophila melanogaster	lola
transcript_4611 full_length_coverage=2;length=5921	ENSTNIP00000020108	2.32657e-18	75/273(27.47)	93	ENSTNIG00000016985	Homeobox	Tetraodon nigroviridis	matn1
transcript_4612 full_length_coverage=4;length=5920	ENSPVAP00000001666	7.44325e-56	103/200(51.50)	203	ENSPVAG00000001763	zf-C2H2	Pteropus vampyrus
transcript_4616 full_length_coverage=9;length=5897	ENSDARP00000109837	2.93436e-71	125/294(42.52)	248	ENSDARG00000090109	zf-C2H2	Danio rerio	BX649308.2
transcript_4632 full_length_coverage=50;length=5610	ENSTNIP00000021352	4.8649e-27	90/276(32.61)	122	ENSTNIG00000005314	ZBTB	Tetraodon nigroviridis	kifc1 (1 of 2)
transcript_4639 full_length_coverage=3;length=5925	ENSXETP00000063270	3.39139e-11	69/249(27.71)	70	ENSXETG00000000013	RHD	Xenopus tropicalis	nfkb2
transcript_4664 full_length_coverage=2;length=5864	ENSAMXP00000002940	3.43251e-171	279/407(68.55)	529	ENSAMXG00000002880	MH1	Astyanax mexicanus	smad3b
transcript_4665 full_length_coverage=17;length=5876	ENSTNIP00000021352	7.91506e-23	69/162(42.59)	108	ENSTNIG00000005314	ZBTB	Tetraodon nigroviridis	kifc1 (1 of 2)
transcript_4666 full_length_coverage=3;length=5911	ENSTNIP00000021352	2.24272e-26	90/281(32.03)	120	ENSTNIG00000005314	ZBTB	Tetraodon nigroviridis	kifc1 (1 of 2)
transcript_4669 full_length_coverage=4;length=5896	ENSLACP00000015616	1.41325e-08	32/80(40.00)	60	ENSLACG00000013749	Homeobox	Latimeria chalumnae	lhx2a
transcript_4673 full_length_coverage=2;length=5909	FBpp0072535	1.91493e-16	45/121(37.19)	87	FBgn0025525	ZBTB	Drosophila melanogaster	bab2
transcript_4695 full_length_coverage=3;length=5886	F07F6.6.1	8.08224e-41	116/441(26.30)	166	WBGene00003774	zf-LITAF-like	Caenorhabditis elegans	nmr-1
transcript_4697 full_length_coverage=3;length=5828	ENSDARP00000129046	5.49734e-50	91/224(40.62)	182	ENSDARG00000093296	zf-C2H2	Danio rerio	si:dkey-179k24.6
transcript_4704 full_length_coverage=4;length=5882	FBpp0088384	5.35623e-29	53/110(48.18)	128	FBgn0005630	ZBTB	Drosophila melanogaster	lola
transcript_4705 full_length_coverage=2;length=5898	ENSMLUP00000008556	1.18164e-11	36/99(36.36)	68	ENSMLUG00000009388	Homeobox	Myotis lucifugus	LHX5
transcript_4715 full_length_coverage=4;length=5830	ENSAPLP00000013281	6.76067e-09	72/217(33.18)	62	ENSAPLG00000013409	RHD	Anas platyrhynchos	NFKB2
transcript_4721 full_length_coverage=22;length=5722	ENSAMEP00000014613	1.98914e-18	40/121(33.06)	77	ENSAMEG00000013874	zf-BED	Ailuropoda melanoleuca	SCAND3
transcript_4724 full_length_coverage=2;length=5895	ENSONIP00000018464	9.50906e-27	79/291(27.15)	119	ENSONIG00000014665	bHLH	Oreochromis niloticus	ARNTL2 (2 of 2)
transcript_4737 full_length_coverage=3;length=5881	ENSXETP00000032105	5.67268e-56	109/272(40.07)	217	ENSXETG00000014656	ARID	Xenopus tropicalis	arid2
transcript_4741 full_length_coverage=3;length=5695	ENSPCAP00000010782	5.75352e-18	81/252(32.14)	92	ENSPCAG00000011503	RHD	Procavia capensis	NFKB2
transcript_4743 full_length_coverage=2;length=5891	ENSTNIP00000021352	5.25273e-27	90/276(32.61)	122	ENSTNIG00000005314	ZBTB	Tetraodon nigroviridis	kifc1 (1 of 2)
transcript_4748 full_length_coverage=2;length=5830	ENSTRUP00000039531	3.50997e-28	63/125(50.40)	114	ENSTRUG00000015454	STAT	Takifugu rubripes	stat5.1
transcript_4758 full_length_coverage=7;length=5864	ENSXMAP00000001496	8.88504e-27	87/291(29.90)	119	ENSXMAG00000001482	bHLH	Xiphophorus maculatus	ARNTL2 (1 of 2)
transcript_4789 full_length_coverage=6;length=5870	FBpp0303398	3.78297e-61	123/205(60.00)	233	FBgn0262975	TF_bZIP	Drosophila melanogaster	cnc
transcript_4798 full_length_coverage=4;length=5827	ENSOCUP00000003414	7.96046e-07	57/203(28.08)	55	ENSOCUG00000015389	TEA	Oryctolagus cuniculus	TEAD4
transcript_4800 full_length_coverage=2;length=5863	ENSFALP00000012378	4.33863e-07	40/126(31.75)	56	ENSFALG00000011851	ZBTB	Ficedula albicollis	ZBTB24
transcript_4843 full_length_coverage=37;length=5795	ENSP00000220429	2.20216e-16	59/169(34.91)	85	ENSG00000104064	Others	Homo sapiens	GABPB1
transcript_4846 full_length_coverage=2;length=5866	ENSP00000220429	9.84012e-11	39/105(37.14)	67	ENSG00000104064	Others	Homo sapiens	GABPB1
transcript_4862 full_length_coverage=2;length=5869	ENSFCAP00000024100	2.01094e-54	109/247(44.13)	199	ENSFCAG00000028758	zf-C2H2	Felis catus	SP4
transcript_4864 full_length_coverage=3;length=5713	ENSXMAP00000003014	3.49407e-10	44/145(30.34)	67	ENSXMAG00000003005	zf-C2H2	Xiphophorus maculatus	znf592
transcript_4866 full_length_coverage=4;length=5850	ENSAMXP00000002509	1.30009e-11	40/124(32.26)	67	ENSAMXG00000002457	Homeobox	Astyanax mexicanus	lhx1b
transcript_4873 full_length_coverage=7;length=5850	ENSAMXP00000002509	2.73267e-11	40/124(32.26)	67	ENSAMXG00000002457	Homeobox	Astyanax mexicanus	lhx1b
transcript_4882 full_length_coverage=4;length=5859	ENSTNIP00000021352	5.21218e-27	90/276(32.61)	122	ENSTNIG00000005314	ZBTB	Tetraodon nigroviridis	kifc1 (1 of 2)
transcript_4896 full_length_coverage=3;length=5850	ENSMODP00000015420	4.23419e-176	303/698(43.41)	558	ENSMODG00000022793	zf-C2H2	Monodelphis domestica
transcript_4909 full_length_coverage=6;length=5805	FBpp0085186	3.3583e-19	43/103(41.75)	96	FBgn0003870	ZBTB	Drosophila melanogaster	ttk
transcript_4928 full_length_coverage=2;length=5840	ENSXMAP00000001496	7.41899e-20	65/247(26.32)	72	ENSXMAG00000001482	bHLH	Xiphophorus maculatus	ARNTL2 (1 of 2)
transcript_4933 full_length_coverage=2;length=5851	FBpp0088384	9.83327e-28	54/114(47.37)	124	FBgn0005630	ZBTB	Drosophila melanogaster	lola
transcript_4937 full_length_coverage=5;length=5839	ENSDARP00000126517	1.25976e-10	39/132(29.55)	68	ENSDARG00000077428	CG-1	Danio rerio	camta1a
transcript_4940 full_length_coverage=16;length=5780	ENSDNOP00000028008	2.65674e-10	47/145(32.41)	67	ENSDNOG00000005811	bHLH	Dasypus novemcinctus	USF1
transcript_4955 full_length_coverage=2;length=5842	ENSXETP00000011684	8.8312e-12	50/144(34.72)	72	ENSXETG00000005323	zf-C2H2	Xenopus tropicalis	rest
transcript_4958 full_length_coverage=2;length=5842	ENSLACP00000015616	2.30941e-08	32/80(40.00)	59	ENSLACG00000013749	Homeobox	Latimeria chalumnae	lhx2a
transcript_4982 full_length_coverage=4;length=5835	ENSXETP00000036245	1.74236e-61	109/223(48.88)	219	ENSXETG00000016619	zf-C2H2	Xenopus tropicalis
transcript_4984 full_length_coverage=2;length=5809	ENSTNIP00000021352	6.25583e-27	90/276(32.61)	122	ENSTNIG00000005314	ZBTB	Tetraodon nigroviridis	kifc1 (1 of 2)
transcript_4992 full_length_coverage=2;length=5835	FBpp0293589	8.18899e-77	154/256(60.16)	270	FBgn0038197	Fork head	Drosophila melanogaster	foxo
transcript_4993 full_length_coverage=4;length=5800	ENSMEUP00000010212	6.41167e-14	70/225(31.11)	78	ENSMEUG00000011176	RHD	Macropus eugenii	NFKB2
transcript_5002 full_length_coverage=108;length=5704	ENSTNIP00000021352	5.83479e-25	81/261(31.03)	115	ENSTNIG00000005314	ZBTB	Tetraodon nigroviridis	kifc1 (1 of 2)
transcript_5021 full_length_coverage=12;length=5812	ENSDARP00000119628	5.51982e-74	118/229(51.53)	250	ENSDARG00000092688	zf-C2H2	Danio rerio	CABZ01002719.1
transcript_5074 full_length_coverage=3;length=5818	ENSP00000363792	9.54556e-10	55/149(36.91)	65	ENSG00000148513	Others	Homo sapiens	ANKRD30A
transcript_5100 full_length_coverage=12;length=5726	ENSXETP00000005100	1.91284e-14	51/154(33.12)	81	ENSXETG00000026376	HMG	Xenopus tropicalis	whsc1
transcript_5115 full_length_coverage=4;length=5792	ENSAMXP00000000700	2.96618e-71	161/427(37.70)	260	ENSAMXG00000000658	zf-C2H2	Astyanax mexicanus	pcca
transcript_5127 full_length_coverage=3;length=5807	FBpp0113084	8.87981e-81	153/273(56.04)	291	FBgn0263352	CSD	Drosophila melanogaster	Unr
transcript_5131 full_length_coverage=3;length=5807	ENSLACP00000002496	1.19994e-10	126/414(30.43)	68	ENSLACG00000002228	zf-NF-X1	Latimeria chalumnae	NFXL1
transcript_5139 full_length_coverage=3;length=5791	ENSTNIP00000021779	8.18638e-19	48/104(46.15)	94	ENSTNIG00000018605	Homeobox	Tetraodon nigroviridis	micall2a
transcript_5147 full_length_coverage=2;length=5794	ENSORLP00000016644	2.29977e-136	221/360(61.39)	445	ENSORLG00000013283	zf-C2H2	Oryzias latipes
transcript_5149 full_length_coverage=5;length=5795	ENSONIP00000018464	9.30178e-27	79/291(27.15)	119	ENSONIG00000014665	bHLH	Oreochromis niloticus	ARNTL2 (2 of 2)
transcript_5189 full_length_coverage=2;length=5796	FBpp0111979	1.20938e-59	130/276(47.10)	230	FBgn0033636	MBD	Drosophila melanogaster	tou
transcript_5190 full_length_coverage=121;length=5538	ENSFALP00000012378	7.18741e-08	41/126(32.54)	59	ENSFALG00000011851	ZBTB	Ficedula albicollis	ZBTB24
transcript_5199 full_length_coverage=2;length=5790	ENSSTOP00000023808	4.47284e-16	74/270(27.41)	83	ENSSTOG00000008839	zf-C2H2	Ictidomys tridecemlineatus
transcript_5204 full_length_coverage=16;length=5692	ENSAMEP00000014613	1.22714e-09	74/277(26.71)	50	ENSAMEG00000013874	zf-BED	Ailuropoda melanoleuca	SCAND3
transcript_5245 full_length_coverage=3;length=5788	Y41C4A.11	2.86281e-26	55/164(33.54)	114	WBGene00012757	zf-LITAF-like	Caenorhabditis elegans	Y41C4A.11
transcript_5270 full_length_coverage=4;length=5772	ENSLOCP00000020286	3.80259e-56	109/261(41.76)	218	ENSLOCG00000016423	ARID	Lepisosteus oculatus	arid2
transcript_5272 full_length_coverage=3;length=5777	ENSPSIP00000009324	5.90286e-07	74/342(21.64)	55	ENSPSIG00000008496	zf-C2H2	Pelodiscus sinensis
transcript_5278 full_length_coverage=7;length=5742	ENSXMAP00000000208	4.97623e-12	67/219(30.59)	72	ENSXMAG00000000193	RHD	Xiphophorus maculatus	nfkb2
transcript_5284 full_length_coverage=2;length=5754	ENSDNOP00000007743	7.34257e-14	24/54(44.44)	51	ENSDNOG00000009991	MYB	Dasypus novemcinctus	MYSM1
transcript_5287 full_length_coverage=3;length=5760	ENSXMAP00000001496	1.18164e-26	87/291(29.90)	119	ENSXMAG00000001482	bHLH	Xiphophorus maculatus	ARNTL2 (1 of 2)
transcript_5331 full_length_coverage=2;length=5763	ENSLOCP00000020286	3.22267e-56	109/261(41.76)	218	ENSLOCG00000016423	ARID	Lepisosteus oculatus	arid2
transcript_5333 full_length_coverage=3;length=5763	FBpp0081723	2.86036e-28	66/136(48.53)	125	FBgn0259938	bHLH	Drosophila melanogaster	cwo
transcript_5339 full_length_coverage=4;length=5757	ENSAMXP00000009139	2.98246e-15	41/85(48.24)	83	ENSAMXG00000008893	THAP	Astyanax mexicanus	si:dkey-250d21.1
transcript_5352 full_length_coverage=9;length=5744	ENSP00000220429	9.60576e-11	39/105(37.14)	67	ENSG00000104064	Others	Homo sapiens	GABPB1
transcript_5361 full_length_coverage=5;length=5743	ENSSARP00000002928	1.2788e-20	40/70(57.14)	92	ENSSARG00000003259	ETS	Sorex araneus	EHF
transcript_5362 full_length_coverage=68;length=5659	ENSFALP00000012378	7.37008e-08	41/126(32.54)	59	ENSFALG00000011851	ZBTB	Ficedula albicollis	ZBTB24
transcript_5394 full_length_coverage=2;length=5752	ENSP00000332706	2.78945e-66	114/226(50.44)	229	ENSG00000185129	Others	Homo sapiens	PURA
transcript_5396 full_length_coverage=2;length=5692	ENSRNOP00000061375	4.47575e-08	45/137(32.85)	60	ENSRNOG00000008568	RHD	Rattus norvegicus
transcript_5403 full_length_coverage=3;length=5721	ENSCAFP00000004588	5.65287e-18	61/241(25.31)	92	ENSCAFG00000003081	bHLH	Canis familiaris	PABPC4
transcript_5409 full_length_coverage=2;length=5739	ENSP00000305071	5.84491e-12	47/133(35.34)	69	ENSG00000064490	Others	Homo sapiens	RFXANK
transcript_5412 full_length_coverage=2;length=5731	ENSPVAP00000009879	3.1575e-42	59/102(57.84)	126	ENSPVAG00000010482	ARID	Pteropus vampyrus	ARID5B
transcript_5434 full_length_coverage=23;length=5704	ENSP00000220429	2.93738e-16	59/169(34.91)	84	ENSG00000104064	Others	Homo sapiens	GABPB1
transcript_5441 full_length_coverage=2;length=5743	ENSTNIP00000021352	2.15561e-26	90/281(32.03)	120	ENSTNIG00000005314	ZBTB	Tetraodon nigroviridis	kifc1 (1 of 2)
transcript_5442 full_length_coverage=2;length=5748	ENSSTOP00000016284	3.86027e-15	48/144(33.33)	82	ENSSTOG00000024678	MYB	Ictidomys tridecemlineatus	MYSM1
transcript_5444 full_length_coverage=9;length=5720	ENSDARP00000069169	1.96622e-25	93/304(30.59)	116	ENSDARG00000052766	zf-C2H2	Danio rerio	EVI5L
transcript_5448 full_length_coverage=3;length=5743	ENSDNOP00000028008	1.97652e-12	40/101(39.60)	74	ENSDNOG00000005811	bHLH	Dasypus novemcinctus	USF1
transcript_5451 full_length_coverage=7;length=5711	ENSXETP00000011684	1.76708e-08	49/156(31.41)	61	ENSXETG00000005323	zf-C2H2	Xenopus tropicalis	rest
transcript_5473 full_length_coverage=2;length=5738	ENSSTOP00000016284	4.96056e-16	65/209(31.10)	85	ENSSTOG00000024678	MYB	Ictidomys tridecemlineatus	MYSM1
transcript_5483 full_length_coverage=3;length=5726	ENSTNIP00000021352	2.14627e-26	90/281(32.03)	120	ENSTNIG00000005314	ZBTB	Tetraodon nigroviridis	kifc1 (1 of 2)
transcript_5489 full_length_coverage=2;length=5715	ENSDARP00000124722	3.36436e-110	195/403(48.39)	350	ENSDARG00000006791	bHLH	Danio rerio	arntl1a
transcript_5504 full_length_coverage=3;length=5686	ENSCAFP00000004588	9.38839e-18	54/199(27.14)	91	ENSCAFG00000003081	bHLH	Canis familiaris	PABPC4
transcript_5512 full_length_coverage=4;length=5678	FBpp0111689	2.56804e-119	312/943(33.09)	411	FBgn0086908	MBD	Drosophila melanogaster	egg
transcript_5546 full_length_coverage=2;length=5619	FBpp0077318	1.46762e-29	98/306(32.03)	130	FBgn0041111	AF-4	Drosophila melanogaster	lilli
transcript_5549 full_length_coverage=12;length=5689	ENSACAP00000003167	4.44153e-14	37/77(48.05)	79	ENSACAG00000003200	AF-4	Anolis carolinensis	BRD3
transcript_5550 full_length_coverage=2;length=5712	FBpp0072447	1.26231e-31	83/274(30.29)	137	FBgn0035137	zf-C2H2	Drosophila melanogaster	CG1233
transcript_5564 full_length_coverage=5;length=5691	ENSONIP00000009156	0	370/727(50.89)	703	ENSONIG00000007261	STAT	Oreochromis niloticus	stat5.2
transcript_5570 full_length_coverage=2;length=5718	ENSDARP00000126517	2.87732e-10	39/132(29.55)	67	ENSDARG00000077428	CG-1	Danio rerio	camta1a
transcript_5571 full_length_coverage=3;length=5697	ENSTNIP00000021352	5.01314e-27	90/276(32.61)	122	ENSTNIG00000005314	ZBTB	Tetraodon nigroviridis	kifc1 (1 of 2)
transcript_5575 full_length_coverage=3;length=5714	ENSXETP00000011684	2.74422e-08	46/144(31.94)	60	ENSXETG00000005323	zf-C2H2	Xenopus tropicalis	rest
transcript_5576 full_length_coverage=3;length=5712	ENSTNIP00000021352	2.1385e-26	90/281(32.03)	120	ENSTNIG00000005314	ZBTB	Tetraodon nigroviridis	kifc1 (1 of 2)
transcript_5579 full_length_coverage=13;length=5683	ENSTNIP00000021352	4.9984e-27	90/276(32.61)	122	ENSTNIG00000005314	ZBTB	Tetraodon nigroviridis	kifc1 (1 of 2)
transcript_5581 full_length_coverage=13;length=5702	ENSP00000263346	3.46699e-143	244/547(44.61)	461	ENSG00000141002	Others	Homo sapiens	TCF25
transcript_5586 full_length_coverage=2;length=5622	ENSRNOP00000037843	2.38571e-28	137/533(25.70)	126	ENSRNOG00000025937	zf-C2H2	Rattus norvegicus	Zfp26
transcript_5590 full_length_coverage=3;length=5708	ENSTNIP00000021779	1.33082e-13	38/102(37.25)	77	ENSTNIG00000018605	Homeobox	Tetraodon nigroviridis	micall2a
transcript_5631 full_length_coverage=2;length=5675	ENSAPLP00000013281	7.82923e-09	72/217(33.18)	62	ENSAPLG00000013409	RHD	Anas platyrhynchos	NFKB2
transcript_5653 full_length_coverage=2;length=5697	ENSMICP00000009909	5.46393e-76	165/433(38.11)	279	ENSMICG00000010866	ARID	Microcebus murinus	ARID5B
transcript_5668 full_length_coverage=11;length=5677	ENSTNIP00000021352	2.11983e-26	90/281(32.03)	120	ENSTNIG00000005314	ZBTB	Tetraodon nigroviridis	kifc1 (1 of 2)
transcript_5686 full_length_coverage=5;length=5663	ENSTRUP00000010369	1.39566e-07	67/254(26.38)	58	ENSTRUG00000004360	RHD	Takifugu rubripes	nfkb2
transcript_5719 full_length_coverage=2;length=5684	ENSONIP00000011705	0	379/874(43.36)	623	ENSONIG00000009309	CSD	Oreochromis niloticus	csde1
transcript_5742 full_length_coverage=2;length=5686	ENSP00000363792	1.56831e-09	55/149(36.91)	65	ENSG00000148513	Others	Homo sapiens	ANKRD30A
transcript_5759 full_length_coverage=16;length=5660	ENSCINP00000025072	3.07507e-09	23/43(53.49)	63	ENSCING00000013716	MBD	Ciona intestinalis	zf(cxxc)-4
transcript_5800 full_length_coverage=2;length=5664	ENSAMXP00000017832	3.11502e-13	66/274(24.09)	77	ENSAMXG00000017325	HMG	Astyanax mexicanus	PBRM1 (3 of 3)
transcript_5815 full_length_coverage=2;length=5639	ENSLAFP00000004279	2.14604e-09	38/119(31.93)	63	ENSLAFG00000005114	Homeobox	Loxodonta africana	LMX1A
transcript_5817 full_length_coverage=2;length=5660	ENSDARP00000069169	1.93822e-25	93/304(30.59)	116	ENSDARG00000052766	zf-C2H2	Danio rerio	EVI5L
transcript_5833 full_length_coverage=3;length=5653	ENSLACP00000015616	2.28726e-08	32/80(40.00)	59	ENSLACG00000013749	Homeobox	Latimeria chalumnae	lhx2a
transcript_5851 full_length_coverage=2;length=5659	ENSLACP00000000800	2.0686e-77	125/216(57.87)	261	ENSLACG00000000718	CP2	Latimeria chalumnae	UBP1
transcript_5868 full_length_coverage=2;length=5652	FBpp0084115	0	580/1552(37.37)	885	FBgn0039227	HMG	Drosophila melanogaster	polybromo
transcript_5880 full_length_coverage=2;length=5664	FBpp0088384	3.8192e-22	45/88(51.14)	105	FBgn0005630	ZBTB	Drosophila melanogaster	lola
transcript_5891 full_length_coverage=2;length=5637	FBpp0088384	8.49798e-28	62/150(41.33)	124	FBgn0005630	ZBTB	Drosophila melanogaster	lola
transcript_5898 full_length_coverage=2;length=5660	ENSP00000437955	1.04236e-30	59/116(50.86)	133	ENSG00000100644	Others	Homo sapiens	HIF1A
transcript_5900 full_length_coverage=3;length=5694	ENSCAFP00000004588	1.28082e-17	54/199(27.14)	90	ENSCAFG00000003081	bHLH	Canis familiaris	PABPC4
transcript_5904 full_length_coverage=2;length=5647	ENSDARP00000109837	1.02095e-81	150/384(39.06)	278	ENSDARG00000090109	zf-C2H2	Danio rerio	BX649308.2
transcript_5905 full_length_coverage=2;length=5646	ENSCPOP00000012245	3.63279e-85	147/438(33.56)	223	ENSCPOG00000013601	MYB	Cavia porcellus	SMARCA1
transcript_5908 full_length_coverage=8;length=5593	ENSTGUP00000003727	1.52333e-10	58/203(28.57)	68	ENSTGUG00000003595	RHD	Taeniopygia guttata	NFKB1
transcript_5922 full_length_coverage=3;length=5600	ENSTNIP00000022198	2.50883e-06	25/62(40.32)	54	ENSTNIG00000019008	THAP	Tetraodon nigroviridis	ppp5c
transcript_5938 full_length_coverage=3;length=5607	ENSLAFP00000004279	2.13183e-09	38/119(31.93)	63	ENSLAFG00000005114	Homeobox	Loxodonta africana	LMX1A
transcript_5967 full_length_coverage=3;length=5632	ENSTNIP00000021352	4.89049e-27	90/276(32.61)	122	ENSTNIG00000005314	ZBTB	Tetraodon nigroviridis	kifc1 (1 of 2)
transcript_6014 full_length_coverage=2;length=5625	FBpp0077318	1.97527e-29	98/306(32.03)	130	FBgn0041111	AF-4	Drosophila melanogaster	lilli
transcript_6018 full_length_coverage=2;length=5623	ENSDARP00000128422	1.00525e-162	284/651(43.63)	525	ENSDARG00000086022	zf-C2H2	Danio rerio	si:dkey-92c21.3
transcript_6069 full_length_coverage=3;length=5663	ENSLOCP00000020286	3.10749e-56	109/261(41.76)	218	ENSLOCG00000016423	ARID	Lepisosteus oculatus	arid2
transcript_6108 full_length_coverage=20;length=5595	ENSAMXP00000002509	1.37376e-11	40/124(32.26)	67	ENSAMXG00000002457	Homeobox	Astyanax mexicanus	lhx1b
transcript_6110 full_length_coverage=28;length=5507	ENSONIP00000009156	0	370/727(50.89)	703	ENSONIG00000007261	STAT	Oreochromis niloticus	stat5.2
transcript_6117 full_length_coverage=16;length=5579	ENSP00000220429	9.81079e-12	37/96(38.54)	70	ENSG00000104064	Others	Homo sapiens	GABPB1
transcript_6131 full_length_coverage=2;length=5583	ENSPSIP00000007311	0	343/699(49.07)	681	ENSPSIG00000006591	HMG	Pelodiscus sinensis	WHSC1
transcript_6138 full_length_coverage=11;length=5565	ENSACAP00000003167	4.32842e-14	37/77(48.05)	79	ENSACAG00000003200	AF-4	Anolis carolinensis	BRD3
transcript_6147 full_length_coverage=7;length=5599	ENSCAFP00000004588	4.07752e-18	55/203(27.09)	92	ENSCAFG00000003081	bHLH	Canis familiaris	PABPC4
transcript_6163 full_length_coverage=9;length=5556	ENSDARP00000106397	1.68679e-39	128/438(29.22)	159	ENSDARG00000091010	zf-C2H2	Danio rerio	AL929029.1
transcript_6171 full_length_coverage=2;length=5603	ENSDNOP00000018966	5.89508e-09	35/71(49.30)	58	ENSDNOG00000044236	TF_bZIP	Dasypus novemcinctus	LOC101439313
transcript_6178 full_length_coverage=6;length=5581	ENSORLP00000002966	9.87452e-51	106/231(45.89)	184	ENSORLG00000002384	TF_bZIP	Oryzias latipes	crebrf
transcript_6211 full_length_coverage=16;length=5554	ENSMODP00000000929	5.79672e-18	61/204(29.90)	90	ENSMODG00000000778	ZBTB	Monodelphis domestica	ZBTB7A
transcript_6213 full_length_coverage=4;length=5590	ENSCAFP00000004588	3.31209e-18	62/245(25.31)	92	ENSCAFG00000003081	bHLH	Canis familiaris	PABPC4
transcript_6220 full_length_coverage=9;length=5578	ENSTRUP00000012132	7.97165e-41	162/615(26.34)	164	ENSTRUG00000005057	zf-C2H2	Takifugu rubripes	si:dkey-182i3.8
transcript_6224 full_length_coverage=5;length=5595	ENSOANP00000002127	4.61576e-12	69/257(26.85)	73	ENSOANG00000001330	zf-C2H2	Ornithorhynchus anatinus
transcript_6229 full_length_coverage=2;length=5560	ENSLACP00000002496	1.13983e-10	126/414(30.43)	68	ENSLACG00000002228	zf-NF-X1	Latimeria chalumnae	NFXL1
transcript_6242 full_length_coverage=4;length=5557	ENSCAFP00000004588	4.7952e-18	55/203(27.09)	92	ENSCAFG00000003081	bHLH	Canis familiaris	PABPC4
transcript_6250 full_length_coverage=12;length=5568	ENSLACP00000012154	7.43594e-29	65/147(44.22)	121	ENSLACG00000010699	HMG	Latimeria chalumnae	HMG20B
transcript_6256 full_length_coverage=2;length=5582	ENSLACP00000012771	0	349/508(68.70)	645	ENSLACG00000011249	MH1	Latimeria chalumnae	SMAD1
transcript_6273 full_length_coverage=2;length=5587	ENSMMUP00000015851	8.53673e-39	87/241(36.10)	154	ENSMMUG00000012084	zf-C2H2	Macaca mulatta
transcript_6287 full_length_coverage=7;length=5573	FBpp0088384	8.42839e-29	53/108(49.07)	127	FBgn0005630	ZBTB	Drosophila melanogaster	lola
transcript_6297 full_length_coverage=2;length=5579	ENSPSIP00000001732	1.07078e-33	57/138(41.30)	131	ENSPSIG00000001739	zf-C2H2	Pelodiscus sinensis
transcript_6307 full_length_coverage=4;length=5570	FBpp0302929	1.05236e-58	164/475(34.53)	224	FBgn0003963	zf-C2H2	Drosophila melanogaster	ush
transcript_6324 full_length_coverage=3;length=5560	ENSXETP00000005100	1.84442e-14	51/154(33.12)	81	ENSXETG00000026376	HMG	Xenopus tropicalis	whsc1
transcript_6332 full_length_coverage=8;length=5529	ENSXETP00000063270	5.20313e-14	57/218(26.15)	79	ENSXETG00000000013	RHD	Xenopus tropicalis	nfkb2
transcript_6341 full_length_coverage=2;length=5568	ENSTNIP00000021352	4.85465e-27	90/276(32.61)	122	ENSTNIG00000005314	ZBTB	Tetraodon nigroviridis	kifc1 (1 of 2)
transcript_6365 full_length_coverage=2;length=5493	ENSXETP00000059175	7.59417e-24	62/165(37.58)	108	ENSXETG00000033441	zf-C2H2	Xenopus tropicalis
transcript_6402 full_length_coverage=2;length=5555	ENSTNIP00000021779	3.58051e-26	48/102(47.06)	117	ENSTNIG00000018605	Homeobox	Tetraodon nigroviridis	micall2a
transcript_6404 full_length_coverage=16;length=5532	FBpp0078280	1.1988e-11	30/65(46.15)	71	FBgn0037379	zf-C2H2	Drosophila melanogaster	CG10979
transcript_6410 full_length_coverage=2;length=5550	FBpp0111689	4.5325e-118	297/884(33.60)	407	FBgn0086908	MBD	Drosophila melanogaster	egg
transcript_6411 full_length_coverage=3;length=5552	ENSP00000220429	1.29449e-07	42/136(30.88)	57	ENSG00000104064	Others	Homo sapiens	GABPB1
transcript_6416 full_length_coverage=2;length=5524	ENSAMXP00000020433	3.30152e-12	53/194(27.32)	72	ENSAMXG00000019846	zf-C2H2	Astyanax mexicanus
transcript_6433 full_length_coverage=2;length=5545	ENSTNIP00000021779	1.0114e-20	52/111(46.85)	100	ENSTNIG00000018605	Homeobox	Tetraodon nigroviridis	micall2a
transcript_6437 full_length_coverage=2;length=5518	ENSTNIP00000014081	4.30665e-72	102/211(48.34)	186	ENSTNIG00000011146	zf-C2HC	Tetraodon nigroviridis	zgc:154037
transcript_6442 full_length_coverage=3;length=5516	ENSDARP00000108733	3.64042e-71	136/339(40.12)	253	ENSDARG00000090400	zf-C2H2	Danio rerio	CR388363.1
transcript_6443 full_length_coverage=2;length=5432	ENSP00000357330	2.54668e-37	40/88(45.45)	90	ENSG00000116539	Others	Homo sapiens	ASH1L
transcript_6448 full_length_coverage=2;length=5474	ENSACAP00000007827	0	348/898(38.75)	599	ENSACAG00000007905	HMG	Anolis carolinensis	WHSC1
transcript_6449 full_length_coverage=3;length=5539	ENSDARP00000069169	0	345/681(50.66)	621	ENSDARG00000052766	zf-C2H2	Danio rerio	EVI5L
transcript_6452 full_length_coverage=4;length=5523	ENSCAFP00000004588	7.88727e-10	39/113(34.51)	65	ENSCAFG00000003081	bHLH	Canis familiaris	PABPC4
transcript_6465 full_length_coverage=3;length=5525	ENSRNOP00000043308	2.25109e-13	33/49(67.35)	75	ENSRNOG00000017086	zf-C2H2	Rattus norvegicus	Zfp341
transcript_6470 full_length_coverage=4;length=5512	ENSMICP00000009909	8.16197e-77	169/497(34.00)	281	ENSMICG00000010866	ARID	Microcebus murinus	ARID5B
transcript_6478 full_length_coverage=2;length=5532	ENSCJAP00000010980	3.89257e-131	201/262(76.72)	419	ENSCJAG00000005968	MH1	Callithrix jacchus	SMAD5
transcript_6489 full_length_coverage=2;length=5541	ENSORLP00000002263	1.69179e-84	165/428(38.55)	296	ENSORLG00000001817	MYB	Oryzias latipes	mysm1
transcript_6530 full_length_coverage=2;length=5506	ENSTNIP00000021779	1.76783e-15	44/95(46.32)	83	ENSTNIG00000018605	Homeobox	Tetraodon nigroviridis	micall2a
transcript_6558 full_length_coverage=2;length=5525	ENSAMXP00000002509	6.6969e-11	40/124(32.26)	65	ENSAMXG00000002457	Homeobox	Astyanax mexicanus	lhx1b
transcript_6570 full_length_coverage=3;length=5514	ENSORLP00000000322	1.71793e-92	191/478(39.96)	293	ENSORLG00000000262	zf-C2H2	Oryzias latipes
transcript_6581 full_length_coverage=3;length=5509	ENSDARP00000109566	7.6438e-24	215/948(22.68)	111	ENSDARG00000086367	zf-C2H2	Danio rerio	CABZ01021450.1
transcript_6583 full_length_coverage=2;length=5491	ENSTNIP00000021352	1.72415e-26	90/281(32.03)	120	ENSTNIG00000005314	ZBTB	Tetraodon nigroviridis	kifc1 (1 of 2)
transcript_6599 full_length_coverage=2;length=5519	ENSFALP00000007609	1.72e-13	62/214(28.97)	77	ENSFALG00000007271	RHD	Ficedula albicollis	NFKB2
transcript_6600 full_length_coverage=2;length=5488	ENSTNIP00000021352	2.02338e-26	90/281(32.03)	120	ENSTNIG00000005314	ZBTB	Tetraodon nigroviridis	kifc1 (1 of 2)
transcript_6604 full_length_coverage=5;length=5521	ENSTNIP00000021352	2.18176e-26	90/281(32.03)	120	ENSTNIG00000005314	ZBTB	Tetraodon nigroviridis	kifc1 (1 of 2)
transcript_6616 full_length_coverage=26;length=5478	ENSCAFP00000004588	7.80746e-10	39/113(34.51)	65	ENSCAFG00000003081	bHLH	Canis familiaris	PABPC4
transcript_6631 full_length_coverage=3;length=5515	FBpp0072535	1.75803e-16	45/121(37.19)	87	FBgn0025525	ZBTB	Drosophila melanogaster	bab2
transcript_6640 full_length_coverage=104;length=5334	ENSONIP00000009156	0	370/727(50.89)	703	ENSONIG00000007261	STAT	Oreochromis niloticus	stat5.2
transcript_6642 full_length_coverage=450;length=5193	ENSTNIP00000021352	3.05749e-20	86/262(32.82)	99	ENSTNIG00000005314	ZBTB	Tetraodon nigroviridis	kifc1 (1 of 2)
transcript_6645 full_length_coverage=4;length=5499	ENSTNIP00000021779	1.00102e-20	52/111(46.85)	100	ENSTNIG00000018605	Homeobox	Tetraodon nigroviridis	micall2a
transcript_6669 full_length_coverage=7;length=5462	FBpp0085394	1.20821e-06	30/87(34.48)	54	FBgn0000099	Homeobox	Drosophila melanogaster	ap
transcript_6676 full_length_coverage=10;length=5494	FBpp0303398	3.273e-61	123/205(60.00)	233	FBgn0262975	TF_bZIP	Drosophila melanogaster	cnc
transcript_6741 full_length_coverage=2;length=5438	ENSCAFP00000004588	2.3924e-11	40/139(28.78)	70	ENSCAFG00000003081	bHLH	Canis familiaris	PABPC4
transcript_6743 full_length_coverage=44;length=5439	ENSDNOP00000028008	2.47461e-10	47/145(32.41)	67	ENSDNOG00000005811	bHLH	Dasypus novemcinctus	USF1
transcript_6745 full_length_coverage=2;length=5501	Y41C4A.11	4.56774e-16	69/295(23.39)	83	WBGene00012757	zf-LITAF-like	Caenorhabditis elegans	Y41C4A.11
transcript_6780 full_length_coverage=4;length=5440	ENSFALP00000003649	5.97776e-23	76/219(34.70)	107	ENSFALG00000003490	TF_bZIP	Ficedula albicollis	ATF6
transcript_6789 full_length_coverage=3;length=5464	ENSTNIP00000021352	5.64498e-27	90/276(32.61)	122	ENSTNIG00000005314	ZBTB	Tetraodon nigroviridis	kifc1 (1 of 2)
transcript_6808 full_length_coverage=2;length=5470	ENSTNIP00000021779	1.26411e-13	38/102(37.25)	77	ENSTNIG00000018605	Homeobox	Tetraodon nigroviridis	micall2a
transcript_6828 full_length_coverage=2;length=5484	ENSPTRP00000042871	2.05509e-07	91/417(21.82)	57	ENSPTRG00000023641	zf-C2H2	Pan troglodytes	ZNF564
transcript_6838 full_length_coverage=13;length=5405	ENSSARP00000002928	3.3224e-34	55/88(62.50)	130	ENSSARG00000003259	ETS	Sorex araneus	EHF
transcript_6841 full_length_coverage=2;length=5384	ENSAMXP00000000700	1.86173e-51	111/254(43.70)	199	ENSAMXG00000000658	zf-C2H2	Astyanax mexicanus	pcca
transcript_6896 full_length_coverage=2;length=5467	ENSSTOP00000016284	7.34667e-16	66/210(31.43)	85	ENSSTOG00000024678	MYB	Ictidomys tridecemlineatus	MYSM1
transcript_6908 full_length_coverage=4;length=5463	FBpp0072535	4.47763e-42	72/123(58.54)	171	FBgn0025525	ZBTB	Drosophila melanogaster	bab2
transcript_6912 full_length_coverage=4;length=5463	ENSOANP00000005143	1.18146e-22	48/91(52.75)	105	ENSOANG00000003246	zf-C2H2	Ornithorhynchus anatinus	ZNF446
transcript_6920 full_length_coverage=5;length=5459	ENSONIP00000012018	1.15472e-131	234/410(57.07)	426	ENSONIG00000009564	Fork head	Oreochromis niloticus	si:ch211-262e15.1
transcript_6942 full_length_coverage=2;length=5463	ENSOCUP00000025887	8.05254e-52	103/251(41.04)	202	ENSOCUG00000027029	ARID	Oryctolagus cuniculus	ARID5B
transcript_6943 full_length_coverage=12;length=5436	FBpp0111893	8.67022e-99	167/291(57.39)	352	FBgn0030505	RHD	Drosophila melanogaster	NFAT
transcript_6963 full_length_coverage=4;length=5457	ENSXETP00000011684	1.09154e-06	42/133(31.58)	55	ENSXETG00000005323	zf-C2H2	Xenopus tropicalis	rest
transcript_6976 full_length_coverage=2;length=5415	ENSTNIP00000003333	6.92797e-06	31/142(21.83)	51	ENSTNIG00000001178	THAP	Tetraodon nigroviridis	zgc:153292
transcript_7001 full_length_coverage=4;length=5453	ENSCPOP00000012245	2.30999e-11	47/140(33.57)	70	ENSCPOG00000013601	MYB	Cavia porcellus	SMARCA1
transcript_7002 full_length_coverage=4;length=5431	ENSTNIP00000021352	5.59659e-27	90/276(32.61)	122	ENSTNIG00000005314	ZBTB	Tetraodon nigroviridis	kifc1 (1 of 2)
transcript_7019 full_length_coverage=3;length=5462	ENSTNIP00000021352	4.72564e-27	90/276(32.61)	122	ENSTNIG00000005314	ZBTB	Tetraodon nigroviridis	kifc1 (1 of 2)
transcript_7022 full_length_coverage=2;length=5360	R05D3.11	3.57271e-77	180/537(33.52)	283	WBGene00019883	MBD	Caenorhabditis elegans	met-2
transcript_7053 full_length_coverage=2;length=5450	ENSDARP00000125548	3.08114e-64	109/239(45.61)	224	ENSDARG00000095244	zf-C2H2	Danio rerio	si:dkey-220o21.2
transcript_7071 full_length_coverage=2;length=5444	ENSTNIP00000021352	1.66024e-26	90/281(32.03)	120	ENSTNIG00000005314	ZBTB	Tetraodon nigroviridis	kifc1 (1 of 2)
transcript_7095 full_length_coverage=3;length=5452	ENSTGUP00000011856	3.44835e-19	91/275(33.09)	95	ENSTGUG00000011495	MYB	Taeniopygia guttata	MYB
transcript_7101 full_length_coverage=2;length=5452	ENSRNOP00000066107	9.24102e-18	55/162(33.95)	85	ENSRNOG00000049956	CSD	Rattus norvegicus
transcript_7112 full_length_coverage=2;length=5437	ENSPCAP00000010782	1.98996e-18	79/250(31.60)	93	ENSPCAG00000011503	RHD	Procavia capensis	NFKB2
transcript_7129 full_length_coverage=15;length=5409	FBpp0084115	0	639/1726(37.02)	962	FBgn0039227	HMG	Drosophila melanogaster	polybromo
transcript_7130 full_length_coverage=2;length=5453	ENSXETP00000059175	9.62965e-24	62/165(37.58)	108	ENSXETG00000033441	zf-C2H2	Xenopus tropicalis
transcript_7201 full_length_coverage=6;length=5414	FBpp0085394	1.19627e-06	30/87(34.48)	54	FBgn0000099	Homeobox	Drosophila melanogaster	ap
transcript_7205 full_length_coverage=2;length=5423	FBpp0078280	1.08498e-11	30/65(46.15)	71	FBgn0037379	zf-C2H2	Drosophila melanogaster	CG10979
transcript_7249 full_length_coverage=3;length=5423	ENSOANP00000005143	1.12873e-22	48/91(52.75)	105	ENSOANG00000003246	zf-C2H2	Ornithorhynchus anatinus	ZNF446
transcript_7264 full_length_coverage=2;length=5345	ENSORLP00000025683	3.93348e-17	50/172(29.07)	83	ENSORLG00000020738	zf-C2H2	Oryzias latipes
transcript_7279 full_length_coverage=2;length=5411	ENSOANP00000002127	3.77496e-12	69/257(26.85)	73	ENSOANG00000001330	zf-C2H2	Ornithorhynchus anatinus
transcript_7291 full_length_coverage=2;length=5405	FBpp0088384	1.10647e-28	53/113(46.90)	127	FBgn0005630	ZBTB	Drosophila melanogaster	lola
transcript_7295 full_length_coverage=2;length=5414	ENSONIP00000012262	1.28855e-177	327/681(48.02)	585	ENSONIG00000009761	ARID	Oreochromis niloticus	KDM5A
transcript_7307 full_length_coverage=3;length=5379	ENSTNIP00000021352	4.1759e-27	90/276(32.61)	122	ENSTNIG00000005314	ZBTB	Tetraodon nigroviridis	kifc1 (1 of 2)
transcript_7371 full_length_coverage=2;length=5399	ENSPSIP00000003987	4.24644e-119	211/481(43.87)	388	ENSPSIG00000003763	CP2	Pelodiscus sinensis	UBP1
transcript_7383 full_length_coverage=2;length=5397	FBpp0088384	4.74082e-29	53/110(48.18)	128	FBgn0005630	ZBTB	Drosophila melanogaster	lola
transcript_7391 full_length_coverage=6;length=5364	ENSTNIP00000021352	3.19178e-20	86/262(32.82)	99	ENSTNIG00000005314	ZBTB	Tetraodon nigroviridis	kifc1 (1 of 2)
transcript_7394 full_length_coverage=4;length=5395	ENSTNIP00000021352	4.26753e-27	107/352(30.40)	122	ENSTNIG00000005314	ZBTB	Tetraodon nigroviridis	kifc1 (1 of 2)
transcript_7398 full_length_coverage=2;length=5395	ENSORLP00000016644	5.83234e-115	169/291(58.08)	337	ENSORLG00000013283	zf-C2H2	Oryzias latipes
transcript_7415 full_length_coverage=9;length=5379	ENSOANP00000005143	1.15921e-22	48/91(52.75)	105	ENSOANG00000003246	zf-C2H2	Ornithorhynchus anatinus	ZNF446
transcript_7427 full_length_coverage=5;length=5389	ENSPCAP00000010782	2.21638e-18	79/250(31.60)	93	ENSPCAG00000011503	RHD	Procavia capensis	NFKB2
transcript_7448 full_length_coverage=2;length=5357	ENSP00000220429	2.02298e-06	37/128(28.91)	53	ENSG00000104064	Others	Homo sapiens	GABPB1
transcript_7454 full_length_coverage=2;length=5386	ENSOANP00000021412	1.34706e-42	92/191(48.17)	164	ENSOANG00000013574	bHLH	Ornithorhynchus anatinus	TFE3
transcript_7459 full_length_coverage=8;length=5360	ENSAPLP00000009619	5.37504e-06	23/79(29.11)	50	ENSAPLG00000009912	RFX	Anas platyrhynchos
transcript_7467 full_length_coverage=2;length=5386	F28F9.1	1.39316e-46	76/87(87.36)	179	WBGene00006970	zf-C2H2	Caenorhabditis elegans	zag-1
transcript_7479 full_length_coverage=2;length=5383	ENSP00000363792	8.72162e-10	55/149(36.91)	65	ENSG00000148513	Others	Homo sapiens	ANKRD30A
transcript_7488 full_length_coverage=3;length=5365	ENSTNIP00000021779	1.23575e-13	38/102(37.25)	77	ENSTNIG00000018605	Homeobox	Tetraodon nigroviridis	micall2a
transcript_7493 full_length_coverage=2;length=5382	FBpp0077318	4.39454e-28	91/281(32.38)	125	FBgn0041111	AF-4	Drosophila melanogaster	lilli
transcript_7508 full_length_coverage=37;length=5298	ENSTGUP00000003727	1.42918e-10	58/203(28.57)	68	ENSTGUG00000003595	RHD	Taeniopygia guttata	NFKB1
transcript_7523 full_length_coverage=2;length=5379	FBpp0113084	9.11376e-81	153/273(56.04)	291	FBgn0263352	CSD	Drosophila melanogaster	Unr
transcript_7533 full_length_coverage=2;length=5375	ENSGACP00000001732	3.23284e-06	28/81(34.57)	53	ENSGACG00000001323	RHD	Gasterosteus aculeatus	nfkb2
transcript_7548 full_length_coverage=14;length=5357	ENSONIP00000009156	0	370/727(50.89)	703	ENSONIG00000007261	STAT	Oreochromis niloticus	stat5.2
transcript_7565 full_length_coverage=2;length=5370	ENSORLP00000006256	3.5604e-09	38/129(29.46)	63	ENSORLG00000004962	TF_bZIP	Oryzias latipes	nfe2l3
transcript_7584 full_length_coverage=96;length=5228	ENSLOCP00000015294	5.71395e-07	38/98(38.78)	56	ENSLOCG00000012413	RHD	Lepisosteus oculatus	nfkb2
transcript_7615 full_length_coverage=10;length=5344	ENSXETP00000024697	2.5413e-145	240/467(51.39)	468	ENSXETG00000015069	zf-C2H2	Xenopus tropicalis	XB-GENE-5795369
transcript_7626 full_length_coverage=8;length=5274	ENSTNIP00000021352	4.12862e-27	107/352(30.40)	122	ENSTNIG00000005314	ZBTB	Tetraodon nigroviridis	kifc1 (1 of 2)
transcript_7627 full_length_coverage=4;length=5359	ENSACAP00000003167	4.13331e-14	37/77(48.05)	79	ENSACAG00000003200	AF-4	Anolis carolinensis	BRD3
transcript_7635 full_length_coverage=2;length=5363	ENSCPOP00000012245	7.58761e-137	238/533(44.65)	453	ENSCPOG00000013601	MYB	Cavia porcellus	SMARCA1
transcript_7651 full_length_coverage=2;length=5263	ENSAMEP00000014613	1.82152e-18	40/121(33.06)	77	ENSAMEG00000013874	zf-BED	Ailuropoda melanoleuca	SCAND3
transcript_7669 full_length_coverage=2;length=5352	ENSLAFP00000022001	3.09174e-12	35/82(42.68)	68	ENSLAFG00000031333	zf-C2H2	Loxodonta africana
transcript_7724 full_length_coverage=2;length=5308	ENSPCAP00000010782	2.17374e-18	79/250(31.60)	93	ENSPCAG00000011503	RHD	Procavia capensis	NFKB2
transcript_7764 full_length_coverage=4;length=5335	ENSONIP00000009156	0	370/727(50.89)	704	ENSONIG00000007261	STAT	Oreochromis niloticus	stat5.2
transcript_7767 full_length_coverage=2;length=5341	ENSLACP00000015616	2.08996e-08	32/80(40.00)	59	ENSLACG00000013749	Homeobox	Latimeria chalumnae	lhx2a
transcript_7776 full_length_coverage=3;length=5344	ENSCAFP00000004588	4.56148e-18	55/203(27.09)	92	ENSCAFG00000003081	bHLH	Canis familiaris	PABPC4
transcript_7785 full_length_coverage=3;length=5344	ENSCPOP00000012245	5.08872e-137	238/534(44.57)	453	ENSCPOG00000013601	MYB	Cavia porcellus	SMARCA1
transcript_7793 full_length_coverage=3;length=5339	ENSLOCP00000020286	3.20863e-56	109/261(41.76)	218	ENSLOCG00000016423	ARID	Lepisosteus oculatus	arid2
transcript_7808 full_length_coverage=2;length=5340	FBpp0081483	0	300/402(74.63)	615	FBgn0264075	bHLH	Drosophila melanogaster	tgo
transcript_7837 full_length_coverage=2;length=5303	ENSONIP00000008135	3.87266e-31	79/205(38.54)	135	ENSONIG00000006454	MBD	Oreochromis niloticus	setdb1a
transcript_7856 full_length_coverage=2;length=5345	ENSP00000263346	1.40526e-143	244/547(44.61)	461	ENSG00000141002	Others	Homo sapiens	TCF25
transcript_7869 full_length_coverage=2;length=5140	FBpp0072535	4.26628e-28	47/108(43.52)	125	FBgn0025525	ZBTB	Drosophila melanogaster	bab2
transcript_7872 full_length_coverage=2;length=5314	ENSMPUP00000006552	3.65197e-23	66/178(37.08)	108	ENSMPUG00000006605	zf-C2H2	Mustela putoriusfuro	ZNF555
transcript_7921 full_length_coverage=3;length=5310	ENSORLP00000008834	2.47693e-126	235/595(39.50)	417	ENSORLG00000007032	zf-C2H2	Oryzias latipes
transcript_7924 full_length_coverage=2;length=5317	ENSGACP00000022367	1.78659e-07	25/51(49.02)	57	ENSGACG00000016930	ZBTB	Gasterosteus aculeatus	zbtb3
transcript_7926 full_length_coverage=2;length=5234	ENSAPLP00000013281	7.56385e-09	72/217(33.18)	62	ENSAPLG00000013409	RHD	Anas platyrhynchos	NFKB2
transcript_7929 full_length_coverage=5;length=5303	F28F9.1	1.52435e-46	76/87(87.36)	179	WBGene00006970	zf-C2H2	Caenorhabditis elegans	zag-1
transcript_7931 full_length_coverage=2;length=5319	ENSOCUP00000015323	8.55561e-33	93/281(33.10)	137	ENSOCUG00000029639	zf-C2H2	Oryctolagus cuniculus	ZNF180
transcript_7932 full_length_coverage=27;length=5281	FBpp0081483	0	300/392(76.53)	640	FBgn0264075	bHLH	Drosophila melanogaster	tgo
transcript_7948 full_length_coverage=7;length=5293	ENSACAP00000016233	0	478/1120(42.68)	753	ENSACAG00000016465	MYB	Anolis carolinensis	TIMELESS
transcript_7965 full_length_coverage=5;length=5263	ENSCPOP00000012245	1.30652e-95	203/555(36.58)	335	ENSCPOG00000013601	MYB	Cavia porcellus	SMARCA1
transcript_7974 full_length_coverage=4;length=5301	Y41C4A.11	1.35592e-10	53/191(27.75)	67	WBGene00012757	zf-LITAF-like	Caenorhabditis elegans	Y41C4A.11
transcript_7986 full_length_coverage=2;length=5307	ENSSSCP00000016156	4.06504e-60	115/189(60.85)	214	ENSSSCG00000015235	ETS	Sus scrofa	ETS1
transcript_7996 full_length_coverage=2;length=5315	ENSAPLP00000009619	5.32654e-06	23/79(29.11)	50	ENSAPLG00000009912	RFX	Anas platyrhynchos
transcript_8000 full_length_coverage=2;length=5302	FBpp0081483	0	299/386(77.46)	641	FBgn0264075	bHLH	Drosophila melanogaster	tgo
transcript_8011 full_length_coverage=33;length=5251	ENSP00000436926	6.80591e-87	165/358(46.09)	314	ENSG00000170322	Others	Homo sapiens	NFRKB
transcript_8025 full_length_coverage=2;length=5301	ENSDNOP00000028008	1.33599e-12	40/101(39.60)	74	ENSDNOG00000005811	bHLH	Dasypus novemcinctus	USF1
transcript_8043 full_length_coverage=2;length=5301	ENSFALP00000012378	4.62645e-07	40/126(31.75)	56	ENSFALG00000011851	ZBTB	Ficedula albicollis	ZBTB24
transcript_8072 full_length_coverage=6;length=5287	ENSDARP00000126069	5.0325e-54	89/182(48.90)	191	ENSDARG00000096231	zf-C2H2	Danio rerio	si:dkey-3p4.4
transcript_8078 full_length_coverage=2;length=5242	ENSONIP00000009156	0	332/648(51.23)	634	ENSONIG00000007261	STAT	Oreochromis niloticus	stat5.2
transcript_8084 full_length_coverage=3;length=5295	FBpp0081483	0	299/396(75.51)	615	FBgn0264075	bHLH	Drosophila melanogaster	tgo
transcript_8093 full_length_coverage=2;length=5294	ENSGACP00000013278	7.4581e-31	113/420(26.90)	134	ENSGACG00000010051	zf-C2H2	Gasterosteus aculeatus
transcript_8104 full_length_coverage=2;length=5295	ENSTNIP00000021779	5.11847e-07	26/66(39.39)	56	ENSTNIG00000018605	Homeobox	Tetraodon nigroviridis	micall2a
transcript_8105 full_length_coverage=2;length=5295	ENSCAFP00000004588	1.16854e-17	54/199(27.14)	90	ENSCAFG00000003081	bHLH	Canis familiaris	PABPC4
transcript_8108 full_length_coverage=3;length=5271	FBpp0088384	7.77862e-29	53/108(49.07)	127	FBgn0005630	ZBTB	Drosophila melanogaster	lola
transcript_8112 full_length_coverage=3;length=5292	ENSTNIP00000021352	3.13759e-20	86/262(32.82)	99	ENSTNIG00000005314	ZBTB	Tetraodon nigroviridis	kifc1 (1 of 2)
transcript_8118 full_length_coverage=2;length=5284	ENSPCAP00000010782	6.02549e-19	67/217(30.88)	95	ENSPCAG00000011503	RHD	Procavia capensis	NFKB2
transcript_8119 full_length_coverage=3;length=5291	ENSDARP00000108733	1.12925e-69	136/349(38.97)	249	ENSDARG00000090400	zf-C2H2	Danio rerio	CR388363.1
transcript_8122 full_length_coverage=2;length=5290	ENSACAP00000010444	5.51432e-09	48/136(35.29)	63	ENSACAG00000010585	MBD	Anolis carolinensis	BAZ2B
transcript_8131 full_length_coverage=4;length=5285	FBpp0305535	8.01704e-73	154/315(48.89)	272	FBgn0264562	GCNF-like	Drosophila melanogaster	Hr4
transcript_8146 full_length_coverage=2;length=5236	ENSACAP00000007827	0	404/1063(38.01)	681	ENSACAG00000007905	HMG	Anolis carolinensis	WHSC1
transcript_8158 full_length_coverage=13;length=5252	ENSDARP00000125412	4.16995e-138	224/449(49.89)	439	ENSDARG00000096221	zf-C2H2	Danio rerio	si:dkey-222o15.5
transcript_8164 full_length_coverage=3;length=5285	ENSTNIP00000021779	9.13512e-14	38/102(37.25)	78	ENSTNIG00000018605	Homeobox	Tetraodon nigroviridis	micall2a
transcript_8190 full_length_coverage=4;length=5159	ENSORLP00000010690	1.17141e-33	48/71(67.61)	88	ENSORLG00000008508	bHLH	Oryzias latipes	tcf12
transcript_8226 full_length_coverage=2;length=5272	ENSPSIP00000003987	1.0314e-128	233/555(41.98)	415	ENSPSIG00000003763	CP2	Pelodiscus sinensis	UBP1
transcript_8234 full_length_coverage=6;length=5257	ENSORLP00000000613	3.23048e-10	39/125(31.20)	64	ENSORLG00000000498	Homeobox	Oryzias latipes	LOC101173393
transcript_8242 full_length_coverage=6;length=5232	ENSDARP00000109314	2.02889e-116	326/1139(28.62)	396	ENSDARG00000077485	zf-C2H2	Danio rerio	si:dkey-14o6.6
transcript_8250 full_length_coverage=2;length=5268	ENSPMAP00000003382	1.97407e-27	50/63(79.37)	114	ENSPMAG00000003100	zf-GATA	Petromyzon marinus	gata2b
transcript_8270 full_length_coverage=4;length=5251	Y41C4A.11	1.72919e-07	41/153(26.80)	56	WBGene00012757	zf-LITAF-like	Caenorhabditis elegans	Y41C4A.11
transcript_8279 full_length_coverage=4;length=5268	FBpp0088384	5.61654e-23	49/114(42.98)	108	FBgn0005630	ZBTB	Drosophila melanogaster	lola
transcript_8312 full_length_coverage=9;length=5214	ENSDARP00000069169	0	345/681(50.66)	622	ENSDARG00000052766	zf-C2H2	Danio rerio	EVI5L
transcript_8314 full_length_coverage=2;length=5244	ENSAMXP00000006878	1.38331e-06	29/78(37.18)	55	ENSAMXG00000006701	ZBTB	Astyanax mexicanus	ZBTB40
transcript_8341 full_length_coverage=3;length=5251	FBpp0073940	5.62302e-139	254/314(80.89)	436	FBgn0000611	Homeobox	Drosophila melanogaster	exd
transcript_8354 full_length_coverage=21;length=5224	ENSDARP00000108238	3.45169e-56	113/305(37.05)	206	ENSDARG00000091014	zf-C2H2	Danio rerio	CU138542.4
transcript_8406 full_length_coverage=5;length=5247	ENSDARP00000072956	8.60915e-20	110/443(24.83)	97	ENSDARG00000056079	THAP	Danio rerio	l3mbtl2
transcript_8431 full_length_coverage=5;length=5204	ENSCAFP00000004588	1.80626e-16	47/161(29.19)	87	ENSCAFG00000003081	bHLH	Canis familiaris	PABPC4
transcript_8437 full_length_coverage=97;length=5040	ENSTNIP00000021352	2.93733e-20	86/262(32.82)	99	ENSTNIG00000005314	ZBTB	Tetraodon nigroviridis	kifc1 (1 of 2)
transcript_8439 full_length_coverage=3;length=5208	ENSCAFP00000042517	8.47477e-65	82/144(56.94)	173	ENSCAFG00000028890	zf-C2H2	Canis familiaris	ZFP37
transcript_8459 full_length_coverage=2;length=5235	ENSAPLP00000013281	6.33035e-09	72/217(33.18)	62	ENSAPLG00000013409	RHD	Anas platyrhynchos	NFKB2
transcript_8464 full_length_coverage=2;length=5240	ENSPCAP00000010782	2.62165e-18	79/250(31.60)	93	ENSPCAG00000011503	RHD	Procavia capensis	NFKB2
transcript_8465 full_length_coverage=3;length=5245	ENSMUSP00000054804	1.06968e-07	51/151(33.77)	58	ENSMUSG00000014592	CG-1	Mus musculus	Camta1
transcript_8477 full_length_coverage=3;length=5236	ENSLACP00000016092	8.0543e-13	38/113(33.63)	74	ENSLACG00000014174	ZBTB	Latimeria chalumnae	ZBTB7B
transcript_8490 full_length_coverage=20;length=5127	FBpp0304816	3.53515e-41	71/110(64.55)	167	FBgn0264442	ZBTB	Drosophila melanogaster	ab
transcript_8532 full_length_coverage=2;length=5231	ENSONIP00000022739	1.45406e-112	202/474(42.62)	372	ENSONIG00000018045	zf-C2H2	Oreochromis niloticus
transcript_8544 full_length_coverage=3;length=5232	ENSMODP00000030081	2.16081e-59	70/169(41.42)	139	ENSMODG00000023483	zf-C2H2	Monodelphis domestica
transcript_8545 full_length_coverage=2;length=5233	FBpp0088375	1.22105e-58	139/355(39.15)	222	FBgn0014018	RHD	Drosophila melanogaster	Rel
transcript_8552 full_length_coverage=19;length=5199	ENSDARP00000069169	0	344/678(50.74)	626	ENSDARG00000052766	zf-C2H2	Danio rerio	EVI5L
transcript_8562 full_length_coverage=2;length=5238	FBpp0304816	1.63758e-26	47/109(43.12)	119	FBgn0264442	ZBTB	Drosophila melanogaster	ab
transcript_8578 full_length_coverage=4;length=5216	ENSLOCP00000020286	3.04069e-56	109/261(41.76)	218	ENSLOCG00000016423	ARID	Lepisosteus oculatus	arid2
transcript_8599 full_length_coverage=2;length=5218	FBpp0079543	5.52366e-39	130/412(31.55)	157	FBgn0032197	Nrf1	Drosophila melanogaster	CG5694
transcript_8622 full_length_coverage=21;length=5177	ENSPSIP00000003987	2.75452e-119	211/481(43.87)	388	ENSPSIG00000003763	CP2	Pelodiscus sinensis	UBP1
transcript_8625 full_length_coverage=42;length=4986	FBpp0072535	5.86614e-38	66/114(57.89)	157	FBgn0025525	ZBTB	Drosophila melanogaster	bab2
transcript_8639 full_length_coverage=2;length=5228	ENSORLP00000010690	4.58188e-56	170/427(39.81)	210	ENSORLG00000008508	bHLH	Oryzias latipes	tcf12
transcript_8644 full_length_coverage=3;length=5219	Y41C4A.11	1.3321e-10	53/191(27.75)	67	WBGene00012757	zf-LITAF-like	Caenorhabditis elegans	Y41C4A.11
transcript_8668 full_length_coverage=49;length=5176	ENSDARP00000121285	5.95603e-59	128/337(37.98)	222	ENSDARG00000038687	RHD	Danio rerio	nfkb2
transcript_8680 full_length_coverage=3;length=5091	FBpp0085186	8.34613e-28	56/123(45.53)	123	FBgn0003870	ZBTB	Drosophila melanogaster	ttk
transcript_8681 full_length_coverage=3;length=5220	ENSLOCP00000015294	4.89644e-07	38/98(38.78)	56	ENSLOCG00000012413	RHD	Lepisosteus oculatus	nfkb2
transcript_8694 full_length_coverage=3;length=5216	ENSP00000436926	6.75235e-87	165/358(46.09)	314	ENSG00000170322	Others	Homo sapiens	NFRKB
transcript_8699 full_length_coverage=2;length=5217	Y41C4A.11	1.39916e-08	34/85(40.00)	60	WBGene00012757	zf-LITAF-like	Caenorhabditis elegans	Y41C4A.11
transcript_8711 full_length_coverage=2;length=5200	ENSTNIP00000021352	6.43192e-32	98/292(33.56)	138	ENSTNIG00000005314	ZBTB	Tetraodon nigroviridis	kifc1 (1 of 2)
transcript_8725 full_length_coverage=2;length=5208	ENSLACP00000013000	1.30512e-24	54/123(43.90)	111	ENSLACG00000011453	Fork head	Latimeria chalumnae	FOXN4
transcript_8746 full_length_coverage=2;length=5210	ENSTNIP00000021779	8.97798e-14	38/102(37.25)	78	ENSTNIG00000018605	Homeobox	Tetraodon nigroviridis	micall2a
transcript_8762 full_length_coverage=2;length=5203	ENSCPOP00000012245	1.96506e-131	253/621(40.74)	437	ENSCPOG00000013601	MYB	Cavia porcellus	SMARCA1
transcript_8770 full_length_coverage=2;length=5191	ENSTNIP00000021779	1.05729e-07	29/65(44.62)	58	ENSTNIG00000018605	Homeobox	Tetraodon nigroviridis	micall2a
transcript_8774 full_length_coverage=2;length=5144	ENSTNIP00000021352	3.98292e-27	107/352(30.40)	122	ENSTNIG00000005314	ZBTB	Tetraodon nigroviridis	kifc1 (1 of 2)
transcript_8785 full_length_coverage=7;length=5189	FBpp0088384	8.3001e-28	54/114(47.37)	124	FBgn0005630	ZBTB	Drosophila melanogaster	lola
transcript_8786 full_length_coverage=3;length=5076	ENSDARP00000126517	2.16517e-10	39/132(29.55)	67	ENSDARG00000077428	CG-1	Danio rerio	camta1a
transcript_8787 full_length_coverage=2;length=5201	ENSTNIP00000021779	6.92852e-24	55/105(52.38)	110	ENSTNIG00000018605	Homeobox	Tetraodon nigroviridis	micall2a
transcript_8810 full_length_coverage=2;length=5198	ENSAMXP00000001804	1.92219e-16	59/87(67.82)	86	ENSAMXG00000001763	TF_bZIP	Astyanax mexicanus	creb3l2
transcript_8820 full_length_coverage=2;length=5193	ENSORLP00000000613	2.53544e-10	39/125(31.20)	64	ENSORLG00000000498	Homeobox	Oryzias latipes	LOC101173393
transcript_8854 full_length_coverage=4;length=5174	ENSCAFP00000023208	7.94932e-36	77/238(32.35)	151	ENSCAFG00000015781	ARID	Canis familiaris	KDM5A
transcript_8859 full_length_coverage=13;length=5161	ENSXETP00000005787	7.67972e-120	192/312(61.54)	384	ENSXETG00000015072	zf-C2H2	Xenopus tropicalis	LOC101733186
transcript_8871 full_length_coverage=35;length=5151	ENSDARP00000121285	6.06232e-59	128/337(37.98)	222	ENSDARG00000038687	RHD	Danio rerio	nfkb2
transcript_8883 full_length_coverage=2;length=5184	ENSDARP00000069169	0	344/678(50.74)	625	ENSDARG00000052766	zf-C2H2	Danio rerio	EVI5L
transcript_8926 full_length_coverage=2;length=5183	ENSLAFP00000004279	1.84917e-09	38/119(31.93)	63	ENSLAFG00000005114	Homeobox	Loxodonta africana	LMX1A
transcript_8927 full_length_coverage=2;length=5181	ENSFCAP00000024100	1.6684e-54	109/247(44.13)	199	ENSFCAG00000028758	zf-C2H2	Felis catus	SP4
transcript_8929 full_length_coverage=3;length=5173	ENSP00000437955	1.6884e-96	169/351(48.15)	333	ENSG00000100644	Others	Homo sapiens	HIF1A
transcript_8946 full_length_coverage=2;length=5177	ENSXETP00000005100	1.68926e-14	51/154(33.12)	81	ENSXETG00000026376	HMG	Xenopus tropicalis	whsc1
transcript_8955 full_length_coverage=3;length=5216	ENSLOCP00000007276	5.7308e-11	29/75(38.67)	69	ENSLOCG00000006024	MBD	Lepisosteus oculatus	baz2ba
transcript_8956 full_length_coverage=2;length=5177	ENSXMAP00000020092	4.78145e-11	88/376(23.40)	69	ENSXMAG00000020045	zf-C2H2	Xiphophorus maculatus
transcript_8959 full_length_coverage=2;length=5116	ENSP00000219611	6.31747e-23	85/273(31.14)	108	ENSG00000103326	Others	Homo sapiens	CAPN15
transcript_8964 full_length_coverage=7;length=5160	ENSCINP00000025072	2.76353e-09	23/43(53.49)	63	ENSCING00000013716	MBD	Ciona intestinalis	zf(cxxc)-4
transcript_8979 full_length_coverage=2;length=5174	ENSDARP00000110601	2.16455e-23	111/438(25.34)	110	ENSDARG00000090898	zf-C2H2	Danio rerio	BX321887.1
transcript_8982 full_length_coverage=2;length=5073	ENSOANP00000002127	1.86106e-07	55/183(30.05)	57	ENSOANG00000001330	zf-C2H2	Ornithorhynchus anatinus
transcript_9000 full_length_coverage=2;length=5115	FBpp0113084	7.22632e-59	119/214(55.61)	224	FBgn0263352	CSD	Drosophila melanogaster	Unr
transcript_9021 full_length_coverage=8;length=5142	Y41C4A.11	4.21867e-16	69/295(23.39)	83	WBGene00012757	zf-LITAF-like	Caenorhabditis elegans	Y41C4A.11
transcript_9033 full_length_coverage=6;length=5146	ENSXETP00000005787	8.42029e-120	193/316(61.08)	384	ENSXETG00000015072	zf-C2H2	Xenopus tropicalis	LOC101733186
transcript_9040 full_length_coverage=2;length=5163	ENSTNIP00000021352	3.03393e-20	86/262(32.82)	99	ENSTNIG00000005314	ZBTB	Tetraodon nigroviridis	kifc1 (1 of 2)
transcript_9048 full_length_coverage=2;length=5165	ENSDNOP00000028008	2.32633e-10	47/145(32.41)	67	ENSDNOG00000005811	bHLH	Dasypus novemcinctus	USF1
transcript_9071 full_length_coverage=6;length=5136	FBpp0080265	0	387/821(47.14)	746	FBgn0001978	zf-NF-X1	Drosophila melanogaster	stc
transcript_9072 full_length_coverage=2;length=5162	ENSDNOP00000028008	1.28967e-09	43/134(32.09)	65	ENSDNOG00000005811	bHLH	Dasypus novemcinctus	USF1
transcript_9073 full_length_coverage=2;length=5103	ENSLACP00000002496	1.02975e-10	126/414(30.43)	68	ENSLACG00000002228	zf-NF-X1	Latimeria chalumnae	NFXL1
transcript_9079 full_length_coverage=2;length=5168	ENSETEP00000009856	2.1767e-14	39/114(34.21)	80	ENSETEG00000012140	ZBTB	Echinops telfairi	ZBTB24
transcript_9082 full_length_coverage=5;length=5120	ENSGMOP00000000401	1.45306e-24	77/251(30.68)	108	ENSGMOG00000000413	P53	Gadus morhua	tp63
transcript_9102 full_length_coverage=2;length=5165	FBpp0304816	1.70605e-39	71/110(64.55)	161	FBgn0264442	ZBTB	Drosophila melanogaster	ab
transcript_9110 full_length_coverage=2;length=5130	ENSAMXP00000000700	3.35835e-35	84/201(41.79)	147	ENSAMXG00000000658	zf-C2H2	Astyanax mexicanus	pcca
transcript_9117 full_length_coverage=2;length=5153	ENSXETP00000063270	8.67723e-09	57/199(28.64)	62	ENSXETG00000000013	RHD	Xenopus tropicalis	nfkb2
transcript_9129 full_length_coverage=2;length=5129	ENSLAFP00000004279	1.82711e-09	38/119(31.93)	63	ENSLAFG00000005114	Homeobox	Loxodonta africana	LMX1A
transcript_9162 full_length_coverage=2;length=5152	FBpp0304816	1.60049e-26	47/109(43.12)	119	FBgn0264442	ZBTB	Drosophila melanogaster	ab
transcript_9169 full_length_coverage=2;length=5150	ENSCSAVP00000016922	9.6206e-140	208/381(54.59)	444	ENSCSAVG00000009953	zf-C2H2	Ciona savignyi
transcript_9174 full_length_coverage=8;length=5116	ENSFALP00000005197	1.64389e-121	209/449(46.55)	393	ENSFALG00000004962	CP2	Ficedula albicollis	UBP1
transcript_9189 full_length_coverage=2;length=5144	FBpp0077318	2.43896e-15	60/196(30.61)	83	FBgn0041111	AF-4	Drosophila melanogaster	lilli
transcript_9190 full_length_coverage=10;length=5135	ENSORLP00000001411	6.7395e-65	127/323(39.32)	228	ENSORLG00000001146	zf-C2H2	Oryzias latipes
transcript_9192 full_length_coverage=2;length=5118	ENSCPOP00000012245	0	577/793(72.76)	1145	ENSCPOG00000013601	MYB	Cavia porcellus	SMARCA1
transcript_9240 full_length_coverage=2;length=5141	ENSDNOP00000024070	1.027e-42	117/327(35.78)	168	ENSDNOG00000035782	Fork head	Dasypus novemcinctus	FAM20C
transcript_9251 full_length_coverage=2;length=5138	ENSTNIP00000021352	6.31148e-32	98/292(33.56)	138	ENSTNIG00000005314	ZBTB	Tetraodon nigroviridis	kifc1 (1 of 2)
transcript_9258 full_length_coverage=3;length=5135	FBpp0073940	3.85171e-139	254/314(80.89)	436	FBgn0000611	Homeobox	Drosophila melanogaster	exd
transcript_9263 full_length_coverage=33;length=5071	ENSLAFP00000004279	1.8026e-09	38/119(31.93)	63	ENSLAFG00000005114	Homeobox	Loxodonta africana	LMX1A
transcript_9287 full_length_coverage=2;length=5130	ENSP00000219611	8.95845e-30	102/332(30.72)	130	ENSG00000103326	Others	Homo sapiens	CAPN15
transcript_9290 full_length_coverage=2;length=5134	ENSDARP00000106151	0	393/666(59.01)	778	ENSDARG00000087442	zf-C2H2	Danio rerio	si:ch211-208f21.5
transcript_9299 full_length_coverage=4;length=5105	ENSPSIP00000003987	2.83281e-119	211/481(43.87)	388	ENSPSIG00000003763	CP2	Pelodiscus sinensis	UBP1
transcript_9303 full_length_coverage=2;length=5118	ENSGACP00000011597	1.1188e-26	44/67(65.67)	100	ENSGACG00000008790	bHLH	Gasterosteus aculeatus	MNT (1 of 2)
transcript_9305 full_length_coverage=2;length=5128	ENSCAFP00000036000	3.19778e-12	37/76(48.68)	73	ENSCAFG00000000019	zf-C2H2	Canis familiaris	ZNF516
transcript_9308 full_length_coverage=2;length=5143	F54F2.9	4.01339e-07	39/138(28.26)	55	WBGene00018836	MYB	Caenorhabditis elegans	F54F2.9
transcript_9319 full_length_coverage=3;length=5135	ENSFALP00000012378	8.29093e-08	41/126(32.54)	58	ENSFALG00000011851	ZBTB	Ficedula albicollis	ZBTB24
transcript_9328 full_length_coverage=3;length=5122	FBpp0088384	3.04408e-29	60/113(53.10)	129	FBgn0005630	ZBTB	Drosophila melanogaster	lola
transcript_9333 full_length_coverage=2;length=5131	ENSCPOP00000012245	7.85879e-121	226/528(42.80)	407	ENSCPOG00000013601	MYB	Cavia porcellus	SMARCA1
transcript_9335 full_length_coverage=40;length=5066	ENSACAP00000021257	1.68574e-23	51/70(72.86)	99	ENSACAG00000026711	TSC22	Anolis carolinensis	TSC22D3
transcript_9339 full_length_coverage=2;length=5123	FBpp0072535	2.69415e-26	47/106(44.34)	119	FBgn0025525	ZBTB	Drosophila melanogaster	bab2
transcript_9343 full_length_coverage=5;length=5119	ENSP00000219611	3.48099e-29	102/338(30.18)	129	ENSG00000103326	Others	Homo sapiens	CAPN15
transcript_9361 full_length_coverage=2;length=5122	ENSAMXP00000012086	1.60725e-146	280/602(46.51)	466	ENSAMXG00000011758	bHLH	Astyanax mexicanus	arntl1a
transcript_9364 full_length_coverage=3;length=5164	ENSP00000357330	0	406/845(48.05)	814	ENSG00000116539	Others	Homo sapiens	ASH1L
transcript_9369 full_length_coverage=2;length=5121	ENSTNIP00000020108	9.37459e-06	18/38(47.37)	52	ENSTNIG00000016985	Homeobox	Tetraodon nigroviridis	matn1
transcript_9376 full_length_coverage=5;length=4871	ENSTRUP00000040968	4.64779e-52	111/289(38.41)	200	ENSTRUG00000016020	THAP	Takifugu rubripes	ppp5c
transcript_9380 full_length_coverage=2;length=4909	ENSPTRP00000059742	1.7295e-69	142/362(39.23)	247	ENSPTRG00000029064	zf-C2H2	Pan troglodytes	ZNF676
transcript_9395 full_length_coverage=10;length=5059	ENSONIP00000016186	9.03544e-81	128/250(51.20)	269	ENSONIG00000012862	HMG	Oreochromis niloticus	hmg20a
transcript_9403 full_length_coverage=2;length=5122	ENSOPRP00000009789	4.10113e-22	55/143(38.46)	99	ENSOPRG00000010732	TF_bZIP	Ochotona princeps	GULP1
transcript_9405 full_length_coverage=5;length=5055	ENSONIP00000016186	9.02844e-81	128/250(51.20)	269	ENSONIG00000012862	HMG	Oreochromis niloticus	hmg20a
transcript_9408 full_length_coverage=2;length=5117	ENSTNIP00000021352	3.57136e-19	54/147(36.73)	96	ENSTNIG00000005314	ZBTB	Tetraodon nigroviridis	kifc1 (1 of 2)
transcript_9411 full_length_coverage=4;length=5106	ENSONIP00000016186	9.15276e-81	128/250(51.20)	269	ENSONIG00000012862	HMG	Oreochromis niloticus	hmg20a
transcript_9442 full_length_coverage=2;length=5120	ENSECAP00000020830	4.94019e-17	49/126(38.89)	84	ENSECAG00000023352	TF_bZIP	Equus caballus	GULP1
transcript_9449 full_length_coverage=2;length=5109	ENSTNIP00000021779	1.20187e-17	45/109(41.28)	90	ENSTNIG00000018605	Homeobox	Tetraodon nigroviridis	micall2a
transcript_9451 full_length_coverage=2;length=5107	ENSONIP00000022730	2.37619e-81	144/322(44.72)	278	ENSONIG00000018037	zf-C2H2	Oreochromis niloticus
transcript_9459 full_length_coverage=2;length=5113	ENSFALP00000001625	9.29332e-12	104/438(23.74)	71	ENSFALG00000001553	HMG	Ficedula albicollis	UBTF
transcript_9472 full_length_coverage=3;length=5104	ENSAMXP00000002509	3.32356e-10	40/124(32.26)	63	ENSAMXG00000002457	Homeobox	Astyanax mexicanus	lhx1b
transcript_9484 full_length_coverage=3;length=5093	ENSOANP00000002127	2.8396e-12	65/234(27.78)	73	ENSOANG00000001330	zf-C2H2	Ornithorhynchus anatinus
transcript_9499 full_length_coverage=2;length=5105	ENSACAP00000007827	0	409/1045(39.14)	708	ENSACAG00000007905	HMG	Anolis carolinensis	WHSC1
transcript_9504 full_length_coverage=6;length=5088	ENSCAFP00000004588	1.75654e-16	47/161(29.19)	87	ENSCAFG00000003081	bHLH	Canis familiaris	PABPC4
transcript_9506 full_length_coverage=2;length=5101	ENSACAP00000003167	1.31964e-08	34/77(44.16)	61	ENSACAG00000003200	AF-4	Anolis carolinensis	BRD3
transcript_9511 full_length_coverage=3;length=5109	ENSTNIP00000021779	8.77055e-14	38/102(37.25)	78	ENSTNIG00000018605	Homeobox	Tetraodon nigroviridis	micall2a
transcript_9519 full_length_coverage=2;length=5098	ENSONIP00000012360	2.99314e-07	44/177(24.86)	56	ENSONIG00000009837	THAP	Oreochromis niloticus	zgc:153292
transcript_9532 full_length_coverage=5;length=5052	ENSPCAP00000010782	2.0379e-18	79/250(31.60)	93	ENSPCAG00000011503	RHD	Procavia capensis	NFKB2
transcript_9565 full_length_coverage=2;length=5101	ENSGMOP00000005560	9.80421e-21	48/62(77.42)	101	ENSGMOG00000005167	HMG	Gadus morhua	cicb
transcript_9567 full_length_coverage=2;length=5092	ENSSSCP00000026923	2.25983e-24	68/79(86.08)	101	ENSSSCG00000023554	HMG	Sus scrofa
transcript_9576 full_length_coverage=2;length=5097	ENSCPOP00000012245	1.35694e-131	253/621(40.74)	437	ENSCPOG00000013601	MYB	Cavia porcellus	SMARCA1
transcript_9580 full_length_coverage=2;length=5095	ENSPCAP00000010782	2.06159e-18	79/250(31.60)	93	ENSPCAG00000011503	RHD	Procavia capensis	NFKB2
transcript_9582 full_length_coverage=2;length=5077	ENSDARP00000069169	1.52173e-16	59/197(29.95)	87	ENSDARG00000052766	zf-C2H2	Danio rerio	EVI5L
transcript_9584 full_length_coverage=2;length=5087	ENSDNOP00000018966	5.31793e-09	35/71(49.30)	58	ENSDNOG00000044236	TF_bZIP	Dasypus novemcinctus	LOC101439313
transcript_9594 full_length_coverage=14;length=5086	ENSGMOP00000000401	1.61324e-24	77/251(30.68)	108	ENSGMOG00000000413	P53	Gadus morhua	tp63
transcript_9601 full_length_coverage=5;length=5090	ENSTNIP00000021352	3.92193e-27	107/352(30.40)	122	ENSTNIG00000005314	ZBTB	Tetraodon nigroviridis	kifc1 (1 of 2)
transcript_9610 full_length_coverage=6;length=4938	ENSXMAP00000012200	6.9717e-31	109/367(29.70)	132	ENSXMAG00000012194	zf-C2H2	Xiphophorus maculatus
transcript_9614 full_length_coverage=6;length=5029	ENSLAFP00000004279	1.78667e-09	38/119(31.93)	63	ENSLAFG00000005114	Homeobox	Loxodonta africana	LMX1A
transcript_9637 full_length_coverage=3;length=5086	ENSP00000220429	2.75862e-16	59/169(34.91)	84	ENSG00000104064	Others	Homo sapiens	GABPB1
transcript_9647 full_length_coverage=3;length=5010	ENSACAP00000010371	2.85109e-08	33/75(44.00)	60	ENSACAG00000010535	TF_bZIP	Anolis carolinensis	ATF6B
transcript_9671 full_length_coverage=5;length=5019	ENSDARP00000100111	4.9915e-53	159/417(38.13)	194	ENSDARG00000079233	E2F	Danio rerio	E2F2
transcript_9700 full_length_coverage=4;length=5064	ENSTNIP00000021352	2.80992e-20	86/262(32.82)	100	ENSTNIG00000005314	ZBTB	Tetraodon nigroviridis	kifc1 (1 of 2)
transcript_9706 full_length_coverage=4;length=5079	FBpp0072538	4.40336e-34	60/114(52.63)	144	FBgn0004870	ZBTB	Drosophila melanogaster	bab1
transcript_9708 full_length_coverage=3;length=5071	ENSONIP00000009156	0	344/673(51.11)	650	ENSONIG00000007261	STAT	Oreochromis niloticus	stat5.2
transcript_9709 full_length_coverage=3;length=5072	ENSPCAP00000010782	2.04896e-18	79/250(31.60)	93	ENSPCAG00000011503	RHD	Procavia capensis	NFKB2
transcript_9728 full_length_coverage=12;length=5056	ENSGACP00000006279	1.58861e-67	140/364(38.46)	243	ENSGACG00000004761	zf-C2H2	Gasterosteus aculeatus
transcript_9733 full_length_coverage=3;length=5074	F54F2.9	5.26811e-07	26/73(35.62)	55	WBGene00018836	MYB	Caenorhabditis elegans	F54F2.9
transcript_9750 full_length_coverage=11;length=5035	FBpp0088384	7.27682e-29	53/108(49.07)	127	FBgn0005630	ZBTB	Drosophila melanogaster	lola
transcript_9752 full_length_coverage=45;length=4944	ENSTNIP00000021352	3.75591e-27	107/352(30.40)	122	ENSTNIG00000005314	ZBTB	Tetraodon nigroviridis	kifc1 (1 of 2)
transcript_9763 full_length_coverage=4;length=5035	FBpp0088384	7.27682e-29	53/108(49.07)	127	FBgn0005630	ZBTB	Drosophila melanogaster	lola
transcript_9767 full_length_coverage=3;length=5047	ENSORLP00000011010	6.21e-98	161/269(59.85)	323	ENSORLG00000008767	zf-C2H2	Oryzias latipes
transcript_9791 full_length_coverage=25;length=4883	ENSXETP00000005100	1.56953e-14	51/154(33.12)	81	ENSXETG00000026376	HMG	Xenopus tropicalis	whsc1
transcript_9805 full_length_coverage=4;length=5047	ENSDARP00000109175	2.33805e-06	102/436(23.39)	53	ENSDARG00000058562	zf-C2H2	Danio rerio	zgc:123008
transcript_9823 full_length_coverage=3;length=5060	ENSAMEP00000018808	8.90746e-54	106/133(79.70)	195	ENSAMEG00000017798	HMG	Ailuropoda melanoleuca	TCF7
transcript_9838 full_length_coverage=12;length=5056	ENSDNOP00000018966	7.84047e-08	33/69(47.83)	55	ENSDNOG00000044236	TF_bZIP	Dasypus novemcinctus	LOC101439313
transcript_9848 full_length_coverage=2;length=5033	ENSOCUP00000003414	4.93662e-20	82/251(32.67)	97	ENSOCUG00000015389	TEA	Oryctolagus cuniculus	TEAD4
transcript_9856 full_length_coverage=11;length=5044	ENSP00000437955	2.50909e-91	161/341(47.21)	318	ENSG00000100644	Others	Homo sapiens	HIF1A
transcript_9874 full_length_coverage=2;length=5065	ENSAMXP00000004343	1.35679e-80	130/175(74.29)	282	ENSAMXG00000004244	MYB	Astyanax mexicanus	cmyb
transcript_9892 full_length_coverage=36;length=4978	ENSONIP00000008862	3.57058e-07	44/140(31.43)	56	ENSONIG00000007023	RHD	Oreochromis niloticus	nfkb2
transcript_9895 full_length_coverage=3;length=5062	FBpp0088384	4.31534e-29	53/110(48.18)	128	FBgn0005630	ZBTB	Drosophila melanogaster	lola
transcript_9901 full_length_coverage=2;length=5060	ENSOARP00000018381	1.32367e-69	56/121(46.28)	105	ENSOARG00000017129	zf-BED	Ovis aries	ZBED5
transcript_9911 full_length_coverage=17;length=5040	FBpp0073940	2.28536e-144	263/329(79.94)	450	FBgn0000611	Homeobox	Drosophila melanogaster	exd
transcript_9922 full_length_coverage=3;length=5041	ENSPTRP00000059742	2.21264e-69	142/362(39.23)	246	ENSPTRG00000029064	zf-C2H2	Pan troglodytes	ZNF676
transcript_9939 full_length_coverage=6;length=5047	ENSDARP00000100111	5.0256e-53	159/417(38.13)	194	ENSDARG00000079233	E2F	Danio rerio	E2F2
transcript_9941 full_length_coverage=2;length=5053	ENSXETP00000011684	2.37898e-08	46/144(31.94)	60	ENSXETG00000005323	zf-C2H2	Xenopus tropicalis	rest
transcript_9961 full_length_coverage=3;length=5017	FBpp0072535	2.98931e-38	66/114(57.89)	158	FBgn0025525	ZBTB	Drosophila melanogaster	bab2
transcript_9968 full_length_coverage=3;length=5066	ENSDNOP00000021657	4.13301e-12	81/329(24.62)	73	ENSDNOG00000049113	zf-C2H2	Dasypus novemcinctus	REST
transcript_9970 full_length_coverage=4;length=5032	ENSPSIP00000003374	1.62454e-57	165/492(33.54)	209	ENSPSIG00000003225	TF_bZIP	Pelodiscus sinensis	ATF2
transcript_9979 full_length_coverage=10;length=5010	ENSLOCP00000008806	2.4431e-60	143/281(50.89)	212	ENSLOCG00000007273	TF_bZIP	Lepisosteus oculatus	nde1 (1 of 2)
transcript_9981 full_length_coverage=2;length=5052	ENSSSCP00000016988	8.46159e-09	41/136(30.15)	60	ENSSSCG00000016033	TF_bZIP	Sus scrofa	GULP1
transcript_9992 full_length_coverage=2;length=4975	ENSLACP00000015616	3.362e-08	32/80(40.00)	58	ENSLACG00000013749	Homeobox	Latimeria chalumnae	lhx2a
transcript_10003 full_length_coverage=2;length=5047	ENSDNOP00000024070	9.99598e-43	117/327(35.78)	168	ENSDNOG00000035782	Fork head	Dasypus novemcinctus	FAM20C
transcript_10011 full_length_coverage=2;length=5047	ENSMPUP00000000115	3.45548e-27	86/303(28.38)	118	ENSMPUG00000000119	bHLH	Mustela putoriusfuro	ILKAP
transcript_10017 full_length_coverage=3;length=5022	ENSP00000357330	4.93984e-42	93/243(38.27)	171	ENSG00000116539	Others	Homo sapiens	ASH1L
transcript_10022 full_length_coverage=3;length=5048	ENSONIP00000009156	0	334/634(52.68)	627	ENSONIG00000007261	STAT	Oreochromis niloticus	stat5.2
transcript_10039 full_length_coverage=17;length=5010	ENSXMAP00000012200	7.11175e-31	109/367(29.70)	132	ENSXMAG00000012194	zf-C2H2	Xiphophorus maculatus
transcript_10045 full_length_coverage=7;length=5032	FBpp0084115	0	480/1362(35.24)	700	FBgn0039227	HMG	Drosophila melanogaster	polybromo
transcript_10046 full_length_coverage=6;length=5016	ENSDARP00000126069	4.74334e-54	89/182(48.90)	191	ENSDARG00000096231	zf-C2H2	Danio rerio	si:dkey-3p4.4
transcript_10053 full_length_coverage=20;length=5007	ENSP00000252268	1.43775e-21	42/103(40.78)	100	ENSG00000133884	Others	Homo sapiens	DPF2
transcript_10054 full_length_coverage=2;length=5029	ENSSSCP00000016988	7.21174e-09	41/136(30.15)	60	ENSSSCG00000016033	TF_bZIP	Sus scrofa	GULP1
transcript_10079 full_length_coverage=2;length=5037	ENSONIP00000009156	0	329/623(52.81)	627	ENSONIG00000007261	STAT	Oreochromis niloticus	stat5.2
transcript_10106 full_length_coverage=22;length=5028	ENSTNIP00000021779	1.23338e-13	38/102(37.25)	77	ENSTNIG00000018605	Homeobox	Tetraodon nigroviridis	micall2a
transcript_10114 full_length_coverage=2;length=5037	ENSETEP00000009856	2.10816e-14	39/114(34.21)	80	ENSETEG00000012140	ZBTB	Echinops telfairi	ZBTB24
transcript_10115 full_length_coverage=2;length=5041	ENSRNOP00000066107	8.48626e-18	55/162(33.95)	85	ENSRNOG00000049956	CSD	Rattus norvegicus
transcript_10124 full_length_coverage=2;length=5032	ENSXMAP00000010258	6.32966e-43	101/242(41.74)	172	ENSXMAG00000010237	E2F	Xiphophorus maculatus	e2f8
transcript_10126 full_length_coverage=2;length=5033	FBpp0077318	7.69327e-11	31/70(44.29)	68	FBgn0041111	AF-4	Drosophila melanogaster	lilli
transcript_10128 full_length_coverage=2;length=5033	ENSDARP00000120626	3.62085e-21	98/402(24.38)	101	ENSDARG00000095440	zf-C2H2	Danio rerio	si:dkeyp-53e4.2
transcript_10138 full_length_coverage=7;length=4976	ENSXMAP00000019685	1.29505e-50	66/139(47.48)	123	ENSXMAG00000019638	zf-C2H2	Xiphophorus maculatus
transcript_10141 full_length_coverage=5;length=5023	ENSTNIP00000021352	4.61452e-15	55/148(37.16)	82	ENSTNIG00000005314	ZBTB	Tetraodon nigroviridis	kifc1 (1 of 2)
transcript_10143 full_length_coverage=3;length=4943	FBpp0073940	1.54968e-144	263/329(79.94)	450	FBgn0000611	Homeobox	Drosophila melanogaster	exd
transcript_10150 full_length_coverage=5;length=5024	ENSXETP00000011684	1.243e-08	49/156(31.41)	61	ENSXETG00000005323	zf-C2H2	Xenopus tropicalis	rest
transcript_10179 full_length_coverage=2;length=5023	ENSOARP00000014326	0	334/645(51.78)	582	ENSOARG00000013361	RFX	Ovis aries	RFX3
transcript_10193 full_length_coverage=24;length=4934	ENSONIP00000009156	0	328/622(52.73)	628	ENSONIG00000007261	STAT	Oreochromis niloticus	stat5.2
transcript_10195 full_length_coverage=2;length=5026	FBpp0085186	5.68401e-22	42/110(38.18)	105	FBgn0003870	ZBTB	Drosophila melanogaster	ttk
transcript_10196 full_length_coverage=5;length=4851	ENSACAP00000007827	1.03083e-95	224/685(32.70)	339	ENSACAG00000007905	HMG	Anolis carolinensis	WHSC1
transcript_10197 full_length_coverage=2;length=5023	ENSCPOP00000012245	5.77415e-121	226/528(42.80)	407	ENSCPOG00000013601	MYB	Cavia porcellus	SMARCA1
transcript_10205 full_length_coverage=4;length=5020	ENSFALP00000012378	6.42111e-08	41/126(32.54)	59	ENSFALG00000011851	ZBTB	Ficedula albicollis	ZBTB24
transcript_10209 full_length_coverage=5;length=5023	FBpp0072538	1.12518e-18	42/116(36.21)	94	FBgn0004870	ZBTB	Drosophila melanogaster	bab1
transcript_10228 full_length_coverage=11;length=4987	ENSPSIP00000003987	2.13322e-119	211/481(43.87)	388	ENSPSIG00000003763	CP2	Pelodiscus sinensis	UBP1
transcript_10233 full_length_coverage=44;length=4911	FBpp0080265	0	387/821(47.14)	746	FBgn0001978	zf-NF-X1	Drosophila melanogaster	stc
transcript_10240 full_length_coverage=2;length=5021	ENSP00000219611	4.25779e-29	102/338(30.18)	128	ENSG00000103326	Others	Homo sapiens	CAPN15
transcript_10252 full_length_coverage=9;length=5010	ENSMODP00000021530	8.59839e-26	66/161(40.99)	106	ENSMODG00000017252	zf-C2H2	Monodelphis domestica	ZC2HC1B
transcript_10266 full_length_coverage=6;length=4993	FBpp0088384	7.84917e-28	54/114(47.37)	124	FBgn0005630	ZBTB	Drosophila melanogaster	lola
transcript_10281 full_length_coverage=2;length=5013	ENSLAFP00000004279	1.78054e-09	38/119(31.93)	63	ENSLAFG00000005114	Homeobox	Loxodonta africana	LMX1A
transcript_10282 full_length_coverage=139;length=4870	ENSONIP00000008862	3.48104e-07	44/140(31.43)	56	ENSONIG00000007023	RHD	Oreochromis niloticus	nfkb2
transcript_10290 full_length_coverage=5;length=5015	ENSFALP00000000904	1.36249e-25	57/121(47.11)	115	ENSFALG00000000874	ZBTB	Ficedula albicollis	ZBTB7A
transcript_10296 full_length_coverage=2;length=5021	ENSXMAP00000020092	2.06199e-11	88/376(23.40)	70	ENSXMAG00000020045	zf-C2H2	Xiphophorus maculatus
transcript_10301 full_length_coverage=32;length=4915	ENSFCAP00000024100	4.09137e-60	90/116(77.59)	216	ENSFCAG00000028758	zf-C2H2	Felis catus	SP4
transcript_10308 full_length_coverage=2;length=5013	FBpp0088384	7.23178e-29	53/108(49.07)	127	FBgn0005630	ZBTB	Drosophila melanogaster	lola
transcript_10321 full_length_coverage=2;length=4857	ENSONIP00000008862	2.47137e-07	44/140(31.43)	57	ENSONIG00000007023	RHD	Oreochromis niloticus	nfkb2
transcript_10344 full_length_coverage=2;length=5008	ENSTNIP00000021352	6.06486e-32	98/292(33.56)	138	ENSTNIG00000005314	ZBTB	Tetraodon nigroviridis	kifc1 (1 of 2)
transcript_10350 full_length_coverage=2;length=5024	ENSOPRP00000009789	3.54673e-22	55/143(38.46)	99	ENSOPRG00000010732	TF_bZIP	Ochotona princeps	GULP1
transcript_10352 full_length_coverage=6;length=4983	ENSPSIP00000001732	3.51832e-25	47/104(45.19)	106	ENSPSIG00000001739	zf-C2H2	Pelodiscus sinensis
transcript_10365 full_length_coverage=56;length=4959	ENSP00000215739	3.90022e-08	43/139(30.94)	60	ENSG00000099949	Others	Homo sapiens	LZTR1
transcript_10379 full_length_coverage=3;length=5006	FBpp0088384	7.87692e-28	54/114(47.37)	124	FBgn0005630	ZBTB	Drosophila melanogaster	lola
transcript_10390 full_length_coverage=4;length=5000	ENSP00000219611	8.61306e-30	102/332(30.72)	130	ENSG00000103326	Others	Homo sapiens	CAPN15
transcript_10392 full_length_coverage=2;length=4942	ENSLACP00000013458	0	322/593(54.30)	578	ENSLACG00000011846	RFX	Latimeria chalumnae	RFX3
transcript_10415 full_length_coverage=2;length=5002	ENSMODP00000011345	1.13271e-07	33/89(37.08)	58	ENSMODG00000009100	MYB	Monodelphis domestica	DNAJC1
transcript_10418 full_length_coverage=3;length=5003	ENSXETP00000005787	5.38881e-120	192/312(61.54)	384	ENSXETG00000015072	zf-C2H2	Xenopus tropicalis	LOC101733186
transcript_10428 full_length_coverage=3;length=4997	ENSOCUP00000003414	2.02605e-21	80/234(34.19)	102	ENSOCUG00000015389	TEA	Oryctolagus cuniculus	TEAD4
transcript_10430 full_length_coverage=2;length=4929	ENSDARP00000121285	3.73557e-35	51/126(40.48)	90	ENSDARG00000038687	RHD	Danio rerio	nfkb2
transcript_10434 full_length_coverage=2;length=5004	FBpp0072535	1.55442e-16	45/121(37.19)	87	FBgn0025525	ZBTB	Drosophila melanogaster	bab2
transcript_10438 full_length_coverage=7;length=4991	ENSXETP00000036245	2.48502e-139	205/360(56.94)	439	ENSXETG00000016619	zf-C2H2	Xenopus tropicalis
transcript_10446 full_length_coverage=2;length=5000	ENSAMXP00000002509	2.42975e-10	40/124(32.26)	63	ENSAMXG00000002457	Homeobox	Astyanax mexicanus	lhx1b
transcript_10461 full_length_coverage=3;length=4946	ENSOPRP00000009789	3.48443e-22	55/143(38.46)	99	ENSOPRG00000010732	TF_bZIP	Ochotona princeps	GULP1
transcript_10472 full_length_coverage=94;length=4930	ENSDNOP00000024070	9.67057e-43	117/327(35.78)	168	ENSDNOG00000035782	Fork head	Dasypus novemcinctus	FAM20C
transcript_10498 full_length_coverage=2;length=4994	FBpp0112047	5.21894e-56	93/106(87.74)	211	FBgn0263239	zf-C2H2	Drosophila melanogaster	dar1
transcript_10503 full_length_coverage=22;length=4940	ENSMMUP00000025403	4.22838e-13	79/346(22.83)	76	ENSMMUG00000019332	MBD	Macaca mulatta	BAZ2A
transcript_10516 full_length_coverage=3;length=4992	ENSFALP00000005197	1.20451e-121	209/449(46.55)	393	ENSFALG00000004962	CP2	Ficedula albicollis	UBP1
transcript_10518 full_length_coverage=4;length=4994	ENSCPOP00000012245	2.17716e-115	219/491(44.60)	391	ENSCPOG00000013601	MYB	Cavia porcellus	SMARCA1
transcript_10533 full_length_coverage=3;length=5054	ENSCPOP00000012245	3.33242e-137	238/534(44.57)	452	ENSCPOG00000013601	MYB	Cavia porcellus	SMARCA1
transcript_10557 full_length_coverage=2;length=4981	ENSAMEP00000014613	5.01959e-20	129/489(26.38)	98	ENSAMEG00000013874	zf-BED	Ailuropoda melanoleuca	SCAND3
transcript_10563 full_length_coverage=2;length=4989	ENSCPOP00000012245	2.80042e-137	236/527(44.78)	452	ENSCPOG00000013601	MYB	Cavia porcellus	SMARCA1
transcript_10566 full_length_coverage=2;length=4986	FBpp0073940	8.00739e-77	139/151(92.05)	261	FBgn0000611	Homeobox	Drosophila melanogaster	exd
transcript_10571 full_length_coverage=4;length=4949	ENSTNIP00000021352	3.76268e-27	107/352(30.40)	122	ENSTNIG00000005314	ZBTB	Tetraodon nigroviridis	kifc1 (1 of 2)
transcript_10588 full_length_coverage=2;length=4987	ENSCPOP00000012245	4.13533e-137	236/528(44.70)	452	ENSCPOG00000013601	MYB	Cavia porcellus	SMARCA1
transcript_10592 full_length_coverage=5;length=4986	ENSGALP00000036814	2.84669e-13	56/170(32.94)	76	ENSGALG00000012304	RHD	Gallus gallus	NFKB1
transcript_10607 full_length_coverage=2;length=4983	ENSP00000219611	5.36295e-30	102/332(30.72)	131	ENSG00000103326	Others	Homo sapiens	CAPN15
transcript_10609 full_length_coverage=12;length=4968	ENSDARP00000069169	0	344/678(50.74)	626	ENSDARG00000052766	zf-C2H2	Danio rerio	EVI5L
transcript_10626 full_length_coverage=4;length=4970	ENSCPOP00000012245	1.23225e-137	238/534(44.57)	453	ENSCPOG00000013601	MYB	Cavia porcellus	SMARCA1
transcript_10652 full_length_coverage=2;length=4978	ENSDNOP00000024070	2.29984e-35	58/172(33.72)	91	ENSDNOG00000035782	Fork head	Dasypus novemcinctus	FAM20C
transcript_10659 full_length_coverage=2;length=4978	ENSAPLP00000013281	7.83114e-09	72/217(33.18)	62	ENSAPLG00000013409	RHD	Anas platyrhynchos	NFKB2
transcript_10690 full_length_coverage=3;length=4975	ENSTNIP00000021352	3.79318e-27	107/352(30.40)	122	ENSTNIG00000005314	ZBTB	Tetraodon nigroviridis	kifc1 (1 of 2)
transcript_10701 full_length_coverage=2;length=4976	ENSLOCP00000007276	5.50589e-11	29/75(38.67)	69	ENSLOCG00000006024	MBD	Lepisosteus oculatus	baz2ba
transcript_10746 full_length_coverage=2;length=4970	ENSOCUP00000003414	6.36763e-07	57/203(28.08)	55	ENSOCUG00000015389	TEA	Oryctolagus cuniculus	TEAD4
transcript_10752 full_length_coverage=9;length=4958	ENSMODP00000021530	7.79131e-26	66/161(40.99)	106	ENSMODG00000017252	zf-C2H2	Monodelphis domestica	ZC2HC1B
transcript_10760 full_length_coverage=4;length=4946	ENSMUSP00000054804	1.15272e-07	51/151(33.77)	58	ENSMUSG00000014592	CG-1	Mus musculus	Camta1
transcript_10765 full_length_coverage=6;length=4928	ENSFALP00000012378	4.39592e-08	41/126(32.54)	59	ENSFALG00000011851	ZBTB	Ficedula albicollis	ZBTB24
transcript_10766 full_length_coverage=3;length=4957	ENSTRUP00000040968	4.79454e-52	111/289(38.41)	200	ENSTRUG00000016020	THAP	Takifugu rubripes	ppp5c
transcript_10797 full_length_coverage=2;length=4961	ENSTRUP00000040968	5.2203e-47	64/172(37.21)	128	ENSTRUG00000016020	THAP	Takifugu rubripes	ppp5c
transcript_10812 full_length_coverage=3;length=4935	ENSPSIP00000003987	3.82077e-129	233/555(41.98)	415	ENSPSIG00000003763	CP2	Pelodiscus sinensis	UBP1
transcript_10815 full_length_coverage=7;length=4955	ENSFALP00000005197	9.3274e-122	209/449(46.55)	393	ENSFALG00000004962	CP2	Ficedula albicollis	UBP1
transcript_10827 full_length_coverage=11;length=4911	ENSTNIP00000021779	8.34941e-14	38/102(37.25)	78	ENSTNIG00000018605	Homeobox	Tetraodon nigroviridis	micall2a
transcript_10842 full_length_coverage=2;length=4956	ENSMPUP00000006552	3.32847e-23	66/178(37.08)	108	ENSMPUG00000006605	zf-C2H2	Mustela putoriusfuro	ZNF555
transcript_10847 full_length_coverage=3;length=4955	ENSGALP00000036814	2.70622e-13	56/170(32.94)	77	ENSGALG00000012304	RHD	Gallus gallus	NFKB1
transcript_10851 full_length_coverage=2;length=4950	ENSONIP00000008135	3.28126e-31	79/205(38.54)	135	ENSONIG00000006454	MBD	Oreochromis niloticus	setdb1a
transcript_10867 full_length_coverage=2;length=4956	ENSORLP00000002263	2.66434e-12	42/121(34.71)	73	ENSORLG00000001817	MYB	Oryzias latipes	mysm1
transcript_10897 full_length_coverage=21;length=4902	ENSDNOP00000024070	9.58494e-43	117/327(35.78)	168	ENSDNOG00000035782	Fork head	Dasypus novemcinctus	FAM20C
transcript_10900 full_length_coverage=2;length=4950	FBpp0081985	2.46466e-06	35/153(22.88)	53	FBgn0260741	zf-C2H2	Drosophila melanogaster	CG3281
transcript_10905 full_length_coverage=52;length=4832	ENSACAP00000003167	4.53819e-14	37/77(48.05)	78	ENSACAG00000003200	AF-4	Anolis carolinensis	BRD3
transcript_10926 full_length_coverage=4;length=4937	ENSXMAP00000012200	6.9717e-31	109/367(29.70)	132	ENSXMAG00000012194	zf-C2H2	Xiphophorus maculatus
transcript_10954 full_length_coverage=7;length=4915	FBpp0072538	1.0925e-18	42/116(36.21)	94	FBgn0004870	ZBTB	Drosophila melanogaster	bab1
transcript_10958 full_length_coverage=2;length=4930	ENSP00000219611	5.36986e-30	102/332(30.72)	131	ENSG00000103326	Others	Homo sapiens	CAPN15
transcript_10970 full_length_coverage=2;length=4944	ENSCINP00000022288	1.13149e-38	81/204(39.71)	126	ENSCING00000011724	zf-MIZ	Ciona intestinalis	pias
transcript_10972 full_length_coverage=16;length=4884	Y41C4A.11	1.23418e-10	53/191(27.75)	67	WBGene00012757	zf-LITAF-like	Caenorhabditis elegans	Y41C4A.11
transcript_10976 full_length_coverage=4;length=4916	Y41C4A.11	1.243e-10	53/191(27.75)	67	WBGene00012757	zf-LITAF-like	Caenorhabditis elegans	Y41C4A.11
transcript_11005 full_length_coverage=8;length=4909	ENSPSIP00000003374	1.57212e-57	165/492(33.54)	209	ENSPSIG00000003225	TF_bZIP	Pelodiscus sinensis	ATF2
transcript_11013 full_length_coverage=3;length=4941	ENSLOCP00000015294	8.03892e-07	38/98(38.78)	55	ENSLOCG00000012413	RHD	Lepisosteus oculatus	nfkb2
transcript_11035 full_length_coverage=2;length=4890	ENSTNIP00000021779	1.10316e-13	38/102(37.25)	77	ENSTNIG00000018605	Homeobox	Tetraodon nigroviridis	micall2a
transcript_11042 full_length_coverage=2;length=4938	ENSCPOP00000012245	1.07292e-137	238/534(44.57)	453	ENSCPOG00000013601	MYB	Cavia porcellus	SMARCA1
transcript_11052 full_length_coverage=2;length=4891	ENSAMXP00000015088	2.01928e-16	51/190(26.84)	84	ENSAMXG00000014667	Homeobox	Astyanax mexicanus	lhx4
transcript_11054 full_length_coverage=21;length=4901	ENSONIP00000008862	3.50591e-07	44/140(31.43)	56	ENSONIG00000007023	RHD	Oreochromis niloticus	nfkb2
transcript_11057 full_length_coverage=5;length=4928	FBpp0290673	8.31947e-66	151/318(47.48)	246	FBgn0032940	bHLH	Drosophila melanogaster	Mio
transcript_11074 full_length_coverage=4;length=4893	ENSXETP00000024697	1.78172e-134	213/367(58.04)	436	ENSXETG00000015069	zf-C2H2	Xenopus tropicalis	XB-GENE-5795369
transcript_11118 full_length_coverage=2;length=4902	ENSTNIP00000021779	8.25795e-21	52/111(46.85)	100	ENSTNIG00000018605	Homeobox	Tetraodon nigroviridis	micall2a
transcript_11154 full_length_coverage=8;length=4906	ENSACAP00000021257	1.63016e-23	51/70(72.86)	99	ENSACAG00000026711	TSC22	Anolis carolinensis	TSC22D3
transcript_11190 full_length_coverage=2;length=4916	ENSTRUP00000040968	1.40794e-51	111/289(38.41)	199	ENSTRUG00000016020	THAP	Takifugu rubripes	ppp5c
transcript_11212 full_length_coverage=17;length=4902	Y41C4A.11	1.23948e-10	53/191(27.75)	67	WBGene00012757	zf-LITAF-like	Caenorhabditis elegans	Y41C4A.11
transcript_11218 full_length_coverage=2;length=4912	ENSMICP00000009909	6.69335e-77	173/484(35.74)	281	ENSMICG00000010866	ARID	Microcebus murinus	ARID5B
transcript_11238 full_length_coverage=2;length=4912	ENSDARP00000125332	2.42393e-68	119/258(46.12)	240	ENSDARG00000090840	zf-C2H2	Danio rerio	si:ch211-209p16.2
transcript_11265 full_length_coverage=2;length=4886	ENSMMUP00000025403	4.17082e-13	79/346(22.83)	76	ENSMMUG00000019332	MBD	Macaca mulatta	BAZ2A
transcript_11274 full_length_coverage=2;length=4905	ENSPVAP00000015164	4.37306e-09	47/178(26.40)	63	ENSPVAG00000016064	HMG	Pteropus vampyrus	WDHD1
transcript_11288 full_length_coverage=3;length=4906	ENSORLP00000010272	2.67304e-58	160/473(33.83)	211	ENSORLG00000008179	MYB	Oryzias latipes	dnajc1
transcript_11294 full_length_coverage=4;length=4900	ENSDARP00000119628	4.528e-74	118/229(51.53)	250	ENSDARG00000092688	zf-C2H2	Danio rerio	CABZ01002719.1
transcript_11302 full_length_coverage=9;length=4884	ENSGACP00000013278	6.77829e-31	113/420(26.90)	134	ENSGACG00000010051	zf-C2H2	Gasterosteus aculeatus
transcript_11315 full_length_coverage=2;length=4885	ENSCPOP00000012245	3.47224e-121	226/528(42.80)	407	ENSCPOG00000013601	MYB	Cavia porcellus	SMARCA1
transcript_11316 full_length_coverage=9;length=4897	Y41C4A.11	1.23771e-10	53/191(27.75)	67	WBGene00012757	zf-LITAF-like	Caenorhabditis elegans	Y41C4A.11
transcript_11317 full_length_coverage=28;length=4696	ENSDARP00000069169	1.79574e-25	97/312(31.09)	116	ENSDARG00000052766	zf-C2H2	Danio rerio	EVI5L
transcript_11345 full_length_coverage=2;length=4899	ENSFALP00000012378	6.2429e-08	41/126(32.54)	59	ENSFALG00000011851	ZBTB	Ficedula albicollis	ZBTB24
transcript_11348 full_length_coverage=6;length=4855	FBpp0088384	6.89081e-29	53/108(49.07)	127	FBgn0005630	ZBTB	Drosophila melanogaster	lola
transcript_11360 full_length_coverage=2;length=4852	ENSTNIP00000021352	3.65087e-27	107/352(30.40)	122	ENSTNIG00000005314	ZBTB	Tetraodon nigroviridis	kifc1 (1 of 2)
transcript_11426 full_length_coverage=5;length=4871	ENSFALP00000005197	6.87049e-131	234/523(44.74)	418	ENSFALG00000004962	CP2	Ficedula albicollis	UBP1
transcript_11428 full_length_coverage=2;length=4890	ENSLACP00000003071	1.6441e-10	67/223(30.04)	67	ENSLACG00000002751	RHD	Latimeria chalumnae	NFKB1
transcript_11461 full_length_coverage=12;length=4864	Y41C4A.11	9.5903e-07	64/281(22.78)	54	WBGene00012757	zf-LITAF-like	Caenorhabditis elegans	Y41C4A.11
transcript_11468 full_length_coverage=32;length=4766	ENSRNOP00000066107	1.49418e-13	56/168(33.33)	72	ENSRNOG00000049956	CSD	Rattus norvegicus
transcript_11470 full_length_coverage=4;length=4798	ENSP00000219611	5.14933e-30	102/332(30.72)	131	ENSG00000103326	Others	Homo sapiens	CAPN15
transcript_11473 full_length_coverage=32;length=4797	FBpp0088384	6.76858e-29	53/108(49.07)	127	FBgn0005630	ZBTB	Drosophila melanogaster	lola
transcript_11482 full_length_coverage=2;length=4891	ENSAMXP00000012006	9.00005e-06	39/122(31.97)	52	ENSAMXG00000011680	THAP	Astyanax mexicanus
transcript_11489 full_length_coverage=3;length=4886	ENSDARP00000100111	4.82477e-53	159/417(38.13)	194	ENSDARG00000079233	E2F	Danio rerio	E2F2
transcript_11498 full_length_coverage=4;length=4881	ENSXMAP00000000208	4.09149e-12	67/219(30.59)	72	ENSXMAG00000000193	RHD	Xiphophorus maculatus	nfkb2
transcript_11509 full_length_coverage=8;length=4807	ENSCINP00000015204	8.38521e-09	66/267(24.72)	62	ENSCING00000007403	zf-BED	Ciona intestinalis
transcript_11511 full_length_coverage=2;length=4812	ENSCPOP00000012245	7.68311e-96	203/555(36.58)	335	ENSCPOG00000013601	MYB	Cavia porcellus	SMARCA1
transcript_11514 full_length_coverage=5;length=4821	ENSRNOP00000066107	1.51271e-13	56/168(33.33)	72	ENSRNOG00000049956	CSD	Rattus norvegicus
transcript_11519 full_length_coverage=2;length=4881	Y41C4A.11	1.40989e-12	69/275(25.09)	72	WBGene00012757	zf-LITAF-like	Caenorhabditis elegans	Y41C4A.11
transcript_11525 full_length_coverage=19;length=4868	FBpp0113084	0	306/519(58.96)	593	FBgn0263352	CSD	Drosophila melanogaster	Unr
transcript_11570 full_length_coverage=8;length=4851	ENSMODP00000011345	1.03871e-07	33/89(37.08)	58	ENSMODG00000009100	MYB	Monodelphis domestica	DNAJC1
transcript_11576 full_length_coverage=2;length=4874	ENSMODP00000021530	1.23605e-20	39/90(43.33)	70	ENSMODG00000017252	zf-C2H2	Monodelphis domestica	ZC2HC1B
transcript_11585 full_length_coverage=2;length=4876	ENSP00000436926	2.37909e-87	161/342(47.08)	315	ENSG00000170322	Others	Homo sapiens	NFRKB
transcript_11588 full_length_coverage=15;length=4804	ENSSTOP00000023808	4.17124e-16	74/270(27.41)	83	ENSSTOG00000008839	zf-C2H2	Ictidomys tridecemlineatus
transcript_11592 full_length_coverage=2;length=4874	ENSDNOP00000003320	8.31771e-12	38/113(33.63)	72	ENSDNOG00000004306	ZBTB	Dasypus novemcinctus	BCL6
transcript_11593 full_length_coverage=6;length=4861	ENSTNIP00000020108	1.15368e-24	81/274(29.56)	114	ENSTNIG00000016985	Homeobox	Tetraodon nigroviridis	matn1
transcript_11600 full_length_coverage=2;length=4834	ENSDARP00000114324	2.65367e-37	81/196(41.33)	145	ENSDARG00000094227	zf-C2H2	Danio rerio	BX640584.3
transcript_11604 full_length_coverage=2;length=4862	ENSTNIP00000021352	8.40653e-27	102/334(30.54)	121	ENSTNIG00000005314	ZBTB	Tetraodon nigroviridis	kifc1 (1 of 2)
transcript_11610 full_length_coverage=3;length=4930	ENSDARP00000125130	1.96273e-88	146/315(46.35)	295	ENSDARG00000096179	zf-C2H2	Danio rerio	si:ch211-207e19.13
transcript_11613 full_length_coverage=8;length=4845	ENSTNIP00000021779	1.0222e-23	55/105(52.38)	109	ENSTNIG00000018605	Homeobox	Tetraodon nigroviridis	micall2a
transcript_11618 full_length_coverage=3;length=4873	ENSTNIP00000021779	9.83511e-08	29/65(44.62)	58	ENSTNIG00000018605	Homeobox	Tetraodon nigroviridis	micall2a
transcript_11627 full_length_coverage=17;length=4800	Y41C4A.11	3.37222e-10	50/171(29.24)	65	WBGene00012757	zf-LITAF-like	Caenorhabditis elegans	Y41C4A.11
transcript_11631 full_length_coverage=4;length=4817	ENSCPOP00000012245	7.75443e-96	203/555(36.58)	335	ENSCPOG00000013601	MYB	Cavia porcellus	SMARCA1
transcript_11643 full_length_coverage=66;length=4828	ENSTRUP00000040968	5.52396e-52	111/289(38.41)	200	ENSTRUG00000016020	THAP	Takifugu rubripes	ppp5c
transcript_11670 full_length_coverage=2;length=4866	ENSP00000219611	8.43859e-32	105/338(31.07)	137	ENSG00000103326	Others	Homo sapiens	CAPN15
transcript_11680 full_length_coverage=45;length=4810	ENSP00000219611	5.16437e-30	102/332(30.72)	131	ENSG00000103326	Others	Homo sapiens	CAPN15
transcript_11681 full_length_coverage=3;length=4867	ENSTNIP00000021352	3.99214e-27	90/276(32.61)	122	ENSTNIG00000005314	ZBTB	Tetraodon nigroviridis	kifc1 (1 of 2)
transcript_11684 full_length_coverage=2;length=4844	ENSPSIP00000003987	2.35143e-101	185/418(44.26)	334	ENSPSIG00000003763	CP2	Pelodiscus sinensis	UBP1
transcript_11687 full_length_coverage=4;length=4820	ENSFALP00000007609	1.55602e-08	65/250(26.00)	61	ENSFALG00000007271	RHD	Ficedula albicollis	NFKB2
transcript_11689 full_length_coverage=2;length=4859	ENSCPOP00000012245	5.93209e-107	172/416(41.35)	285	ENSCPOG00000013601	MYB	Cavia porcellus	SMARCA1
transcript_11691 full_length_coverage=5;length=4864	ENSTNIP00000021779	1.18384e-13	38/102(37.25)	77	ENSTNIG00000018605	Homeobox	Tetraodon nigroviridis	micall2a
transcript_11700 full_length_coverage=14;length=4709	ENSGACP00000018012	1.38317e-45	113/354(31.92)	170	ENSGACG00000013629	P53	Gasterosteus aculeatus	tp63
transcript_11707 full_length_coverage=3;length=4863	ENSLOCP00000004624	1.8433e-09	40/119(33.61)	63	ENSLOCG00000003880	Homeobox	Lepisosteus oculatus	LHX3
transcript_11708 full_length_coverage=6;length=4839	ENSGMOP00000000401	4.94926e-45	103/334(30.84)	168	ENSGMOG00000000413	P53	Gadus morhua	tp63
transcript_11719 full_length_coverage=3;length=4834	ENSCAFP00000004588	7.63257e-18	54/199(27.14)	91	ENSCAFG00000003081	bHLH	Canis familiaris	PABPC4
transcript_11728 full_length_coverage=2;length=4863	ENSXETP00000036245	1.49524e-140	208/368(56.52)	442	ENSXETG00000016619	zf-C2H2	Xenopus tropicalis
transcript_11733 full_length_coverage=16;length=4845	ENSP00000437955	2.65936e-91	161/341(47.21)	318	ENSG00000100644	Others	Homo sapiens	HIF1A
transcript_11735 full_length_coverage=2;length=4861	ENSAPLP00000009619	4.83831e-06	23/79(29.11)	50	ENSAPLG00000009912	RFX	Anas platyrhynchos
transcript_11741 full_length_coverage=2;length=4846	ENSOCUP00000003414	3.71688e-15	73/249(29.32)	82	ENSOCUG00000015389	TEA	Oryctolagus cuniculus	TEAD4
transcript_11756 full_length_coverage=3;length=4656	ENSONIP00000008231	1.21466e-106	173/306(56.54)	355	ENSONIG00000006527	zf-C2HC	Oreochromis niloticus	zgc:154037
transcript_11763 full_length_coverage=3;length=4858	FBpp0303470	3.01849e-19	39/59(66.10)	96	FBgn0003396	zf-C2H2	Drosophila melanogaster	shn
transcript_11784 full_length_coverage=2;length=4855	ENSPCAP00000006170	2.84862e-19	70/227(30.84)	96	ENSPCAG00000006545	HMG	Procavia capensis	WHSC1
transcript_11789 full_length_coverage=4;length=4839	FBpp0072535	2.48132e-26	47/106(44.34)	119	FBgn0025525	ZBTB	Drosophila melanogaster	bab2
transcript_11793 full_length_coverage=7;length=4843	FBpp0088384	4.03803e-29	53/110(48.18)	128	FBgn0005630	ZBTB	Drosophila melanogaster	lola
transcript_11801 full_length_coverage=4;length=4838	FBpp0088384	3.23987e-30	56/108(51.85)	132	FBgn0005630	ZBTB	Drosophila melanogaster	lola
transcript_11812 full_length_coverage=3;length=4851	ENSONIP00000008862	3.46612e-07	44/140(31.43)	56	ENSONIG00000007023	RHD	Oreochromis niloticus	nfkb2
transcript_11815 full_length_coverage=3;length=4852	Y41C4A.11	4.25937e-24	68/262(25.95)	107	WBGene00012757	zf-LITAF-like	Caenorhabditis elegans	Y41C4A.11
transcript_11818 full_length_coverage=2;length=4853	ENSTNIP00000021352	2.27837e-20	86/262(32.82)	100	ENSTNIG00000005314	ZBTB	Tetraodon nigroviridis	kifc1 (1 of 2)
transcript_11826 full_length_coverage=2;length=4845	ENSONIP00000016186	7.6431e-81	128/250(51.20)	269	ENSONIG00000012862	HMG	Oreochromis niloticus	hmg20a
transcript_11827 full_length_coverage=5;length=4799	ENSP00000219611	5.14933e-30	102/332(30.72)	131	ENSG00000103326	Others	Homo sapiens	CAPN15
transcript_11841 full_length_coverage=2;length=4851	ENSTNIP00000021352	3.97371e-27	90/276(32.61)	122	ENSTNIG00000005314	ZBTB	Tetraodon nigroviridis	kifc1 (1 of 2)
transcript_11844 full_length_coverage=21;length=4822	ENSDARP00000100111	4.74141e-53	159/417(38.13)	194	ENSDARG00000079233	E2F	Danio rerio	E2F2
transcript_11858 full_length_coverage=2;length=4851	ENSAMXP00000017832	1.17381e-13	66/274(24.09)	78	ENSAMXG00000017325	HMG	Astyanax mexicanus	PBRM1 (3 of 3)
transcript_11872 full_length_coverage=18;length=4827	ENSTGUP00000003727	1.27835e-10	58/203(28.57)	68	ENSTGUG00000003595	RHD	Taeniopygia guttata	NFKB1
transcript_11875 full_length_coverage=2;length=4824	FBpp0085186	1.1221e-22	50/115(43.48)	107	FBgn0003870	ZBTB	Drosophila melanogaster	ttk
transcript_11877 full_length_coverage=3;length=4832	ENSDARP00000069169	1.42743e-16	59/197(29.95)	87	ENSDARG00000052766	zf-C2H2	Danio rerio	EVI5L
transcript_11878 full_length_coverage=2;length=4834	ENSCAFP00000004588	1.00304e-08	47/153(30.72)	61	ENSCAFG00000003081	bHLH	Canis familiaris	PABPC4
transcript_11879 full_length_coverage=2;length=4853	ENSONIP00000016186	7.73968e-81	128/250(51.20)	269	ENSONIG00000012862	HMG	Oreochromis niloticus	hmg20a
transcript_11882 full_length_coverage=2;length=4848	ENSPSIP00000009218	1.71248e-76	149/406(36.70)	274	ENSPSIG00000008407	MBD	Pelodiscus sinensis	SETDB1
transcript_11897 full_length_coverage=5;length=4876	ENSLAFP00000004279	1.72417e-09	38/119(31.93)	63	ENSLAFG00000005114	Homeobox	Loxodonta africana	LMX1A
transcript_11914 full_length_coverage=2;length=4843	ENSMODP00000028058	5.66607e-60	112/245(45.71)	214	ENSMODG00000023053	zf-C2H2	Monodelphis domestica
transcript_11937 full_length_coverage=2;length=4841	ENSGACP00000013042	7.13593e-81	128/196(65.31)	279	ENSGACG00000009872	zf-C2HC	Gasterosteus aculeatus	kat7
transcript_11944 full_length_coverage=2;length=4840	FBpp0072535	2.47906e-26	47/106(44.34)	119	FBgn0025525	ZBTB	Drosophila melanogaster	bab2
transcript_11946 full_length_coverage=81;length=4780	ENSLOCP00000008806	2.30924e-60	143/281(50.89)	212	ENSLOCG00000007273	TF_bZIP	Lepisosteus oculatus	nde1 (1 of 2)
transcript_11949 full_length_coverage=2;length=4805	ENSXETP00000005100	1.53776e-14	51/154(33.12)	81	ENSXETG00000026376	HMG	Xenopus tropicalis	whsc1
transcript_11969 full_length_coverage=7;length=4843	ENSCPOP00000012245	3.23815e-121	226/528(42.80)	407	ENSCPOG00000013601	MYB	Cavia porcellus	SMARCA1
transcript_11990 full_length_coverage=2;length=4841	ENSMODP00000031933	2.36703e-158	339/821(41.29)	538	ENSMODG00000015487	MYB	Monodelphis domestica	EP400
transcript_12010 full_length_coverage=2;length=4810	ENSONIP00000022730	2.0545e-69	131/293(44.71)	243	ENSONIG00000018037	zf-C2H2	Oreochromis niloticus
transcript_12012 full_length_coverage=2;length=4834	ENSONIP00000008862	3.4512e-07	44/140(31.43)	56	ENSONIG00000007023	RHD	Oreochromis niloticus	nfkb2
transcript_12014 full_length_coverage=18;length=4787	ENSTGUP00000006478	3.19969e-49	137/439(31.21)	185	ENSTGUG00000006303	MYB	Taeniopygia guttata	SNAPC4
transcript_12015 full_length_coverage=36;length=4739	ENSCPOP00000012245	3.35888e-132	253/621(40.74)	437	ENSCPOG00000013601	MYB	Cavia porcellus	SMARCA1
transcript_12024 full_length_coverage=6;length=4754	ENSONIP00000016186	7.48235e-81	128/250(51.20)	269	ENSONIG00000012862	HMG	Oreochromis niloticus	hmg20a
transcript_12045 full_length_coverage=2;length=4822	ENSDNOP00000006476	4.68445e-06	26/64(40.62)	52	ENSDNOG00000008361	zf-C2H2	Dasypus novemcinctus	ZNF282
transcript_12054 full_length_coverage=5;length=4831	ENSCINP00000025072	2.56019e-09	23/43(53.49)	63	ENSCING00000013716	MBD	Ciona intestinalis	zf(cxxc)-4
transcript_12058 full_length_coverage=6;length=4814	ENSTRUP00000040968	1.34466e-51	111/289(38.41)	199	ENSTRUG00000016020	THAP	Takifugu rubripes	ppp5c
transcript_12075 full_length_coverage=2;length=4827	ENSDARP00000109984	3.39589e-127	225/495(45.45)	411	ENSDARG00000045527	RXR-like	Danio rerio	nr2c1
transcript_12090 full_length_coverage=2;length=4822	FBpp0304816	1.32414e-26	47/109(43.12)	120	FBgn0264442	ZBTB	Drosophila melanogaster	ab
transcript_12092 full_length_coverage=4;length=4774	ENSTNIP00000021352	6.2779e-15	79/247(31.98)	82	ENSTNIG00000005314	ZBTB	Tetraodon nigroviridis	kifc1 (1 of 2)
transcript_12109 full_length_coverage=34;length=4785	ENSTRUP00000040968	1.11255e-12	38/95(40.00)	74	ENSTRUG00000016020	THAP	Takifugu rubripes	ppp5c
transcript_12116 full_length_coverage=2;length=4797	ENSDARP00000125130	2.0803e-88	146/315(46.35)	294	ENSDARG00000096179	zf-C2H2	Danio rerio	si:ch211-207e19.13
transcript_12118 full_length_coverage=36;length=4793	ENSONIP00000008862	3.41638e-07	44/140(31.43)	56	ENSONIG00000007023	RHD	Oreochromis niloticus	nfkb2
transcript_12138 full_length_coverage=2;length=4824	ENSMODP00000021530	7.13966e-26	66/161(40.99)	106	ENSMODG00000017252	zf-C2H2	Monodelphis domestica	ZC2HC1B
transcript_12155 full_length_coverage=36;length=4599	ENSDARP00000069169	9.17288e-23	80/254(31.50)	107	ENSDARG00000052766	zf-C2H2	Danio rerio	EVI5L
transcript_12159 full_length_coverage=14;length=4723	ENSLOCP00000008806	2.57867e-60	149/305(48.85)	212	ENSLOCG00000007273	TF_bZIP	Lepisosteus oculatus	nde1 (1 of 2)
transcript_12160 full_length_coverage=3;length=4818	ENSCPOP00000012245	3.51308e-45	136/381(35.70)	180	ENSCPOG00000013601	MYB	Cavia porcellus	SMARCA1
transcript_12168 full_length_coverage=2;length=4823	ENSTRUP00000040968	4.02863e-52	111/289(38.41)	200	ENSTRUG00000016020	THAP	Takifugu rubripes	ppp5c
transcript_12170 full_length_coverage=2;length=4819	ENSSARP00000009372	1.28844e-12	46/101(45.54)	73	ENSSARG00000010372	bHLH	Sorex araneus	MYC
transcript_12180 full_length_coverage=2;length=4821	ENSORLP00000016644	8.39635e-29	48/87(55.17)	100	ENSORLG00000013283	zf-C2H2	Oryzias latipes
transcript_12186 full_length_coverage=3;length=4819	ENSFALP00000012378	4.14787e-07	40/126(31.75)	56	ENSFALG00000011851	ZBTB	Ficedula albicollis	ZBTB24
transcript_12203 full_length_coverage=4;length=4786	ENSLOCP00000004624	1.81035e-09	40/119(33.61)	63	ENSLOCG00000003880	Homeobox	Lepisosteus oculatus	LHX3
transcript_12210 full_length_coverage=6;length=4810	ENSOCUP00000003414	3.68257e-15	73/249(29.32)	82	ENSOCUG00000015389	TEA	Oryctolagus cuniculus	TEAD4
transcript_12233 full_length_coverage=2;length=4770	ENSDARP00000117396	4.58108e-40	106/314(33.76)	158	ENSDARG00000095658	zf-C2H2	Danio rerio	BX572103.5
transcript_12245 full_length_coverage=3;length=4814	C17G10.4b.1	6.91343e-87	160/332(48.19)	310	WBGene00000383	THAP	Caenorhabditis elegans	cdc-14
transcript_12256 full_length_coverage=2;length=4809	ENSDNOP00000024070	8.27633e-43	117/327(35.78)	169	ENSDNOG00000035782	Fork head	Dasypus novemcinctus	FAM20C
transcript_12271 full_length_coverage=2;length=4807	ENSONIP00000009893	1.14885e-08	44/174(25.29)	61	ENSONIG00000007848	zf-C2H2	Oreochromis niloticus	ZNF219
transcript_12274 full_length_coverage=8;length=4675	ENSONIP00000016186	1.20085e-80	128/250(51.20)	269	ENSONIG00000012862	HMG	Oreochromis niloticus	hmg20a
transcript_12275 full_length_coverage=21;length=4779	ENSORLP00000001411	1.54526e-70	121/195(62.05)	244	ENSORLG00000001146	zf-C2H2	Oryzias latipes
transcript_12291 full_length_coverage=11;length=4759	ENSCPOP00000012245	1.70298e-35	123/469(26.23)	149	ENSCPOG00000013601	MYB	Cavia porcellus	SMARCA1
transcript_12299 full_length_coverage=5;length=4800	ENSTNIP00000021352	3.59327e-27	107/352(30.40)	122	ENSTNIG00000005314	ZBTB	Tetraodon nigroviridis	kifc1 (1 of 2)
transcript_12300 full_length_coverage=16;length=4796	ENSDARP00000106167	1.37634e-36	111/316(35.13)	152	ENSDARG00000086975	zf-C2H2	Danio rerio	CR812792.1
transcript_12305 full_length_coverage=5;length=4802	ENSDARP00000128002	2.38519e-109	181/399(45.36)	361	ENSDARG00000088352	zf-C2H2	Danio rerio	si:ch211-271g18.3
transcript_12313 full_length_coverage=4;length=4786	ENSLACP00000002496	9.5371e-11	126/414(30.43)	68	ENSLACG00000002228	zf-NF-X1	Latimeria chalumnae	NFXL1
transcript_12322 full_length_coverage=7;length=4791	ENSORLP00000010272	2.59015e-58	160/473(33.83)	211	ENSORLG00000008179	MYB	Oryzias latipes	dnajc1
transcript_12335 full_length_coverage=2;length=4805	ENSCPOP00000012245	2.50528e-137	238/534(44.57)	451	ENSCPOG00000013601	MYB	Cavia porcellus	SMARCA1
transcript_12336 full_length_coverage=2;length=4804	ENSFCAP00000024100	8.32772e-60	90/116(77.59)	215	ENSFCAG00000028758	zf-C2H2	Felis catus	SP4
transcript_12344 full_length_coverage=6;length=4802	ENSAMXP00000013190	5.61535e-120	193/337(57.27)	420	ENSAMXG00000012757	ARID	Astyanax mexicanus	kdm5c
transcript_12353 full_length_coverage=2;length=4781	ENSCPOP00000012245	2.43604e-121	226/528(42.80)	407	ENSCPOG00000013601	MYB	Cavia porcellus	SMARCA1
transcript_12381 full_length_coverage=11;length=4773	ENSTNIP00000005184	5.31911e-07	32/87(36.78)	55	ENSTNIG00000002630	ZBTB	Tetraodon nigroviridis	ZBTB22 (2 of 2)
transcript_12386 full_length_coverage=9;length=4789	ENSCPOP00000012245	2.48748e-121	226/528(42.80)	407	ENSCPOG00000013601	MYB	Cavia porcellus	SMARCA1
transcript_12396 full_length_coverage=66;length=4707	ENSPCAP00000006170	2.73239e-19	70/227(30.84)	96	ENSPCAG00000006545	HMG	Procavia capensis	WHSC1
transcript_12423 full_length_coverage=3;length=4798	ENSXETP00000021769	6.02616e-26	103/351(29.34)	117	ENSXETG00000009885	HMG	Xenopus tropicalis	pms1
transcript_12427 full_length_coverage=13;length=4761	ENSECAP00000003878	9.06841e-59	140/418(33.49)	213	ENSECAG00000005564	zf-C2H2	Equus caballus	ZNF569
transcript_12430 full_length_coverage=2;length=4790	ENSDARP00000106003	2.52712e-133	236/602(39.20)	427	ENSDARG00000089950	zf-C2H2	Danio rerio	BX936350.2
transcript_12441 full_length_coverage=2;length=4784	ENSP00000363792	7.57725e-10	55/149(36.91)	65	ENSG00000148513	Others	Homo sapiens	ANKRD30A
transcript_12455 full_length_coverage=2;length=4790	ENSTNIP00000021779	8.36992e-21	52/111(46.85)	100	ENSTNIG00000018605	Homeobox	Tetraodon nigroviridis	micall2a
transcript_12460 full_length_coverage=5;length=4786	ENSTRUP00000040968	4.87886e-52	111/289(38.41)	200	ENSTRUG00000016020	THAP	Takifugu rubripes	ppp5c
transcript_12470 full_length_coverage=11;length=4781	ENSP00000280614	1.15329e-14	64/247(25.91)	79	ENSG00000151014	Others	Homo sapiens	CCRN4L
transcript_12477 full_length_coverage=6;length=4761	FBpp0085186	7.24815e-26	57/114(50.00)	117	FBgn0003870	ZBTB	Drosophila melanogaster	ttk
transcript_12489 full_length_coverage=2;length=4749	ENSDNOP00000006476	3.75314e-06	26/64(40.62)	53	ENSDNOG00000008361	zf-C2H2	Dasypus novemcinctus	ZNF282
transcript_12506 full_length_coverage=2;length=4786	ENSTNIP00000021779	1.00605e-23	55/105(52.38)	109	ENSTNIG00000018605	Homeobox	Tetraodon nigroviridis	micall2a
transcript_12508 full_length_coverage=2;length=4790	ENSFALP00000005197	1.22676e-121	208/449(46.33)	392	ENSFALG00000004962	CP2	Ficedula albicollis	UBP1
transcript_12509 full_length_coverage=2;length=4786	ENSLOCP00000004624	1.81035e-09	40/119(33.61)	63	ENSLOCG00000003880	Homeobox	Lepisosteus oculatus	LHX3
transcript_12510 full_length_coverage=12;length=4762	FBpp0081985	2.27964e-06	35/153(22.88)	53	FBgn0260741	zf-C2H2	Drosophila melanogaster	CG3281
transcript_12534 full_length_coverage=9;length=4751	ENSP00000470005	2.18979e-144	247/543(45.49)	470	ENSG00000213799	zf-C2H2	Homo sapiens	ZNF845
transcript_12538 full_length_coverage=2;length=4780	ENSCINP00000014252	3.45234e-45	114/299(38.13)	181	ENSCING00000006933	RHD	Ciona intestinalis	nfkbp105
transcript_12557 full_length_coverage=4;length=4778	ENSXETP00000036245	8.58054e-109	167/285(58.60)	354	ENSXETG00000016619	zf-C2H2	Xenopus tropicalis
transcript_12570 full_length_coverage=12;length=4736	ENSONIP00000008862	3.36912e-07	44/140(31.43)	56	ENSONIG00000007023	RHD	Oreochromis niloticus	nfkb2
transcript_12597 full_length_coverage=3;length=4778	ENSXMAP00000010747	7.98031e-60	120/314(38.22)	216	ENSXMAG00000010729	zf-C2H2	Xiphophorus maculatus
transcript_12599 full_length_coverage=11;length=4774	ENSONIP00000008862	3.40146e-07	44/140(31.43)	56	ENSONIG00000007023	RHD	Oreochromis niloticus	nfkb2
transcript_12603 full_length_coverage=3;length=4786	ENSTGUP00000003917	1.16173e-24	70/82(85.37)	104	ENSTGUG00000003811	HMG	Taeniopygia guttata	LOC100220078
transcript_12622 full_length_coverage=3;length=4770	ENSORLP00000016644	4.86753e-90	160/358(44.69)	311	ENSORLG00000013283	zf-C2H2	Oryzias latipes
transcript_12627 full_length_coverage=2;length=4774	ENSTRUP00000040968	4.64948e-52	111/289(38.41)	200	ENSTRUG00000016020	THAP	Takifugu rubripes	ppp5c
transcript_12630 full_length_coverage=5;length=4764	ENSDNOP00000024070	1.22647e-14	59/156(37.82)	80	ENSDNOG00000035782	Fork head	Dasypus novemcinctus	FAM20C
transcript_12662 full_length_coverage=2;length=4746	FBpp0088384	1.83889e-28	58/113(51.33)	126	FBgn0005630	ZBTB	Drosophila melanogaster	lola
transcript_12674 full_length_coverage=2;length=4769	ENSOPRP00000009789	3.34305e-22	55/143(38.46)	99	ENSOPRG00000010732	TF_bZIP	Ochotona princeps	GULP1
transcript_12680 full_length_coverage=4;length=4751	ENSTNIP00000021779	8.27995e-21	52/111(46.85)	100	ENSTNIG00000018605	Homeobox	Tetraodon nigroviridis	micall2a
transcript_12685 full_length_coverage=3;length=4771	ENSPTRP00000059742	2.03993e-69	142/362(39.23)	246	ENSPTRG00000029064	zf-C2H2	Pan troglodytes	ZNF676
transcript_12700 full_length_coverage=2;length=4768	FBpp0072538	2.22474e-27	57/113(50.44)	122	FBgn0004870	ZBTB	Drosophila melanogaster	bab1
transcript_12708 full_length_coverage=15;length=4735	ENSPCAP00000006170	2.75374e-19	70/227(30.84)	96	ENSPCAG00000006545	HMG	Procavia capensis	WHSC1
transcript_12709 full_length_coverage=2;length=4764	ENSMMUP00000040371	0	700/1295(54.05)	1392	ENSMMUG00000013653	ARID	Macaca mulatta	KDM5A
transcript_12735 full_length_coverage=5;length=4752	Y41C4A.11	4.15047e-24	68/262(25.95)	107	WBGene00012757	zf-LITAF-like	Caenorhabditis elegans	Y41C4A.11
transcript_12745 full_length_coverage=2;length=4769	FBpp0072535	2.42698e-26	47/106(44.34)	119	FBgn0025525	ZBTB	Drosophila melanogaster	bab2
transcript_12747 full_length_coverage=7;length=4759	ENSTGUP00000003917	1.14355e-24	70/82(85.37)	104	ENSTGUG00000003811	HMG	Taeniopygia guttata	LOC100220078
transcript_12761 full_length_coverage=6;length=4758	ENSMODP00000018323	0	368/647(56.88)	684	ENSMODG00000014663	zf-GATA	Monodelphis domestica	MTA1
transcript_12766 full_length_coverage=4;length=4758	ENSRNOP00000066107	9.62987e-14	56/168(33.33)	73	ENSRNOG00000049956	CSD	Rattus norvegicus
transcript_12796 full_length_coverage=2;length=4736	ENSCSAVP00000011552	5.1256e-08	57/230(24.78)	58	ENSCSAVG00000006769	HTH	Ciona savignyi
transcript_12805 full_length_coverage=3;length=4755	Y41C4A.11	3.33785e-10	50/171(29.24)	65	WBGene00012757	zf-LITAF-like	Caenorhabditis elegans	Y41C4A.11
transcript_12833 full_length_coverage=13;length=4618	ENSMODP00000012143	2.32281e-37	67/89(75.28)	139	ENSMODG00000009712	bHLH	Monodelphis domestica	MAX
transcript_12840 full_length_coverage=2;length=4721	FBpp0085186	1.97043e-26	56/124(45.16)	119	FBgn0003870	ZBTB	Drosophila melanogaster	ttk
transcript_12854 full_length_coverage=2;length=4640	FBpp0080265	0	387/821(47.14)	746	FBgn0001978	zf-NF-X1	Drosophila melanogaster	stc
transcript_12864 full_length_coverage=11;length=4729	ENSOARP00000019995	2.23898e-24	52/85(61.18)	104	ENSOARG00000018627	TSC22	Ovis aries	TSC22D3
transcript_12867 full_length_coverage=6;length=4697	ENSAMXP00000002940	0	314/447(70.25)	601	ENSAMXG00000002880	MH1	Astyanax mexicanus	smad3b
transcript_12889 full_length_coverage=2;length=4751	ENSTNIP00000021779	8.71504e-27	48/102(47.06)	119	ENSTNIG00000018605	Homeobox	Tetraodon nigroviridis	micall2a
transcript_12901 full_length_coverage=2;length=4751	ENSP00000437955	9.9416e-91	160/340(47.06)	316	ENSG00000100644	Others	Homo sapiens	HIF1A
transcript_12919 full_length_coverage=2;length=4760	ENSLOCP00000011095	1.63638e-48	109/221(49.32)	158	ENSLOCG00000009097	TF_bZIP	Lepisosteus oculatus	nde1 (2 of 2)
transcript_12927 full_length_coverage=4;length=4737	ENSDNOP00000024070	1.21775e-14	59/156(37.82)	80	ENSDNOG00000035782	Fork head	Dasypus novemcinctus	FAM20C
transcript_12941 full_length_coverage=2;length=4742	ENSP00000219611	3.1009e-29	102/338(30.18)	129	ENSG00000103326	Others	Homo sapiens	CAPN15
transcript_12950 full_length_coverage=2;length=4740	ENSDARP00000122016	0	373/1072(34.79)	596	ENSDARG00000092241	zf-C2H2	Danio rerio	si:dkey-240n22.7
transcript_12952 full_length_coverage=4;length=4738	FBpp0072535	3.7775e-28	47/108(43.52)	125	FBgn0025525	ZBTB	Drosophila melanogaster	bab2
transcript_12974 full_length_coverage=19;length=4697	FBpp0072538	3.88344e-34	60/114(52.63)	144	FBgn0004870	ZBTB	Drosophila melanogaster	bab1
transcript_12988 full_length_coverage=4;length=4738	ENSMODP00000018323	0	368/647(56.88)	684	ENSMODG00000014663	zf-GATA	Monodelphis domestica	MTA1
transcript_13003 full_length_coverage=4;length=4682	ENSCPOP00000000471	4.7732e-19	43/80(53.75)	85	ENSCPOG00000000538	CSD	Cavia porcellus	CSDE1
transcript_13025 full_length_coverage=2;length=4692	ENSGMOP00000008036	1.4104e-10	64/207(30.92)	67	ENSGMOG00000007506	RHD	Gadus morhua	NFKB1
transcript_13041 full_length_coverage=2;length=4731	ENSLACP00000013458	0	322/593(54.30)	578	ENSLACG00000011846	RFX	Latimeria chalumnae	RFX3
transcript_13056 full_length_coverage=6;length=4728	ENSAMXP00000002509	1.04583e-08	36/100(36.00)	58	ENSAMXG00000002457	Homeobox	Astyanax mexicanus	lhx1b
transcript_13066 full_length_coverage=2;length=4731	ENSOARP00000018381	1.23207e-69	56/121(46.28)	105	ENSOARG00000017129	zf-BED	Ovis aries	ZBED5
transcript_13074 full_length_coverage=4;length=4715	FBpp0088384	3.87847e-29	53/110(48.18)	128	FBgn0005630	ZBTB	Drosophila melanogaster	lola
transcript_13077 full_length_coverage=26;length=4698	ENSORLP00000012406	1.48636e-09	47/144(32.64)	63	ENSORLG00000009889	Homeobox	Oryzias latipes	lhx1b
transcript_13079 full_length_coverage=2;length=4729	ENSORLP00000016644	8.27099e-130	217/368(58.97)	422	ENSORLG00000013283	zf-C2H2	Oryzias latipes
transcript_13080 full_length_coverage=4;length=4724	ENSONIP00000008862	3.35918e-07	44/140(31.43)	56	ENSONIG00000007023	RHD	Oreochromis niloticus	nfkb2
transcript_13083 full_length_coverage=44;length=4659	ENSONIP00000008862	3.30446e-07	44/140(31.43)	56	ENSONIG00000007023	RHD	Oreochromis niloticus	nfkb2
transcript_13090 full_length_coverage=2;length=4721	ENSORLP00000016644	1.78014e-124	219/426(51.41)	408	ENSORLG00000013283	zf-C2H2	Oryzias latipes
transcript_13113 full_length_coverage=4;length=4702	ENSEEUP00000009760	1.86699e-09	32/79(40.51)	63	ENSEEUG00000010694	MYB	Erinaceus europaeus	DNAJC1
transcript_13114 full_length_coverage=5;length=4726	ENSDARP00000125130	1.79717e-88	146/315(46.35)	295	ENSDARG00000096179	zf-C2H2	Danio rerio	si:ch211-207e19.13
transcript_13150 full_length_coverage=4;length=4720	ENSONIP00000008862	3.3542e-07	44/140(31.43)	56	ENSONIG00000007023	RHD	Oreochromis niloticus	nfkb2
transcript_13154 full_length_coverage=2;length=4722	ENSORLP00000011010	1.23345e-79	139/238(58.40)	270	ENSORLG00000008767	zf-C2H2	Oryzias latipes
transcript_13177 full_length_coverage=2;length=4624	ENSXETP00000005100	1.46323e-14	51/154(33.12)	81	ENSXETG00000026376	HMG	Xenopus tropicalis	whsc1
transcript_13190 full_length_coverage=4;length=4697	ENSOCUP00000003414	5.61951e-07	57/203(28.08)	55	ENSOCUG00000015389	TEA	Oryctolagus cuniculus	TEAD4
transcript_13194 full_length_coverage=2;length=4718	ENSLACP00000002496	1.86276e-10	127/422(30.09)	67	ENSLACG00000002228	zf-NF-X1	Latimeria chalumnae	NFXL1
transcript_13196 full_length_coverage=2;length=4717	ENSAMXP00000013191	9.87822e-10	36/129(27.91)	65	ENSAMXG00000012825	zf-C2H2	Astyanax mexicanus	zeb2a
transcript_13197 full_length_coverage=2;length=4649	ENSCAFP00000004588	1.11019e-16	58/208(27.88)	87	ENSCAFG00000003081	bHLH	Canis familiaris	PABPC4
transcript_13204 full_length_coverage=9;length=4672	ENSLOCP00000008806	2.44625e-56	143/300(47.67)	201	ENSLOCG00000007273	TF_bZIP	Lepisosteus oculatus	nde1 (1 of 2)
transcript_13205 full_length_coverage=16;length=4698	ENSP00000220429	9.15285e-08	34/95(35.79)	57	ENSG00000104064	Others	Homo sapiens	GABPB1
transcript_13209 full_length_coverage=7;length=4678	ENSAMXP00000013190	3.99681e-24	63/172(36.63)	112	ENSAMXG00000012757	ARID	Astyanax mexicanus	kdm5c
transcript_13212 full_length_coverage=5;length=4715	ENSLOCP00000007813	4.18341e-47	78/91(85.71)	170	ENSLOCG00000006468	zf-C2H2	Lepisosteus oculatus	zgc:153115
transcript_13226 full_length_coverage=26;length=4680	F54F2.9	7.90529e-11	34/82(41.46)	67	WBGene00018836	MYB	Caenorhabditis elegans	F54F2.9
transcript_13232 full_length_coverage=3;length=4647	ENSORLP00000015756	2.36018e-09	24/54(44.44)	58	ENSORLG00000012581	zf-C2H2	Oryzias latipes	LOC101171359
transcript_13236 full_length_coverage=4;length=4692	ENSOPRP00000009789	5.16018e-68	109/178(61.24)	231	ENSOPRG00000010732	TF_bZIP	Ochotona princeps	GULP1
transcript_13240 full_length_coverage=2;length=4714	ENSXETP00000063270	4.82992e-08	47/170(27.65)	59	ENSXETG00000000013	RHD	Xenopus tropicalis	nfkb2
transcript_13249 full_length_coverage=35;length=4622	ENSP00000363792	1.88527e-16	61/201(30.35)	87	ENSG00000148513	Others	Homo sapiens	ANKRD30A
transcript_13257 full_length_coverage=2;length=4689	ENSLOCP00000004624	1.76817e-09	40/119(33.61)	63	ENSLOCG00000003880	Homeobox	Lepisosteus oculatus	LHX3
transcript_13271 full_length_coverage=4;length=4692	ENSFALP00000005197	2.28189e-131	234/523(44.74)	418	ENSFALG00000004962	CP2	Ficedula albicollis	UBP1
transcript_13275 full_length_coverage=3;length=4710	ENSPMAP00000010312	2.5246e-22	59/214(27.57)	106	ENSPMAG00000009374	zf-C2H2	Petromyzon marinus	zfat
transcript_13277 full_length_coverage=3;length=4707	ENSTNIP00000021352	2.52958e-12	36/78(46.15)	73	ENSTNIG00000005314	ZBTB	Tetraodon nigroviridis	kifc1 (1 of 2)
transcript_13280 full_length_coverage=38;length=4644	ENSXETP00000063270	7.6722e-09	57/199(28.64)	62	ENSXETG00000000013	RHD	Xenopus tropicalis	nfkb2
transcript_13289 full_length_coverage=6;length=4699	ENSP00000363792	1.12242e-16	61/201(30.35)	88	ENSG00000148513	Others	Homo sapiens	ANKRD30A
transcript_13298 full_length_coverage=2;length=4695	ENSLAFP00000004279	1.25553e-09	38/119(31.93)	63	ENSLAFG00000005114	Homeobox	Loxodonta africana	LMX1A
transcript_13317 full_length_coverage=3;length=4681	ENSTGUP00000006478	1.10267e-49	137/439(31.21)	186	ENSTGUG00000006303	MYB	Taeniopygia guttata	SNAPC4
transcript_13323 full_length_coverage=6;length=4512	ENSSARP00000009372	6.60265e-13	46/101(45.54)	74	ENSSARG00000010372	bHLH	Sorex araneus	MYC
transcript_13338 full_length_coverage=7;length=4674	ENSPTRP00000059742	1.97413e-69	142/362(39.23)	246	ENSPTRG00000029064	zf-C2H2	Pan troglodytes	ZNF676
transcript_13340 full_length_coverage=4;length=4691	ENSEEUP00000007436	1.7233e-45	87/222(39.19)	169	ENSEEUG00000008172	zf-C2H2	Erinaceus europaeus	ZNF358
transcript_13342 full_length_coverage=5;length=4704	ENSRNOP00000066107	9.5102e-14	56/168(33.33)	73	ENSRNOG00000049956	CSD	Rattus norvegicus
transcript_13343 full_length_coverage=5;length=4682	FBpp0072538	1.41591e-35	67/133(50.38)	149	FBgn0004870	ZBTB	Drosophila melanogaster	bab1
transcript_13362 full_length_coverage=6;length=4694	ENSGMOP00000014689	1.79887e-09	39/121(32.23)	63	ENSGMOG00000013733	Homeobox	Gadus morhua	lhx4
transcript_13366 full_length_coverage=2;length=4694	ENSDARP00000045373	9.39396e-168	193/221(87.33)	400	ENSDARG00000036096	MH1	Danio rerio	smad3a
transcript_13372 full_length_coverage=3;length=4700	ENSP00000263346	7.12279e-145	244/547(44.61)	461	ENSG00000141002	Others	Homo sapiens	TCF25
transcript_13374 full_length_coverage=4;length=4693	ENSDNOP00000024070	7.15825e-43	117/327(35.78)	169	ENSDNOG00000035782	Fork head	Dasypus novemcinctus	FAM20C
transcript_13375 full_length_coverage=54;length=4665	ENSTNIP00000021779	9.72041e-24	55/105(52.38)	109	ENSTNIG00000018605	Homeobox	Tetraodon nigroviridis	micall2a
transcript_13386 full_length_coverage=4;length=4698	ENSP00000263346	7.01902e-145	244/547(44.61)	461	ENSG00000141002	Others	Homo sapiens	TCF25
transcript_13396 full_length_coverage=4;length=4621	FBpp0088384	1.45672e-27	61/146(41.78)	123	FBgn0005630	ZBTB	Drosophila melanogaster	lola
transcript_13403 full_length_coverage=2;length=4594	ENSDARP00000122016	3.94105e-27	146/571(25.57)	121	ENSDARG00000092241	zf-C2H2	Danio rerio	si:dkey-240n22.7
transcript_13408 full_length_coverage=2;length=4681	ENSP00000263346	5.2937e-88	167/379(44.06)	303	ENSG00000141002	Others	Homo sapiens	TCF25
transcript_13431 full_length_coverage=3;length=4688	ENSTGUP00000003917	1.01168e-24	70/82(85.37)	104	ENSTGUG00000003811	HMG	Taeniopygia guttata	LOC100220078
transcript_13451 full_length_coverage=2;length=4686	ENSP00000280614	1.12527e-14	64/247(25.91)	79	ENSG00000151014	Others	Homo sapiens	CCRN4L
transcript_13458 full_length_coverage=2;length=4679	ENSCPOP00000013923	1.27947e-39	85/140(60.71)	149	ENSCPOG00000015442	TF_bZIP	Cavia porcellus	CREM
transcript_13476 full_length_coverage=2;length=4649	ENSTRUP00000040968	4.3897e-52	111/289(38.41)	200	ENSTRUG00000016020	THAP	Takifugu rubripes	ppp5c
transcript_13477 full_length_coverage=3;length=4688	ENSRNOP00000006618	5.7934e-114	191/398(47.99)	382	ENSRNOG00000004342	bHLH	Rattus norvegicus	Ahr
transcript_13478 full_length_coverage=15;length=4592	ENSAMXP00000002940	0	314/447(70.25)	601	ENSAMXG00000002880	MH1	Astyanax mexicanus	smad3b
transcript_13521 full_length_coverage=4;length=4661	ENSTGUP00000003917	9.39779e-25	70/82(85.37)	104	ENSTGUG00000003811	HMG	Taeniopygia guttata	LOC100220078
transcript_13535 full_length_coverage=2;length=4688	ENSDNOP00000028008	2.07006e-10	47/145(32.41)	67	ENSDNOG00000005811	bHLH	Dasypus novemcinctus	USF1
transcript_13573 full_length_coverage=4;length=4680	ENSORLP00000000613	2.29798e-10	39/125(31.20)	64	ENSORLG00000000498	Homeobox	Oryzias latipes	LOC101173393
transcript_13574 full_length_coverage=3;length=4688	ENSXETP00000005100	1.20522e-08	42/112(37.50)	61	ENSXETG00000026376	HMG	Xenopus tropicalis	whsc1
transcript_13611 full_length_coverage=2;length=4686	ENSTNIP00000021352	4.22352e-15	55/148(37.16)	82	ENSTNIG00000005314	ZBTB	Tetraodon nigroviridis	kifc1 (1 of 2)
transcript_13617 full_length_coverage=2;length=4676	ENSXMAP00000019840	9.48672e-07	31/94(32.98)	54	ENSXMAG00000019793	PAX	Xiphophorus maculatus
transcript_13623 full_length_coverage=2;length=4685	FBpp0073940	1.16612e-125	247/317(77.92)	398	FBgn0000611	Homeobox	Drosophila melanogaster	exd
transcript_13627 full_length_coverage=2;length=4671	ENSMPUP00000000115	2.11194e-27	86/303(28.38)	119	ENSMPUG00000000119	bHLH	Mustela putoriusfuro	ILKAP
transcript_13637 full_length_coverage=2;length=4679	ENSXETP00000043100	9.90222e-27	76/147(51.70)	117	ENSXETG00000019921	zf-GATA	Xenopus tropicalis	gatad2b
transcript_13640 full_length_coverage=18;length=4589	ENSMPUP00000000115	2.1084e-18	72/218(33.03)	91	ENSMPUG00000000119	bHLH	Mustela putoriusfuro	ILKAP
transcript_13642 full_length_coverage=153;length=4525	ENSLOCP00000008806	2.44639e-60	149/305(48.85)	212	ENSLOCG00000007273	TF_bZIP	Lepisosteus oculatus	nde1 (1 of 2)
transcript_13650 full_length_coverage=6;length=4673	ENSAMXP00000013190	2.55089e-120	193/337(57.27)	420	ENSAMXG00000012757	ARID	Astyanax mexicanus	kdm5c
transcript_13655 full_length_coverage=9;length=4669	ENSDARP00000125130	1.72049e-88	146/315(46.35)	295	ENSDARG00000096179	zf-C2H2	Danio rerio	si:ch211-207e19.13
transcript_13683 full_length_coverage=4;length=4671	ENSXETP00000043100	1.13238e-26	76/147(51.70)	117	ENSXETG00000019921	zf-GATA	Xenopus tropicalis	gatad2b
transcript_13694 full_length_coverage=14;length=4665	ENSDARP00000129046	1.05803e-71	124/254(48.82)	245	ENSDARG00000093296	zf-C2H2	Danio rerio	si:dkey-179k24.6
transcript_13696 full_length_coverage=2;length=4694	ENSDARP00000129046	1.06702e-71	124/254(48.82)	245	ENSDARG00000093296	zf-C2H2	Danio rerio	si:dkey-179k24.6
transcript_13713 full_length_coverage=2;length=4675	ENSOPRP00000009789	6.29534e-68	109/178(61.24)	231	ENSOPRG00000010732	TF_bZIP	Ochotona princeps	GULP1
transcript_13731 full_length_coverage=2;length=4625	ENSDARP00000125170	9.35618e-85	147/351(41.88)	288	ENSDARG00000088321	zf-C2H2	Danio rerio	si:dkey-54i3.4
transcript_13734 full_length_coverage=4;length=4627	ENSDARP00000122016	0	374/1072(34.89)	597	ENSDARG00000092241	zf-C2H2	Danio rerio	si:dkey-240n22.7
transcript_13756 full_length_coverage=2;length=4663	ENSDARP00000125443	6.01757e-123	184/301(61.13)	394	ENSDARG00000087070	zf-C2H2	Danio rerio	si:dkey-122c11.9
transcript_13757 full_length_coverage=9;length=4655	ENSDARP00000109837	2.1606e-71	125/294(42.52)	248	ENSDARG00000090109	zf-C2H2	Danio rerio	BX649308.2
transcript_13768 full_length_coverage=27;length=4626	ENSTTRP00000002006	4.57787e-13	51/162(31.48)	76	ENSTTRG00000002130	MBD	Tursiops truncatus	BAZ2A
transcript_13779 full_length_coverage=3;length=4663	ENSPSIP00000007311	0	343/699(49.07)	688	ENSPSIG00000006591	HMG	Pelodiscus sinensis	WHSC1
transcript_13798 full_length_coverage=5;length=4657	ENSSTOP00000023808	4.02119e-16	74/270(27.41)	83	ENSSTOG00000008839	zf-C2H2	Ictidomys tridecemlineatus
transcript_13802 full_length_coverage=4;length=4604	FBpp0081985	2.26888e-06	35/153(22.88)	53	FBgn0260741	zf-C2H2	Drosophila melanogaster	CG3281
transcript_13821 full_length_coverage=2;length=4662	ENSCPOP00000012245	1.72747e-121	226/528(42.80)	407	ENSCPOG00000013601	MYB	Cavia porcellus	SMARCA1
transcript_13831 full_length_coverage=2;length=4661	ENSCAFP00000004588	1.29913e-13	52/195(26.67)	77	ENSCAFG00000003081	bHLH	Canis familiaris	PABPC4
transcript_13846 full_length_coverage=2;length=4602	ENSP00000307411	1.06773e-40	85/182(46.70)	166	ENSG00000078403	Others	Homo sapiens	MLLT10
transcript_13853 full_length_coverage=2;length=4656	ENSLACP00000018524	1.42545e-10	61/208(29.33)	67	ENSLACG00000016308	RHD	Latimeria chalumnae	NFKB2
transcript_13862 full_length_coverage=5;length=4656	FBpp0304816	4.38122e-26	49/110(44.55)	118	FBgn0264442	ZBTB	Drosophila melanogaster	ab
transcript_13886 full_length_coverage=2;length=4638	FBpp0085186	2.50836e-19	43/103(41.75)	96	FBgn0003870	ZBTB	Drosophila melanogaster	ttk
transcript_13898 full_length_coverage=3;length=4652	FBpp0072538	3.70291e-70	131/208(62.98)	257	FBgn0004870	ZBTB	Drosophila melanogaster	bab1
transcript_13902 full_length_coverage=2;length=4652	ENSDARP00000125443	1.82513e-113	181/364(49.73)	367	ENSDARG00000087070	zf-C2H2	Danio rerio	si:dkey-122c11.9
transcript_13907 full_length_coverage=2;length=4649	ENSTNIP00000013321	3.94279e-43	82/205(40.00)	164	ENSTNIG00000010414	zf-C2H2	Tetraodon nigroviridis	fezf1
transcript_13922 full_length_coverage=3;length=4577	FBpp0072535	1.18736e-16	45/121(37.19)	87	FBgn0025525	ZBTB	Drosophila melanogaster	bab2
transcript_13938 full_length_coverage=133;length=4583	ENSLOCP00000008806	2.19434e-60	143/281(50.89)	212	ENSLOCG00000007273	TF_bZIP	Lepisosteus oculatus	nde1 (1 of 2)
transcript_13957 full_length_coverage=3;length=4616	ENSONIP00000008862	3.26964e-07	44/140(31.43)	56	ENSONIG00000007023	RHD	Oreochromis niloticus	nfkb2
transcript_13958 full_length_coverage=2;length=4651	ENSCAFP00000004588	1.106e-17	52/173(30.06)	90	ENSCAFG00000003081	bHLH	Canis familiaris	PABPC4
transcript_13967 full_length_coverage=2;length=4552	ENSOARP00000019995	2.14508e-24	52/85(61.18)	104	ENSOARG00000018627	TSC22	Ovis aries	TSC22D3
transcript_13977 full_length_coverage=9;length=4632	FBpp0076588	8.79697e-156	231/404(57.18)	495	FBgn0035769	zf-C2H2	Drosophila melanogaster	CTCF
transcript_13982 full_length_coverage=3;length=4609	ENSMODP00000028058	5.32102e-60	112/245(45.71)	214	ENSMODG00000023053	zf-C2H2	Monodelphis domestica
transcript_13997 full_length_coverage=2;length=4644	FBpp0077318	1.47705e-29	98/306(32.03)	130	FBgn0041111	AF-4	Drosophila melanogaster	lilli
transcript_14009 full_length_coverage=2;length=4615	ENSONIP00000009893	1.14177e-08	44/174(25.29)	61	ENSONIG00000007848	zf-C2H2	Oreochromis niloticus	ZNF219
transcript_14038 full_length_coverage=2;length=4640	ENSLOCP00000008806	1.15112e-53	130/257(50.58)	193	ENSLOCG00000007273	TF_bZIP	Lepisosteus oculatus	nde1 (1 of 2)
transcript_14045 full_length_coverage=3;length=4578	FBpp0082986	7.46572e-27	82/162(50.62)	119	FBgn0011701	Homeobox	Drosophila melanogaster	repo
transcript_14083 full_length_coverage=2;length=4609	F54F2.9	1.26987e-10	32/80(40.00)	67	WBGene00018836	MYB	Caenorhabditis elegans	F54F2.9
transcript_14093 full_length_coverage=2;length=4624	ENSFCAP00000016494	3.76865e-75	87/147(59.18)	180	ENSFCAG00000022219	zf-C2H2	Felis catus	ZNF300
transcript_14103 full_length_coverage=4;length=4637	ENSXETP00000036245	6.65954e-148	213/369(57.72)	460	ENSXETG00000016619	zf-C2H2	Xenopus tropicalis
transcript_14115 full_length_coverage=2;length=4634	ENSCAFP00000004588	1.55101e-17	52/173(30.06)	90	ENSCAFG00000003081	bHLH	Canis familiaris	PABPC4
transcript_14121 full_length_coverage=4;length=4617	ENSTNIP00000021779	6.13737e-19	48/104(46.15)	94	ENSTNIG00000018605	Homeobox	Tetraodon nigroviridis	micall2a
transcript_14132 full_length_coverage=4;length=4590	ENSETEP00000009856	6.94288e-14	39/114(34.21)	78	ENSETEG00000012140	ZBTB	Echinops telfairi	ZBTB24
transcript_14135 full_length_coverage=3;length=4612	ENSSHAP00000022277	4.41395e-08	51/209(24.40)	59	ENSSHAG00000018852	RHD	Sarcophilus harrisii	NFKB2
transcript_14137 full_length_coverage=6;length=4626	ENSTNIP00000021779	2.29374e-25	52/108(48.15)	114	ENSTNIG00000018605	Homeobox	Tetraodon nigroviridis	micall2a
transcript_14170 full_length_coverage=4;length=4621	ENSCAFP00000004588	8.69063e-18	51/170(30.00)	90	ENSCAFG00000003081	bHLH	Canis familiaris	PABPC4
transcript_14173 full_length_coverage=2;length=4627	FBpp0088384	3.02019e-30	56/108(51.85)	132	FBgn0005630	ZBTB	Drosophila melanogaster	lola
transcript_14178 full_length_coverage=4;length=4612	ENSCPOP00000012245	0	694/937(74.07)	1402	ENSCPOG00000013601	MYB	Cavia porcellus	SMARCA1
transcript_14181 full_length_coverage=6;length=4623	ENSACAP00000003167	4.29491e-14	37/77(48.05)	78	ENSACAG00000003200	AF-4	Anolis carolinensis	BRD3
transcript_14196 full_length_coverage=4;length=4603	ENSTNIP00000021352	4.52785e-15	55/148(37.16)	82	ENSTNIG00000005314	ZBTB	Tetraodon nigroviridis	kifc1 (1 of 2)
transcript_14205 full_length_coverage=5;length=4596	ENSXETP00000024697	4.45208e-143	238/478(49.79)	457	ENSXETG00000015069	zf-C2H2	Xenopus tropicalis	XB-GENE-5795369
transcript_14209 full_length_coverage=2;length=4575	ENSOPRP00000009789	6.1919e-68	109/178(61.24)	231	ENSOPRG00000010732	TF_bZIP	Ochotona princeps	GULP1
transcript_14216 full_length_coverage=2;length=4611	ENSCPOP00000012245	0	694/931(74.54)	1404	ENSCPOG00000013601	MYB	Cavia porcellus	SMARCA1
transcript_14219 full_length_coverage=2;length=4628	ENSTNIP00000021352	6.62487e-13	44/101(43.56)	75	ENSTNIG00000005314	ZBTB	Tetraodon nigroviridis	kifc1 (1 of 2)
transcript_14226 full_length_coverage=2;length=4626	ENSGACP00000026931	3.00312e-07	56/208(26.92)	55	ENSGACG00000020373	HTH	Gasterosteus aculeatus	zgc:113274 (2 of 2)
transcript_14228 full_length_coverage=2;length=4622	FBpp0088543	1.14093e-109	226/470(48.09)	388	FBgn0261885	ARID	Drosophila melanogaster	osa
transcript_14241 full_length_coverage=2;length=4621	ENSTNIP00000005458	1.91782e-06	35/150(23.33)	53	ENSTNIG00000002892	zf-C2H2	Tetraodon nigroviridis	znf652
transcript_14262 full_length_coverage=2;length=4592	ENSXETP00000062442	1.2772e-34	69/154(44.81)	137	ENSXETG00000030249	zf-C2H2	Xenopus tropicalis
transcript_14263 full_length_coverage=13;length=4610	ENSGACP00000011597	2.52078e-41	95/199(47.74)	163	ENSGACG00000008790	bHLH	Gasterosteus aculeatus	MNT (1 of 2)
transcript_14264 full_length_coverage=3;length=4613	ENSCAFP00000004588	5.03347e-13	52/195(26.67)	75	ENSCAFG00000003081	bHLH	Canis familiaris	PABPC4
transcript_14265 full_length_coverage=11;length=4583	ENSTTRP00000002006	4.52526e-13	51/162(31.48)	76	ENSTTRG00000002130	MBD	Tursiops truncatus	BAZ2A
transcript_14266 full_length_coverage=2;length=4619	ENSP00000363792	7.26255e-10	55/149(36.91)	65	ENSG00000148513	Others	Homo sapiens	ANKRD30A
transcript_14278 full_length_coverage=2;length=4618	ENSTRUP00000040968	1.18756e-12	39/95(41.05)	74	ENSTRUG00000016020	THAP	Takifugu rubripes	ppp5c
transcript_14280 full_length_coverage=5;length=4582	ENSCPOP00000012245	4.24902e-138	238/534(44.57)	452	ENSCPOG00000013601	MYB	Cavia porcellus	SMARCA1
transcript_14283 full_length_coverage=36;length=4541	FBpp0076588	2.01407e-155	231/404(57.18)	494	FBgn0035769	zf-C2H2	Drosophila melanogaster	CTCF
transcript_14288 full_length_coverage=3;length=4616	ENSCPOP00000012245	0	694/937(74.07)	1402	ENSCPOG00000013601	MYB	Cavia porcellus	SMARCA1
transcript_14289 full_length_coverage=6;length=4611	ENSONIP00000008862	2.38901e-09	78/279(27.96)	63	ENSONIG00000007023	RHD	Oreochromis niloticus	nfkb2
transcript_14293 full_length_coverage=2;length=4618	ENSONIP00000007297	2.34412e-55	151/352(42.90)	207	ENSONIG00000005794	bHLH	Oreochromis niloticus	tcf12
transcript_14296 full_length_coverage=3;length=4576	ENSTTRP00000002006	4.5522e-13	51/162(31.48)	76	ENSTTRG00000002130	MBD	Tursiops truncatus	BAZ2A
transcript_14305 full_length_coverage=5;length=4607	ENSTNIP00000005804	7.88699e-64	108/184(58.70)	234	ENSTNIG00000003222	zf-C2H2	Tetraodon nigroviridis	cdipt (2 of 2)
transcript_14306 full_length_coverage=3;length=4613	ENSDARP00000084007	1.09188e-134	205/290(70.69)	427	ENSDARG00000062165	Tub	Danio rerio	TUB
transcript_14317 full_length_coverage=4;length=4525	ENSFALP00000012378	5.686e-08	41/126(32.54)	59	ENSFALG00000011851	ZBTB	Ficedula albicollis	ZBTB24
transcript_14320 full_length_coverage=6;length=4534	ENSDARP00000125170	5.83705e-85	147/351(41.88)	288	ENSDARG00000088321	zf-C2H2	Danio rerio	si:dkey-54i3.4
transcript_14322 full_length_coverage=2;length=4613	ENSAPLP00000013281	9.38481e-09	72/217(33.18)	62	ENSAPLG00000013409	RHD	Anas platyrhynchos	NFKB2
transcript_14337 full_length_coverage=3;length=4611	ENSMLUP00000008556	8.97384e-12	36/99(36.36)	68	ENSMLUG00000009388	Homeobox	Myotis lucifugus	LHX5
transcript_14344 full_length_coverage=2;length=4607	ENSLACP00000003071	1.5299e-10	67/223(30.04)	67	ENSLACG00000002751	RHD	Latimeria chalumnae	NFKB1
transcript_14371 full_length_coverage=5;length=4561	ENSCAFP00000004588	1.24615e-17	52/173(30.06)	90	ENSCAFG00000003081	bHLH	Canis familiaris	PABPC4
transcript_14382 full_length_coverage=6;length=4575	FBpp0081723	6.93732e-29	74/164(45.12)	126	FBgn0259938	bHLH	Drosophila melanogaster	cwo
transcript_14386 full_length_coverage=3;length=4602	ENSCPOP00000012245	1.25429e-121	226/528(42.80)	407	ENSCPOG00000013601	MYB	Cavia porcellus	SMARCA1
transcript_14389 full_length_coverage=4;length=4579	ENSCPOP00000012245	0	694/931(74.54)	1401	ENSCPOG00000013601	MYB	Cavia porcellus	SMARCA1
transcript_14413 full_length_coverage=10;length=4577	ENSOPRP00000009789	5.01162e-68	109/178(61.24)	231	ENSOPRG00000010732	TF_bZIP	Ochotona princeps	GULP1
transcript_14428 full_length_coverage=15;length=4597	FBpp0088384	2.99234e-30	56/108(51.85)	132	FBgn0005630	ZBTB	Drosophila melanogaster	lola
transcript_14440 full_length_coverage=10;length=4589	ENSONIP00000011705	0	379/874(43.36)	623	ENSONIG00000009309	CSD	Oreochromis niloticus	csde1
transcript_14443 full_length_coverage=6;length=4601	ENSDARP00000109984	1.32058e-82	171/413(41.40)	285	ENSDARG00000045527	RXR-like	Danio rerio	nr2c1
transcript_14461 full_length_coverage=3;length=4593	ENSP00000437955	4.95602e-14	35/63(55.56)	78	ENSG00000100644	Others	Homo sapiens	HIF1A
transcript_14464 full_length_coverage=3;length=4638	ENSTNIP00000003333	9.79421e-06	38/148(25.68)	51	ENSTNIG00000001178	THAP	Tetraodon nigroviridis	zgc:153292
transcript_14470 full_length_coverage=3;length=4582	ENSSARP00000002928	1.005e-20	40/70(57.14)	92	ENSSARG00000003259	ETS	Sorex araneus	EHF
transcript_14473 full_length_coverage=3;length=4580	ENSCPOP00000012245	1.25137e-121	226/528(42.80)	407	ENSCPOG00000013601	MYB	Cavia porcellus	SMARCA1
transcript_14494 full_length_coverage=2;length=4600	ENSP00000363792	1.25872e-16	61/201(30.35)	87	ENSG00000148513	Others	Homo sapiens	ANKRD30A
transcript_14512 full_length_coverage=2;length=4617	ENSDARP00000119628	6.84451e-74	118/229(51.53)	250	ENSDARG00000092688	zf-C2H2	Danio rerio	CABZ01002719.1
transcript_14518 full_length_coverage=2;length=4600	ENSPCAP00000006170	3.2981e-19	70/227(30.84)	96	ENSPCAG00000006545	HMG	Procavia capensis	WHSC1
transcript_14522 full_length_coverage=215;length=4412	Y41C4A.11	1.97578e-38	94/320(29.38)	150	WBGene00012757	zf-LITAF-like	Caenorhabditis elegans	Y41C4A.11
transcript_14526 full_length_coverage=2;length=4596	ENSTNIP00000021779	9.18868e-08	29/65(44.62)	58	ENSTNIG00000018605	Homeobox	Tetraodon nigroviridis	micall2a
transcript_14549 full_length_coverage=2;length=4598	ENSONIP00000024795	3.13456e-95	169/366(46.17)	328	ENSONIG00000019700	THAP	Oreochromis niloticus	l3mbtl2
transcript_14581 full_length_coverage=2;length=4594	ENSTNIP00000021779	7.92005e-21	52/111(46.85)	100	ENSTNIG00000018605	Homeobox	Tetraodon nigroviridis	micall2a
transcript_14589 full_length_coverage=4;length=4565	ENSPMAP00000009956	0	296/529(55.95)	587	ENSPMAG00000009008	STAT	Petromyzon marinus	stat5.1
transcript_14592 full_length_coverage=4;length=4597	ENSCAFP00000004588	1.27608e-13	52/195(26.67)	77	ENSCAFG00000003081	bHLH	Canis familiaris	PABPC4
transcript_14594 full_length_coverage=23;length=4560	ENSXETP00000005100	1.16573e-08	42/112(37.50)	61	ENSXETG00000026376	HMG	Xenopus tropicalis	whsc1
transcript_14605 full_length_coverage=7;length=4589	ENSSHAP00000008514	1.16292e-11	45/136(33.09)	71	ENSSHAG00000007374	RHD	Sarcophilus harrisii	NFKB1
transcript_14616 full_length_coverage=3;length=4590	ENSMPUP00000000115	2.06481e-27	86/303(28.38)	119	ENSMPUG00000000119	bHLH	Mustela putoriusfuro	ILKAP
transcript_14650 full_length_coverage=5;length=4386	ENSLOCP00000008806	2.07871e-60	143/281(50.89)	212	ENSLOCG00000007273	TF_bZIP	Lepisosteus oculatus	nde1 (1 of 2)
transcript_14652 full_length_coverage=2;length=4592	ENSLOCP00000004624	4.94976e-09	40/119(33.61)	61	ENSLOCG00000003880	Homeobox	Lepisosteus oculatus	LHX3
transcript_14675 full_length_coverage=7;length=4575	FBpp0304816	7.14301e-41	71/110(64.55)	166	FBgn0264442	ZBTB	Drosophila melanogaster	ab
transcript_14689 full_length_coverage=2;length=4583	ENSTRUP00000040968	2.74388e-38	78/189(41.27)	157	ENSTRUG00000016020	THAP	Takifugu rubripes	ppp5c
transcript_14700 full_length_coverage=2;length=4585	ENSP00000220429	1.32268e-09	47/151(31.13)	63	ENSG00000104064	Others	Homo sapiens	GABPB1
transcript_14705 full_length_coverage=2;length=4581	ENSCPOP00000012245	2.02957e-113	208/484(42.98)	384	ENSCPOG00000013601	MYB	Cavia porcellus	SMARCA1
transcript_14712 full_length_coverage=3;length=4569	ENSDARP00000073973	4.74509e-10	35/84(41.67)	65	ENSDARG00000001940	MYB	Danio rerio	dnajc1
transcript_14740 full_length_coverage=2;length=4547	Y41C4A.11	3.93268e-24	68/262(25.95)	107	WBGene00012757	zf-LITAF-like	Caenorhabditis elegans	Y41C4A.11
transcript_14744 full_length_coverage=57;length=4430	ENSLOCP00000004624	4.74618e-09	40/119(33.61)	61	ENSLOCG00000003880	Homeobox	Lepisosteus oculatus	LHX3
transcript_14750 full_length_coverage=2;length=4577	ENSTNIP00000021779	1.36611e-24	53/108(49.07)	112	ENSTNIG00000018605	Homeobox	Tetraodon nigroviridis	micall2a
transcript_14779 full_length_coverage=8;length=4521	ENSDNOP00000021797	1.45606e-68	111/184(60.33)	234	ENSDNOG00000043936	TF_bZIP	Dasypus novemcinctus	GULP1
transcript_14788 full_length_coverage=2;length=4519	ENSCSAVP00000008352	8.78735e-07	22/46(47.83)	54	ENSCSAVG00000004967	HTH	Ciona savignyi
transcript_14789 full_length_coverage=3;length=4536	ENSFALP00000012378	5.69937e-08	41/126(32.54)	59	ENSFALG00000011851	ZBTB	Ficedula albicollis	ZBTB24
transcript_14809 full_length_coverage=2;length=4574	FBpp0072535	6.79446e-32	54/112(48.21)	137	FBgn0025525	ZBTB	Drosophila melanogaster	bab2
transcript_14815 full_length_coverage=4;length=4569	ENSMODP00000015420	2.96155e-179	303/698(43.41)	558	ENSMODG00000022793	zf-C2H2	Monodelphis domestica
transcript_14816 full_length_coverage=3;length=4576	ENSTNIP00000021352	1.85335e-11	53/142(37.32)	70	ENSTNIG00000005314	ZBTB	Tetraodon nigroviridis	kifc1 (1 of 2)
transcript_14818 full_length_coverage=2;length=4573	ENSMODP00000021530	9.287e-26	66/161(40.99)	106	ENSMODG00000017252	zf-C2H2	Monodelphis domestica	ZC2HC1B
transcript_14855 full_length_coverage=2;length=4578	ENSLACP00000002496	9.03015e-11	126/414(30.43)	68	ENSLACG00000002228	zf-NF-X1	Latimeria chalumnae	NFXL1
transcript_14862 full_length_coverage=3;length=4527	FBpp0085394	9.75295e-07	30/87(34.48)	54	FBgn0000099	Homeobox	Drosophila melanogaster	ap
transcript_14868 full_length_coverage=6;length=4551	ENSTNIP00000021779	7.82315e-21	52/111(46.85)	100	ENSTNIG00000018605	Homeobox	Tetraodon nigroviridis	micall2a
transcript_14870 full_length_coverage=2;length=4569	ENSXETP00000036245	1.19178e-144	224/409(54.77)	451	ENSXETG00000016619	zf-C2H2	Xenopus tropicalis
transcript_14897 full_length_coverage=2;length=4441	ENSAMXP00000000700	8.0496e-46	78/185(42.16)	119	ENSAMXG00000000658	zf-C2H2	Astyanax mexicanus	pcca
transcript_14900 full_length_coverage=4;length=4559	FBpp0304816	1.3382e-26	47/109(43.12)	119	FBgn0264442	ZBTB	Drosophila melanogaster	ab
transcript_14914 full_length_coverage=2;length=4461	ENSP00000363792	7.83232e-10	55/149(36.91)	65	ENSG00000148513	Others	Homo sapiens	ANKRD30A
transcript_14918 full_length_coverage=2;length=4562	ENSAMXP00000002509	2.56014e-11	40/124(32.26)	66	ENSAMXG00000002457	Homeobox	Astyanax mexicanus	lhx1b
transcript_14922 full_length_coverage=46;length=4529	Y41C4A.11	3.91346e-24	68/262(25.95)	107	WBGene00012757	zf-LITAF-like	Caenorhabditis elegans	Y41C4A.11
transcript_14925 full_length_coverage=2;length=4529	ENSACAP00000019229	7.20638e-08	37/120(30.83)	58	ENSACAG00000023040	zf-C2H2	Anolis carolinensis
transcript_14942 full_length_coverage=18;length=4513	ENSTNIP00000005804	2.52617e-64	108/184(58.70)	236	ENSTNIG00000003222	zf-C2H2	Tetraodon nigroviridis	cdipt (2 of 2)
transcript_14947 full_length_coverage=40;length=4511	ENSXETP00000005100	1.15104e-08	42/112(37.50)	61	ENSXETG00000026376	HMG	Xenopus tropicalis	whsc1
transcript_14949 full_length_coverage=4;length=4485	ENSP00000363792	1.81092e-16	61/201(30.35)	87	ENSG00000148513	Others	Homo sapiens	ANKRD30A
transcript_14951 full_length_coverage=6;length=4543	FBpp0072538	4.85795e-29	53/110(48.18)	127	FBgn0004870	ZBTB	Drosophila melanogaster	bab1
transcript_14956 full_length_coverage=16;length=4511	ENSP00000220429	1.29735e-09	47/151(31.13)	63	ENSG00000104064	Others	Homo sapiens	GABPB1
transcript_14967 full_length_coverage=2;length=4562	ENSTNIP00000021352	3.3256e-27	107/352(30.40)	122	ENSTNIG00000005314	ZBTB	Tetraodon nigroviridis	kifc1 (1 of 2)
transcript_14971 full_length_coverage=5;length=4545	ENSGMOP00000013480	9.16966e-47	131/467(28.05)	183	ENSGMOG00000012602	THAP	Gadus morhua	THAP9 (2 of 3)
transcript_14982 full_length_coverage=6;length=4532	ENSDARP00000057043	2.47591e-09	52/169(30.77)	63	ENSDARG00000039063	THAP	Danio rerio	PGBD4 (1 of 8)
transcript_14989 full_length_coverage=2;length=4560	ENSTGUP00000003917	1.10249e-24	70/82(85.37)	104	ENSTGUG00000003811	HMG	Taeniopygia guttata	LOC100220078
transcript_15009 full_length_coverage=4;length=4546	ENSAMXP00000013190	3.82701e-24	63/172(36.63)	112	ENSAMXG00000012757	ARID	Astyanax mexicanus	kdm5c
transcript_15011 full_length_coverage=3;length=4557	ENSAMXP00000002940	0	314/447(70.25)	601	ENSAMXG00000002880	MH1	Astyanax mexicanus	smad3b
transcript_15013 full_length_coverage=2;length=4534	ENSXETP00000043100	2.15568e-26	72/135(53.33)	116	ENSXETG00000019921	zf-GATA	Xenopus tropicalis	gatad2b
transcript_15026 full_length_coverage=4;length=4552	FBpp0088384	3.66954e-29	53/110(48.18)	128	FBgn0005630	ZBTB	Drosophila melanogaster	lola
transcript_15036 full_length_coverage=2;length=4553	ENSXETP00000044937	1.12589e-29	61/165(36.97)	101	ENSXETG00000020813	zf-C2H2	Xenopus tropicalis
transcript_15065 full_length_coverage=2;length=4550	ENSDARP00000125170	8.98721e-85	147/351(41.88)	288	ENSDARG00000088321	zf-C2H2	Danio rerio	si:dkey-54i3.4
transcript_15092 full_length_coverage=20;length=4304	F54F2.9	7.60535e-11	34/82(41.46)	67	WBGene00018836	MYB	Caenorhabditis elegans	F54F2.9
transcript_15096 full_length_coverage=2;length=4550	ENSLACP00000015616	1.77591e-08	32/80(40.00)	59	ENSLACG00000013749	Homeobox	Latimeria chalumnae	lhx2a
transcript_15097 full_length_coverage=3;length=4431	FBpp0112336	1.00027e-11	27/49(55.10)	71	FBgn0052121	ZBTB	Drosophila melanogaster	CG32121
transcript_15102 full_length_coverage=2;length=4547	ENSLACP00000008976	8.17392e-23	58/167(34.73)	104	ENSLACG00000007926	SAND	Latimeria chalumnae	SP140
transcript_15106 full_length_coverage=4;length=4551	ENSTNIP00000021779	5.78921e-24	55/105(52.38)	110	ENSTNIG00000018605	Homeobox	Tetraodon nigroviridis	micall2a
transcript_15119 full_length_coverage=4;length=4529	ENSCPOP00000012245	1.39367e-138	238/533(44.65)	453	ENSCPOG00000013601	MYB	Cavia porcellus	SMARCA1
transcript_15129 full_length_coverage=4;length=4553	FBpp0304816	1.21557e-26	47/109(43.12)	120	FBgn0264442	ZBTB	Drosophila melanogaster	ab
transcript_15150 full_length_coverage=2;length=4546	ENSCPOP00000012245	4.77113e-96	203/555(36.58)	335	ENSCPOG00000013601	MYB	Cavia porcellus	SMARCA1
transcript_15151 full_length_coverage=3;length=4520	FBpp0088384	1.01759e-27	61/144(42.36)	123	FBgn0005630	ZBTB	Drosophila melanogaster	lola
transcript_15158 full_length_coverage=5;length=4458	ENSMMUP00000040371	0	700/1295(54.05)	1392	ENSMMUG00000013653	ARID	Macaca mulatta	KDM5A
transcript_15184 full_length_coverage=2;length=4551	FBpp0291631	1.56462e-150	252/460(54.78)	483	FBgn0000546	THR-like	Drosophila melanogaster	EcR
transcript_15193 full_length_coverage=2;length=4461	ENSP00000220429	1.28012e-09	47/151(31.13)	63	ENSG00000104064	Others	Homo sapiens	GABPB1
transcript_15198 full_length_coverage=2;length=4542	ENSLACP00000006890	5.38399e-16	162/713(22.72)	85	ENSLACG00000006116	zf-C2H2	Latimeria chalumnae
transcript_15215 full_length_coverage=2;length=4542	ENSPSIP00000003987	3.59419e-120	211/481(43.87)	389	ENSPSIG00000003763	CP2	Pelodiscus sinensis	UBP1
transcript_15216 full_length_coverage=2;length=4539	ENSMGAP00000001962	2.61181e-91	184/471(39.07)	318	ENSMGAG00000002349	zf-C2HC	Meleagris gallopavo
transcript_15233 full_length_coverage=4;length=4530	ENSLOCP00000004624	4.87059e-09	40/119(33.61)	61	ENSLOCG00000003880	Homeobox	Lepisosteus oculatus	LHX3
transcript_15257 full_length_coverage=89;length=4478	ENSTNIP00000021352	4.67813e-32	95/255(37.25)	138	ENSTNIG00000005314	ZBTB	Tetraodon nigroviridis	kifc1 (1 of 2)
transcript_15272 full_length_coverage=6;length=4525	Y41C4A.11	1.12832e-10	53/191(27.75)	67	WBGene00012757	zf-LITAF-like	Caenorhabditis elegans	Y41C4A.11
transcript_15274 full_length_coverage=7;length=4466	ENSGACP00000013278	1.70977e-30	113/420(26.90)	132	ENSGACG00000010051	zf-C2H2	Gasterosteus aculeatus
transcript_15280 full_length_coverage=3;length=4534	ENSONIP00000008862	3.20249e-07	44/140(31.43)	56	ENSONIG00000007023	RHD	Oreochromis niloticus	nfkb2
transcript_15301 full_length_coverage=3;length=4530	ENSMGAP00000005736	3.45014e-54	86/97(88.66)	191	ENSMGAG00000005794	zf-C2H2	Meleagris gallopavo	KLF6
transcript_15309 full_length_coverage=2;length=4535	ENSMICP00000001688	3.98469e-06	26/70(37.14)	51	ENSMICG00000001860	zf-MIZ	Microcebus murinus
transcript_15312 full_length_coverage=38;length=4479	ENSCPOP00000009697	9.95882e-79	133/334(39.82)	265	ENSCPOG00000010801	zf-C2H2	Cavia porcellus	Zfp112
transcript_15314 full_length_coverage=3;length=4504	ENSOPRP00000009789	4.91555e-68	109/178(61.24)	231	ENSOPRG00000010732	TF_bZIP	Ochotona princeps	GULP1
transcript_15317 full_length_coverage=7;length=4507	ENSAMXP00000002509	2.52657e-11	40/124(32.26)	66	ENSAMXG00000002457	Homeobox	Astyanax mexicanus	lhx1b
transcript_15330 full_length_coverage=3;length=4529	ENSMODP00000015947	6.20758e-07	33/103(32.04)	54	ENSMODG00000012746	Homeobox	Monodelphis domestica	LHX9
transcript_15352 full_length_coverage=3;length=4502	ENSTGUP00000003917	9.04918e-25	70/82(85.37)	104	ENSTGUG00000003811	HMG	Taeniopygia guttata	LOC100220078
transcript_15354 full_length_coverage=2;length=4528	ENSTTRP00000002006	4.49158e-13	51/162(31.48)	76	ENSTTRG00000002130	MBD	Tursiops truncatus	BAZ2A
transcript_15355 full_length_coverage=2;length=4536	ENSFALP00000008271	4.97154e-08	34/100(34.00)	58	ENSFALG00000007925	Homeobox	Ficedula albicollis	LMX1A
transcript_15361 full_length_coverage=2;length=4526	ENSBTAP00000008789	2.04838e-43	101/231(43.72)	165	ENSBTAG00000006679	bHLH	Bos taurus	MITF
transcript_15375 full_length_coverage=23;length=4498	Y41C4A.11	3.88143e-24	68/262(25.95)	107	WBGene00012757	zf-LITAF-like	Caenorhabditis elegans	Y41C4A.11
transcript_15378 full_length_coverage=66;length=4475	ENSMODP00000011345	1.11233e-07	33/89(37.08)	57	ENSMODG00000009100	MYB	Monodelphis domestica	DNAJC1
transcript_15397 full_length_coverage=3;length=4513	ENSLACP00000018524	2.93582e-12	75/252(29.76)	73	ENSLACG00000016308	RHD	Latimeria chalumnae	NFKB2
transcript_15398 full_length_coverage=2;length=4523	ENSTRUP00000040968	8.38765e-52	109/268(40.67)	199	ENSTRUG00000016020	THAP	Takifugu rubripes	ppp5c
transcript_15405 full_length_coverage=2;length=4525	ENSSARP00000002928	9.92293e-21	40/70(57.14)	92	ENSSARG00000003259	ETS	Sorex araneus	EHF
transcript_15407 full_length_coverage=4;length=4454	FBpp0081483	6.44643e-88	139/200(69.50)	302	FBgn0264075	bHLH	Drosophila melanogaster	tgo
transcript_15410 full_length_coverage=3;length=4527	ENSDARP00000087908	2.75205e-45	114/301(37.87)	172	ENSDARG00000089537	zf-C2H2	Danio rerio	CABZ01079304.1
transcript_15424 full_length_coverage=2;length=4291	ENSTNIP00000006134	1.45774e-08	29/43(67.44)	53	ENSTNIG00000003545	TF_bZIP	Tetraodon nigroviridis	hlfa (2 of 3)
transcript_15432 full_length_coverage=2;length=4522	ENSONIP00000017251	1.09952e-08	75/297(25.25)	61	ENSONIG00000013710	zf-BED	Oreochromis niloticus	si:ch211-152f22.4 (2 of 2)
transcript_15447 full_length_coverage=13;length=4457	ENSXETP00000043100	8.7974e-27	76/147(51.70)	117	ENSXETG00000019921	zf-GATA	Xenopus tropicalis	gatad2b
transcript_15452 full_length_coverage=6;length=4505	ENSXETP00000043100	8.92239e-27	76/147(51.70)	117	ENSXETG00000019921	zf-GATA	Xenopus tropicalis	gatad2b
transcript_15462 full_length_coverage=2;length=4518	ENSAMXP00000002940	0	314/447(70.25)	601	ENSAMXG00000002880	MH1	Astyanax mexicanus	smad3b
transcript_15475 full_length_coverage=2;length=4518	ENSAMXP00000000700	5.36352e-115	196/295(66.44)	386	ENSAMXG00000000658	zf-C2H2	Astyanax mexicanus	pcca
transcript_15485 full_length_coverage=2;length=4515	ENSONIP00000008862	3.18757e-07	44/140(31.43)	56	ENSONIG00000007023	RHD	Oreochromis niloticus	nfkb2
transcript_15495 full_length_coverage=3;length=4450	FBpp0088384	2.83764e-30	56/108(51.85)	132	FBgn0005630	ZBTB	Drosophila melanogaster	lola
transcript_15496 full_length_coverage=28;length=4443	ENSLACP00000018524	5.99679e-27	77/221(34.84)	120	ENSLACG00000016308	RHD	Latimeria chalumnae	NFKB2
transcript_15497 full_length_coverage=54;length=4415	ENSP00000307411	9.87103e-41	85/182(46.70)	166	ENSG00000078403	Others	Homo sapiens	MLLT10
transcript_15501 full_length_coverage=3;length=4462	FBpp0088384	9.78267e-30	56/108(51.85)	130	FBgn0005630	ZBTB	Drosophila melanogaster	lola
transcript_15502 full_length_coverage=2;length=4477	ENSMPUP00000006552	1.14282e-22	65/177(36.72)	106	ENSMPUG00000006605	zf-C2H2	Mustela putoriusfuro	ZNF555
transcript_15508 full_length_coverage=14;length=4472	ENSTTRP00000005834	2.11898e-10	56/279(20.07)	67	ENSTTRG00000006168	MYB	Tursiops truncatus	SMARCA1
transcript_15515 full_length_coverage=15;length=4392	FBpp0290673	6.16314e-66	151/318(47.48)	246	FBgn0032940	bHLH	Drosophila melanogaster	Mio
transcript_15528 full_length_coverage=64;length=4432	ENSDNOP00000018966	6.80599e-08	33/69(47.83)	55	ENSDNOG00000044236	TF_bZIP	Dasypus novemcinctus	LOC101439313
transcript_15533 full_length_coverage=3;length=4428	ENSFCAP00000006425	1.54313e-32	68/99(68.69)	134	ENSFCAG00000006921	Fork head	Felis catus	FOXP2
transcript_15534 full_length_coverage=2;length=4512	ENSTGUP00000003917	9.7016e-25	70/82(85.37)	104	ENSTGUG00000003811	HMG	Taeniopygia guttata	LOC100220078
transcript_15540 full_length_coverage=3;length=4513	ENSONIP00000008862	3.18259e-07	44/140(31.43)	56	ENSONIG00000007023	RHD	Oreochromis niloticus	nfkb2
transcript_15544 full_length_coverage=3;length=4513	ENSMODP00000015947	2.01512e-06	33/103(32.04)	53	ENSMODG00000012746	Homeobox	Monodelphis domestica	LHX9
transcript_15546 full_length_coverage=2;length=4511	ENSORLP00000016644	6.09745e-156	250/444(56.31)	492	ENSORLG00000013283	zf-C2H2	Oryzias latipes
transcript_15549 full_length_coverage=2;length=4506	ENSLOCP00000007276	3.95843e-09	36/87(41.38)	63	ENSLOCG00000006024	MBD	Lepisosteus oculatus	baz2ba
transcript_15559 full_length_coverage=169;length=4398	ENSTNIP00000021779	2.13978e-25	52/108(48.15)	114	ENSTNIG00000018605	Homeobox	Tetraodon nigroviridis	micall2a
transcript_15577 full_length_coverage=28;length=4474	ENSTNIP00000021352	3.87199e-32	95/255(37.25)	138	ENSTNIG00000005314	ZBTB	Tetraodon nigroviridis	kifc1 (1 of 2)
transcript_15578 full_length_coverage=15;length=4433	ENSGGOP00000013259	1.13945e-07	26/75(34.67)	57	ENSGGOG00000013589	TSC22	Gorilla gorilla	ENSG00000048471
transcript_15579 full_length_coverage=13;length=4495	ENSMPUP00000000115	2.00895e-27	86/303(28.38)	119	ENSMPUG00000000119	bHLH	Mustela putoriusfuro	ILKAP
transcript_15589 full_length_coverage=15;length=4449	ENSDNOP00000028008	2.44798e-06	36/130(27.69)	53	ENSDNOG00000005811	bHLH	Dasypus novemcinctus	USF1
transcript_15590 full_length_coverage=2;length=4514	ENSP00000363792	7.06229e-10	55/149(36.91)	65	ENSG00000148513	Others	Homo sapiens	ANKRD30A
transcript_15594 full_length_coverage=2;length=4416	ENSDNOP00000021797	1.41153e-68	111/184(60.33)	234	ENSDNOG00000043936	TF_bZIP	Dasypus novemcinctus	GULP1
transcript_15629 full_length_coverage=28;length=4460	ENSDNOP00000018966	4.61663e-09	35/71(49.30)	58	ENSDNOG00000044236	TF_bZIP	Dasypus novemcinctus	LOC101439313
transcript_15668 full_length_coverage=2;length=4496	Y41C4A.11	1.17924e-08	34/85(40.00)	60	WBGene00012757	zf-LITAF-like	Caenorhabditis elegans	Y41C4A.11
transcript_15672 full_length_coverage=6;length=4484	FBpp0088384	6.09307e-29	53/108(49.07)	127	FBgn0005630	ZBTB	Drosophila melanogaster	lola
transcript_15673 full_length_coverage=30;length=4474	ENSLOCP00000008806	2.31935e-56	143/300(47.67)	201	ENSLOCG00000007273	TF_bZIP	Lepisosteus oculatus	nde1 (1 of 2)
transcript_15696 full_length_coverage=3;length=4504	ENSLACP00000008976	7.64114e-23	56/167(33.53)	104	ENSLACG00000007926	SAND	Latimeria chalumnae	SP140
transcript_15700 full_length_coverage=5;length=4463	ENSPSIP00000017779	2.37679e-46	122/271(45.02)	171	ENSPSIG00000015762	TF_bZIP	Pelodiscus sinensis	CREM
transcript_15714 full_length_coverage=2;length=4496	ENSXMAP00000000208	1.0254e-12	76/236(32.20)	74	ENSXMAG00000000193	RHD	Xiphophorus maculatus	nfkb2
transcript_15719 full_length_coverage=2;length=4496	FBpp0072535	2.84273e-26	52/118(44.07)	119	FBgn0025525	ZBTB	Drosophila melanogaster	bab2
transcript_15723 full_length_coverage=4;length=4454	ENSP00000219611	4.77207e-30	102/332(30.72)	131	ENSG00000103326	Others	Homo sapiens	CAPN15
transcript_15732 full_length_coverage=2;length=4497	ENSDARP00000116302	7.36205e-136	253/669(37.82)	446	ENSDARG00000093106	zf-C2H2	Danio rerio	si:ch211-245n8.1
transcript_15764 full_length_coverage=9;length=4478	Y41C4A.11	1.67171e-16	70/286(24.48)	84	WBGene00012757	zf-LITAF-like	Caenorhabditis elegans	Y41C4A.11
transcript_15766 full_length_coverage=2;length=4493	ENSDORP00000008680	6.1133e-18	37/83(44.58)	92	ENSDORG00000009234	MBD	Dipodomys ordii	Baz2a
transcript_15770 full_length_coverage=2;length=4435	ENSDNOP00000028008	1.66035e-10	47/145(32.41)	67	ENSDNOG00000005811	bHLH	Dasypus novemcinctus	USF1
transcript_15775 full_length_coverage=102;length=4433	Y41C4A.11	1.68094e-37	94/327(28.75)	147	WBGene00012757	zf-LITAF-like	Caenorhabditis elegans	Y41C4A.11
transcript_15780 full_length_coverage=2;length=4463	ENSDARP00000069169	2.63449e-22	77/235(32.77)	106	ENSDARG00000052766	zf-C2H2	Danio rerio	EVI5L
transcript_15794 full_length_coverage=2;length=4488	FBpp0085186	3.15025e-19	43/103(41.75)	95	FBgn0003870	ZBTB	Drosophila melanogaster	ttk
transcript_15796 full_length_coverage=4;length=4490	ENSLOCP00000008806	1.32703e-53	130/257(50.58)	192	ENSLOCG00000007273	TF_bZIP	Lepisosteus oculatus	nde1 (1 of 2)
transcript_15797 full_length_coverage=2;length=4486	ENSOCUP00000003414	7.40648e-08	61/258(23.64)	58	ENSOCUG00000015389	TEA	Oryctolagus cuniculus	TEAD4
transcript_15816 full_length_coverage=2;length=4484	ENSCINP00000025072	2.3438e-09	23/43(53.49)	63	ENSCING00000013716	MBD	Ciona intestinalis	zf(cxxc)-4
transcript_15822 full_length_coverage=5;length=4468	ENSPSIP00000007311	0	343/699(49.07)	688	ENSPSIG00000006591	HMG	Pelodiscus sinensis	WHSC1
transcript_15838 full_length_coverage=2;length=4461	ENSDARP00000107309	6.64891e-31	82/244(33.61)	129	ENSDARG00000080016	zf-C2H2	Danio rerio	CABZ01032454.1
transcript_15844 full_length_coverage=2;length=4485	ENSP00000220429	1.28823e-09	47/151(31.13)	63	ENSG00000104064	Others	Homo sapiens	GABPB1
transcript_15846 full_length_coverage=3;length=4486	ENSAMXP00000002509	1.89448e-11	40/124(32.26)	67	ENSAMXG00000002457	Homeobox	Astyanax mexicanus	lhx1b
transcript_15849 full_length_coverage=7;length=4474	ENSDARP00000122016	0	374/1072(34.89)	597	ENSDARG00000092241	zf-C2H2	Danio rerio	si:dkey-240n22.7
transcript_15861 full_length_coverage=11;length=4469	ENSXETP00000048372	1.47354e-117	219/313(69.97)	382	ENSXETG00000022355	MH1	Xenopus tropicalis	smad4.1
transcript_15871 full_length_coverage=2;length=4456	ENSFALP00000003740	7.18506e-175	279/503(55.47)	538	ENSFALG00000003592	zf-GATA	Ficedula albicollis	MTA1
transcript_15873 full_length_coverage=2;length=4485	ENSOPRP00000009789	5.98501e-68	109/178(61.24)	231	ENSOPRG00000010732	TF_bZIP	Ochotona princeps	GULP1
transcript_15878 full_length_coverage=27;length=4463	ENSP00000263346	2.10925e-145	244/547(44.61)	461	ENSG00000141002	Others	Homo sapiens	TCF25
transcript_15911 full_length_coverage=2;length=4414	ENSACAP00000003167	3.75375e-08	34/77(44.16)	59	ENSACAG00000003200	AF-4	Anolis carolinensis	BRD3
transcript_15918 full_length_coverage=2;length=4481	ENSAPLP00000000531	1.35995e-97	186/367(50.68)	348	ENSAPLG00000000585	ARID	Anas platyrhynchos	KDM5A
transcript_15926 full_length_coverage=2;length=4480	ENSDARP00000109576	0	289/497(58.15)	591	ENSDARG00000069796	zf-C2H2	Danio rerio	zgc:173573
transcript_15935 full_length_coverage=12;length=4459	Y41C4A.11	1.66354e-16	70/286(24.48)	84	WBGene00012757	zf-LITAF-like	Caenorhabditis elegans	Y41C4A.11
transcript_15967 full_length_coverage=9;length=4420	ENSSARP00000002928	9.66889e-21	40/70(57.14)	92	ENSSARG00000003259	ETS	Sorex araneus	EHF
transcript_15983 full_length_coverage=2;length=4382	ENSCPOP00000012245	4.2632e-138	236/528(44.70)	451	ENSCPOG00000013601	MYB	Cavia porcellus	SMARCA1
transcript_16030 full_length_coverage=3;length=4466	ENSCINP00000025072	1.17229e-08	24/46(52.17)	60	ENSCING00000013716	MBD	Ciona intestinalis	zf(cxxc)-4
transcript_16038 full_length_coverage=3;length=4464	ENSDARP00000069169	8.78753e-23	80/254(31.50)	107	ENSDARG00000052766	zf-C2H2	Danio rerio	EVI5L
transcript_16055 full_length_coverage=8;length=4375	ENSXETP00000043100	2.05654e-26	72/135(53.33)	116	ENSXETG00000019921	zf-GATA	Xenopus tropicalis	gatad2b
transcript_16063 full_length_coverage=2;length=4472	ENSP00000220429	7.18214e-11	39/105(37.14)	67	ENSG00000104064	Others	Homo sapiens	GABPB1
transcript_16073 full_length_coverage=7;length=4443	ENSACAP00000000957	6.9618e-46	132/282(46.81)	170	ENSACAG00000000947	TF_bZIP	Anolis carolinensis	CREM
transcript_16077 full_length_coverage=9;length=4455	FBpp0088384	3.54797e-29	53/110(48.18)	128	FBgn0005630	ZBTB	Drosophila melanogaster	lola
transcript_16080 full_length_coverage=4;length=4463	ENSXETP00000043100	8.81303e-27	76/147(51.70)	117	ENSXETG00000019921	zf-GATA	Xenopus tropicalis	gatad2b
transcript_16089 full_length_coverage=9;length=4411	ENSDARP00000107309	7.89424e-31	82/244(33.61)	129	ENSDARG00000080016	zf-C2H2	Danio rerio	CABZ01032454.1
transcript_16109 full_length_coverage=5;length=4463	ENSP00000220429	8.92864e-08	34/95(35.79)	57	ENSG00000104064	Others	Homo sapiens	GABPB1
transcript_16115 full_length_coverage=2;length=4421	FBpp0082986	8.56096e-28	93/174(53.45)	122	FBgn0011701	Homeobox	Drosophila melanogaster	repo
transcript_16135 full_length_coverage=5;length=4423	FBpp0078280	9.13224e-12	30/65(46.15)	71	FBgn0037379	zf-C2H2	Drosophila melanogaster	CG10979
transcript_16147 full_length_coverage=8;length=4429	ENSTNIP00000021779	2.16031e-25	52/108(48.15)	114	ENSTNIG00000018605	Homeobox	Tetraodon nigroviridis	micall2a
transcript_16156 full_length_coverage=2;length=4458	ENSDNOP00000024070	1.41285e-43	120/344(34.88)	171	ENSDNOG00000035782	Fork head	Dasypus novemcinctus	FAM20C
transcript_16162 full_length_coverage=2;length=4453	ENSONIP00000016488	2.10732e-46	82/110(74.55)	185	ENSONIG00000013108	HMG	Oreochromis niloticus	cicb
transcript_16163 full_length_coverage=2;length=4460	FBpp0082986	1.37456e-27	93/174(53.45)	121	FBgn0011701	Homeobox	Drosophila melanogaster	repo
transcript_16188 full_length_coverage=41;length=4342	ENSMPUP00000000115	1.89063e-12	88/343(25.66)	72	ENSMPUG00000000119	bHLH	Mustela putoriusfuro	ILKAP
transcript_16191 full_length_coverage=3;length=4458	ENSTRUP00000009696	1.09779e-12	24/33(72.73)	57	ENSTRUG00000004091	zf-C2H2	Takifugu rubripes	cdipt
transcript_16221 full_length_coverage=6;length=4439	ENSSARP00000002928	2.69318e-34	55/88(62.50)	130	ENSSARG00000003259	ETS	Sorex araneus	EHF
transcript_16233 full_length_coverage=3;length=4451	FBpp0082986	4.03092e-28	93/174(53.45)	123	FBgn0011701	Homeobox	Drosophila melanogaster	repo
transcript_16235 full_length_coverage=4;length=4406	ENSXMAP00000000070	2.70777e-14	62/198(31.31)	78	ENSXMAG00000000073	zf-C2H2	Xiphophorus maculatus
transcript_16246 full_length_coverage=2;length=4430	ENSONIP00000022739	2.63294e-32	70/221(31.67)	107	ENSONIG00000018045	zf-C2H2	Oreochromis niloticus
transcript_16247 full_length_coverage=7;length=4369	ENSP00000215739	3.35989e-08	43/139(30.94)	60	ENSG00000099949	Others	Homo sapiens	LZTR1
transcript_16250 full_length_coverage=3;length=4457	ENSETEP00000009856	6.6909e-14	39/114(34.21)	78	ENSETEG00000012140	ZBTB	Echinops telfairi	ZBTB24
transcript_16256 full_length_coverage=2;length=4441	ENSCPOP00000012245	1.81608e-124	234/549(42.62)	414	ENSCPOG00000013601	MYB	Cavia porcellus	SMARCA1
transcript_16259 full_length_coverage=7;length=4378	ENSP00000307411	9.71498e-41	85/182(46.70)	166	ENSG00000078403	Others	Homo sapiens	MLLT10
transcript_16261 full_length_coverage=2;length=4451	FBpp0088384	5.39295e-23	49/109(44.95)	108	FBgn0005630	ZBTB	Drosophila melanogaster	lola
transcript_16286 full_length_coverage=10;length=4418	ENSDNOP00000002494	3.51886e-49	95/258(36.82)	183	ENSDNOG00000003219	zf-C2H2	Dasypus novemcinctus	LOC101428342
transcript_16292 full_length_coverage=2;length=4451	FBpp0085186	2.64884e-19	43/103(41.75)	95	FBgn0003870	ZBTB	Drosophila melanogaster	ttk
transcript_16295 full_length_coverage=3;length=4435	ENSOPRP00000009789	3.47776e-22	55/143(38.46)	99	ENSOPRG00000010732	TF_bZIP	Ochotona princeps	GULP1
transcript_16300 full_length_coverage=2;length=4448	ENSDARP00000125170	5.39178e-85	147/351(41.88)	288	ENSDARG00000088321	zf-C2H2	Danio rerio	si:dkey-54i3.4
transcript_16303 full_length_coverage=2;length=4449	ENSXETP00000043100	3.80339e-26	76/147(51.70)	115	ENSXETG00000019921	zf-GATA	Xenopus tropicalis	gatad2b
transcript_16330 full_length_coverage=3;length=4446	ENSACAP00000000957	3.27776e-45	126/277(45.49)	168	ENSACAG00000000947	TF_bZIP	Anolis carolinensis	CREM
transcript_16351 full_length_coverage=2;length=4449	ENSORLP00000012406	1.53578e-09	47/144(32.64)	63	ENSORLG00000009889	Homeobox	Oryzias latipes	lhx1b
transcript_16357 full_length_coverage=6;length=4351	ENSAMXP00000016075	9.78115e-31	112/414(27.05)	127	ENSAMXG00000015587	NCU-G1	Astyanax mexicanus	zgc:92308
transcript_16368 full_length_coverage=2;length=4438	ENSP00000220429	3.51709e-20	55/139(39.57)	96	ENSG00000104064	Others	Homo sapiens	GABPB1
transcript_16420 full_length_coverage=2;length=4429	FBpp0292053	6.64754e-15	35/40(87.50)	82	FBgn0261613	zf-C2H2	Drosophila melanogaster	Oaz
transcript_16425 full_length_coverage=5;length=4435	ENSAMXP00000007741	1.36831e-09	42/149(28.19)	62	ENSAMXG00000007534	TF_bZIP	Astyanax mexicanus
transcript_16431 full_length_coverage=6;length=4433	FBpp0076940	4.36423e-43	93/212(43.87)	165	FBgn0064123	GCNF-like	Drosophila melanogaster	stg1
transcript_16435 full_length_coverage=18;length=4341	ENSXETP00000043100	8.50057e-27	76/147(51.70)	117	ENSXETG00000019921	zf-GATA	Xenopus tropicalis	gatad2b
transcript_16436 full_length_coverage=2;length=4458	ENSTNIP00000021779	2.15852e-23	44/91(48.35)	108	ENSTNIG00000018605	Homeobox	Tetraodon nigroviridis	micall2a
transcript_16438 full_length_coverage=2;length=4438	ENSDARP00000106151	5.211e-96	118/224(52.68)	248	ENSDARG00000087442	zf-C2H2	Danio rerio	si:ch211-208f21.5
transcript_16439 full_length_coverage=3;length=4438	ENSCPOP00000012245	0	697/941(74.07)	1408	ENSCPOG00000013601	MYB	Cavia porcellus	SMARCA1
transcript_16442 full_length_coverage=3;length=4427	ENSONIP00000008862	4.32397e-12	57/178(32.02)	72	ENSONIG00000007023	RHD	Oreochromis niloticus	nfkb2
transcript_16449 full_length_coverage=4;length=4289	ENSLACP00000023071	1.06187e-09	33/103(32.04)	65	ENSLACG00000014574	CG-1	Latimeria chalumnae	CAMTA2
transcript_16451 full_length_coverage=18;length=4387	ENSRNOP00000066107	1.34028e-52	97/188(51.60)	185	ENSRNOG00000049956	CSD	Rattus norvegicus
transcript_16456 full_length_coverage=2;length=4434	ENSP00000263346	1.46016e-104	174/360(48.33)	350	ENSG00000141002	Others	Homo sapiens	TCF25
transcript_16459 full_length_coverage=2;length=4429	ENSP00000389536	6.81699e-37	89/183(48.63)	150	ENSG00000162613	Others	Homo sapiens	FUBP1
transcript_16462 full_length_coverage=2;length=4321	ENSXETP00000005100	2.10152e-07	42/111(37.84)	57	ENSXETG00000026376	HMG	Xenopus tropicalis	whsc1
transcript_16480 full_length_coverage=2;length=4435	FBpp0072535	5.03037e-27	50/123(40.65)	121	FBgn0025525	ZBTB	Drosophila melanogaster	bab2
transcript_16485 full_length_coverage=3;length=4417	ENSDARP00000100761	1.10999e-45	127/386(32.90)	174	ENSDARG00000089814	zf-C2H2	Danio rerio	LOC101886808
transcript_16490 full_length_coverage=2;length=4432	FBpp0085186	2.35721e-19	43/103(41.75)	96	FBgn0003870	ZBTB	Drosophila melanogaster	ttk
transcript_16497 full_length_coverage=10;length=4362	ENSPSIP00000017779	3.66137e-45	120/266(45.11)	168	ENSPSIG00000015762	TF_bZIP	Pelodiscus sinensis	CREM
transcript_16500 full_length_coverage=2;length=4434	ENSLOCP00000008806	1.08912e-53	130/257(50.58)	193	ENSLOCG00000007273	TF_bZIP	Lepisosteus oculatus	nde1 (1 of 2)
transcript_16511 full_length_coverage=29;length=4372	FBpp0085186	5.84694e-28	56/123(45.53)	124	FBgn0003870	ZBTB	Drosophila melanogaster	ttk
transcript_16524 full_length_coverage=5;length=4385	ENSTNIP00000022198	0	293/443(66.14)	649	ENSTNIG00000019008	THAP	Tetraodon nigroviridis	ppp5c
transcript_16530 full_length_coverage=6;length=4408	ENSMPUP00000000115	2.90425e-27	86/303(28.38)	118	ENSMPUG00000000119	bHLH	Mustela putoriusfuro	ILKAP
transcript_16535 full_length_coverage=38;length=4289	ENSONIP00000011705	0	379/874(43.36)	623	ENSONIG00000009309	CSD	Oreochromis niloticus	csde1
transcript_16539 full_length_coverage=15;length=4370	ENSTNIP00000021352	1.09741e-20	60/158(37.97)	100	ENSTNIG00000005314	ZBTB	Tetraodon nigroviridis	kifc1 (1 of 2)
transcript_16571 full_length_coverage=3;length=4422	ENSDARP00000122002	1.28016e-25	64/164(39.02)	107	ENSDARG00000092906	zf-C2H2	Danio rerio	BX255935.2
transcript_16603 full_length_coverage=2;length=4423	ENSLOCP00000015294	5.53758e-09	58/227(25.55)	62	ENSLOCG00000012413	RHD	Lepisosteus oculatus	nfkb2
transcript_16653 full_length_coverage=2;length=4421	Y41C4A.11	5.49804e-11	53/191(27.75)	67	WBGene00012757	zf-LITAF-like	Caenorhabditis elegans	Y41C4A.11
transcript_16657 full_length_coverage=5;length=4377	ENSTGUP00000003917	9.1176e-25	70/82(85.37)	104	ENSTGUG00000003811	HMG	Taeniopygia guttata	LOC100220078
transcript_16660 full_length_coverage=2;length=4428	ENSP00000220429	9.34759e-12	40/113(35.40)	70	ENSG00000104064	Others	Homo sapiens	GABPB1
transcript_16663 full_length_coverage=4;length=4411	ENSTNIP00000021352	4.2866e-15	55/148(37.16)	82	ENSTNIG00000005314	ZBTB	Tetraodon nigroviridis	kifc1 (1 of 2)
transcript_16687 full_length_coverage=3;length=4468	ENSMLUP00000005478	1.37879e-15	70/204(34.31)	84	ENSMLUG00000005986	RHD	Myotis lucifugus	NFKB1
transcript_16691 full_length_coverage=6;length=4397	ENSP00000219611	9.88173e-24	76/297(25.59)	110	ENSG00000103326	Others	Homo sapiens	CAPN15
transcript_16700 full_length_coverage=4;length=4407	ENSETEP00000009856	8.97079e-14	39/114(34.21)	77	ENSETEG00000012140	ZBTB	Echinops telfairi	ZBTB24
transcript_16703 full_length_coverage=3;length=4411	ENSECAP00000012301	7.09228e-63	110/174(63.22)	227	ENSECAG00000014668	zf-C2H2	Equus caballus	ZNF614
transcript_16705 full_length_coverage=2;length=4324	ENSP00000305071	7.53915e-15	52/137(37.96)	77	ENSG00000064490	Others	Homo sapiens	RFXANK
transcript_16715 full_length_coverage=3;length=4414	ENSDARP00000087908	3.56638e-45	114/301(37.87)	171	ENSDARG00000089537	zf-C2H2	Danio rerio	CABZ01079304.1
transcript_16718 full_length_coverage=9;length=4409	ENSMODP00000031933	1.77007e-115	189/413(45.76)	405	ENSMODG00000015487	MYB	Monodelphis domestica	EP400
transcript_16719 full_length_coverage=2;length=4415	ENSPMAP00000009956	1.14776e-76	133/264(50.38)	273	ENSPMAG00000009008	STAT	Petromyzon marinus	stat5.1
transcript_16726 full_length_coverage=4;length=4415	ENSDARP00000125170	1.7531e-114	175/325(53.85)	370	ENSDARG00000088321	zf-C2H2	Danio rerio	si:dkey-54i3.4
transcript_16730 full_length_coverage=78;length=4329	ENSCSAVP00000009633	2.74746e-48	88/117(75.21)	189	ENSCSAVG00000005655	ETS	Ciona savignyi
transcript_16769 full_length_coverage=2;length=4359	ENSCPOP00000012245	1.02287e-81	172/490(35.10)	292	ENSCPOG00000013601	MYB	Cavia porcellus	SMARCA1
transcript_16792 full_length_coverage=3;length=4409	FBpp0303470	2.63965e-19	39/59(66.10)	96	FBgn0003396	zf-C2H2	Drosophila melanogaster	shn
transcript_16799 full_length_coverage=22;length=4327	ENSACAP00000000957	6.36961e-46	132/282(46.81)	170	ENSACAG00000000947	TF_bZIP	Anolis carolinensis	CREM
transcript_16818 full_length_coverage=2;length=4407	ENSONIP00000008862	3.09803e-07	44/140(31.43)	56	ENSONIG00000007023	RHD	Oreochromis niloticus	nfkb2
transcript_16823 full_length_coverage=2;length=4367	ENSXETP00000043100	3.70883e-26	76/147(51.70)	115	ENSXETG00000019921	zf-GATA	Xenopus tropicalis	gatad2b
transcript_16840 full_length_coverage=2;length=4404	ENSTRUP00000040968	3.13271e-40	83/196(42.35)	157	ENSTRUG00000016020	THAP	Takifugu rubripes	ppp5c
transcript_16845 full_length_coverage=24;length=4339	FBpp0303470	2.57903e-19	39/59(66.10)	96	FBgn0003396	zf-C2H2	Drosophila melanogaster	shn
transcript_16854 full_length_coverage=2;length=4416	ENSFCAP00000024100	8.71927e-54	108/238(45.38)	197	ENSFCAG00000028758	zf-C2H2	Felis catus	SP4
transcript_16866 full_length_coverage=3;length=4403	ENSLOCP00000005768	4.66199e-23	101/377(26.79)	108	ENSLOCG00000004788	THAP	Lepisosteus oculatus	prkrirb
transcript_16899 full_length_coverage=4;length=4375	ENSXETP00000043100	3.71896e-26	76/147(51.70)	115	ENSXETG00000019921	zf-GATA	Xenopus tropicalis	gatad2b
transcript_16909 full_length_coverage=4;length=4404	ENSP00000307411	9.81902e-41	85/182(46.70)	166	ENSG00000078403	Others	Homo sapiens	MLLT10
transcript_16914 full_length_coverage=20;length=4386	ENSAMEP00000000830	2.68962e-15	43/125(34.40)	80	ENSAMEG00000000780	Homeobox	Ailuropoda melanoleuca	LHX6
transcript_16930 full_length_coverage=5;length=4393	ENSLACP00000002496	8.58838e-11	126/414(30.43)	68	ENSLACG00000002228	zf-NF-X1	Latimeria chalumnae	NFXL1
transcript_16949 full_length_coverage=4;length=4361	ENSPSIP00000017779	2.64218e-46	122/271(45.02)	171	ENSPSIG00000015762	TF_bZIP	Pelodiscus sinensis	CREM
transcript_16957 full_length_coverage=7;length=4285	ENSP00000220429	6.82774e-11	39/105(37.14)	67	ENSG00000104064	Others	Homo sapiens	GABPB1
transcript_16979 full_length_coverage=4;length=4400	ENSGACP00000022915	3.56136e-15	43/126(34.13)	80	ENSGACG00000017345	Homeobox	Gasterosteus aculeatus	lhx6
transcript_16997 full_length_coverage=8;length=4383	Y41C4A.11	1.08686e-10	53/191(27.75)	67	WBGene00012757	zf-LITAF-like	Caenorhabditis elegans	Y41C4A.11
transcript_17018 full_length_coverage=3;length=4392	FBpp0072538	4.92445e-19	39/99(39.39)	95	FBgn0004870	ZBTB	Drosophila melanogaster	bab1
transcript_17029 full_length_coverage=3;length=4416	ENSTNIP00000021352	8.22614e-10	50/133(37.59)	65	ENSTNIG00000005314	ZBTB	Tetraodon nigroviridis	kifc1 (1 of 2)
transcript_17044 full_length_coverage=16;length=4363	ENSMPUP00000000115	1.93214e-27	86/303(28.38)	119	ENSMPUG00000000119	bHLH	Mustela putoriusfuro	ILKAP
transcript_17113 full_length_coverage=2;length=4380	FBpp0088384	3.453e-29	53/110(48.18)	128	FBgn0005630	ZBTB	Drosophila melanogaster	lola
transcript_17133 full_length_coverage=2;length=4349	ENSP00000219611	1.90493e-26	98/322(30.43)	119	ENSG00000103326	Others	Homo sapiens	CAPN15
transcript_17170 full_length_coverage=6;length=4361	ENSDARP00000073973	2.4123e-10	33/64(51.56)	66	ENSDARG00000001940	MYB	Danio rerio	dnajc1
transcript_17178 full_length_coverage=5;length=4346	ENSFALP00000012378	3.67527e-07	40/126(31.75)	56	ENSFALG00000011851	ZBTB	Ficedula albicollis	ZBTB24
transcript_17196 full_length_coverage=58;length=4260	ENSP00000220429	6.91497e-08	39/128(30.47)	58	ENSG00000104064	Others	Homo sapiens	GABPB1
transcript_17200 full_length_coverage=2;length=4379	ENSLOCP00000008806	1.52316e-55	121/250(48.40)	198	ENSLOCG00000007273	TF_bZIP	Lepisosteus oculatus	nde1 (1 of 2)
transcript_17209 full_length_coverage=2;length=4381	ENSSARP00000009372	6.36813e-13	46/101(45.54)	74	ENSSARG00000010372	bHLH	Sorex araneus	MYC
transcript_17212 full_length_coverage=14;length=4366	FBpp0303398	1.12737e-62	123/205(60.00)	237	FBgn0262975	TF_bZIP	Drosophila melanogaster	cnc
transcript_17218 full_length_coverage=8;length=4367	ENSORLP00000012406	1.29343e-09	47/144(32.64)	63	ENSORLG00000009889	Homeobox	Oryzias latipes	lhx1b
transcript_17219 full_length_coverage=2;length=4355	ENSRNOP00000031057	1.9828e-14	64/194(32.99)	80	ENSRNOG00000022800	SAND	Rattus norvegicus	Sp140
transcript_17241 full_length_coverage=3;length=4375	ENSTNIP00000021352	9.96291e-15	88/320(27.50)	81	ENSTNIG00000005314	ZBTB	Tetraodon nigroviridis	kifc1 (1 of 2)
transcript_17243 full_length_coverage=2;length=4375	ENSTNIP00000005458	1.80204e-06	35/150(23.33)	53	ENSTNIG00000002892	zf-C2H2	Tetraodon nigroviridis	znf652
transcript_17244 full_length_coverage=11;length=4362	ENSLACP00000018524	3.59943e-12	75/252(29.76)	72	ENSLACG00000016308	RHD	Latimeria chalumnae	NFKB2
transcript_17248 full_length_coverage=2;length=4389	ENSP00000307411	9.68337e-41	85/182(46.70)	166	ENSG00000078403	Others	Homo sapiens	MLLT10
transcript_17249 full_length_coverage=4;length=4308	ENSTNIP00000021779	7.09227e-14	38/102(37.25)	78	ENSTNIG00000018605	Homeobox	Tetraodon nigroviridis	micall2a
transcript_17259 full_length_coverage=24;length=4319	ENSMPUP00000000115	2.82661e-27	86/303(28.38)	118	ENSMPUG00000000119	bHLH	Mustela putoriusfuro	ILKAP
transcript_17261 full_length_coverage=2;length=4362	ENSP00000220429	1.24669e-09	47/151(31.13)	63	ENSG00000104064	Others	Homo sapiens	GABPB1
transcript_17264 full_length_coverage=2;length=4365	FBpp0304816	1.69368e-21	29/60(48.33)	74	FBgn0264442	ZBTB	Drosophila melanogaster	ab
transcript_17278 full_length_coverage=2;length=4381	ENSACAP00000003167	4.00932e-14	37/77(48.05)	78	ENSACAG00000003200	AF-4	Anolis carolinensis	BRD3
transcript_17290 full_length_coverage=5;length=4366	ENSDARP00000069169	1.33339e-25	93/304(30.59)	116	ENSDARG00000052766	zf-C2H2	Danio rerio	EVI5L
transcript_17292 full_length_coverage=2;length=4374	FBpp0082986	1.11927e-27	93/174(53.45)	122	FBgn0011701	Homeobox	Drosophila melanogaster	repo
transcript_17319 full_length_coverage=2;length=4371	ENSDARP00000068201	4.53035e-22	88/297(29.63)	101	ENSDARG00000076067	zf-C2H2	Danio rerio	zgc:113389
transcript_17324 full_length_coverage=4;length=4342	ENSXETP00000036245	2.14582e-105	161/310(51.94)	343	ENSXETG00000016619	zf-C2H2	Xenopus tropicalis
transcript_17328 full_length_coverage=2;length=4369	ENSTNIP00000021352	3.10875e-27	107/352(30.40)	122	ENSTNIG00000005314	ZBTB	Tetraodon nigroviridis	kifc1 (1 of 2)
transcript_17336 full_length_coverage=7;length=4363	ENSLACP00000003071	1.43028e-10	67/223(30.04)	67	ENSLACG00000002751	RHD	Latimeria chalumnae	NFKB1
transcript_17346 full_length_coverage=2;length=4367	ENSLOCP00000008806	2.34297e-60	149/305(48.85)	212	ENSLOCG00000007273	TF_bZIP	Lepisosteus oculatus	nde1 (1 of 2)
transcript_17348 full_length_coverage=2;length=4366	ENSDARP00000109984	2.84814e-82	139/261(53.26)	284	ENSDARG00000045527	RXR-like	Danio rerio	nr2c1
transcript_17350 full_length_coverage=3;length=4367	ENSCAFP00000004588	1.19646e-13	52/195(26.67)	77	ENSCAFG00000003081	bHLH	Canis familiaris	PABPC4
transcript_17359 full_length_coverage=2;length=4375	ENSP00000220429	2.43251e-08	48/163(29.45)	59	ENSG00000104064	Others	Homo sapiens	GABPB1
transcript_17365 full_length_coverage=78;length=4291	ENSP00000220429	8.23872e-08	34/95(35.79)	57	ENSG00000104064	Others	Homo sapiens	GABPB1
transcript_17369 full_length_coverage=10;length=4361	FBpp0088384	5.8293e-29	53/108(49.07)	127	FBgn0005630	ZBTB	Drosophila melanogaster	lola
transcript_17372 full_length_coverage=4;length=4349	ENSAMXP00000000700	0	327/526(62.17)	629	ENSAMXG00000000658	zf-C2H2	Astyanax mexicanus	pcca
transcript_17383 full_length_coverage=2;length=4341	ENSTNIP00000021352	1.40786e-32	95/255(37.25)	139	ENSTNIG00000005314	ZBTB	Tetraodon nigroviridis	kifc1 (1 of 2)
transcript_17400 full_length_coverage=9;length=4329	ENSXETP00000043100	1.29837e-26	76/147(51.70)	117	ENSXETG00000019921	zf-GATA	Xenopus tropicalis	gatad2b
transcript_17418 full_length_coverage=7;length=4293	ENSP00000307411	3.2817e-40	85/182(46.70)	164	ENSG00000078403	Others	Homo sapiens	MLLT10
transcript_17420 full_length_coverage=9;length=4348	ENSDNOP00000028008	2.38432e-06	36/130(27.69)	53	ENSDNOG00000005811	bHLH	Dasypus novemcinctus	USF1
transcript_17422 full_length_coverage=5;length=4362	ENSAPLP00000009619	4.29835e-06	23/79(29.11)	50	ENSAPLG00000009912	RFX	Anas platyrhynchos
transcript_17436 full_length_coverage=13;length=4348	ENSAPLP00000005150	3.00973e-09	66/257(25.68)	63	ENSAPLG00000005557	HMG	Anas platyrhynchos	WDHD1
transcript_17445 full_length_coverage=2;length=4358	FBpp0088384	2.90456e-23	47/107(43.93)	108	FBgn0005630	ZBTB	Drosophila melanogaster	lola
transcript_17458 full_length_coverage=3;length=4341	ENSXETP00000043100	3.67843e-26	76/147(51.70)	115	ENSXETG00000019921	zf-GATA	Xenopus tropicalis	gatad2b
transcript_17465 full_length_coverage=8;length=4345	ENSMGAP00000005736	3.28953e-54	86/97(88.66)	191	ENSMGAG00000005794	zf-C2H2	Meleagris gallopavo	KLF6
transcript_17469 full_length_coverage=2;length=4356	ENSAMXP00000002509	2.43331e-11	40/124(32.26)	66	ENSAMXG00000002457	Homeobox	Astyanax mexicanus	lhx1b
transcript_17470 full_length_coverage=39;length=4282	ENSLOCP00000004624	1.2865e-09	40/119(33.61)	63	ENSLOCG00000003880	Homeobox	Lepisosteus oculatus	LHX3
transcript_17471 full_length_coverage=2;length=4364	ENSP00000219611	4.4226e-30	102/332(30.72)	131	ENSG00000103326	Others	Homo sapiens	CAPN15
transcript_17487 full_length_coverage=2;length=4363	ENSTGUP00000003917	1.04956e-24	70/82(85.37)	104	ENSTGUG00000003811	HMG	Taeniopygia guttata	LOC100220078
transcript_17499 full_length_coverage=2;length=4354	FBpp0073940	1.55137e-79	150/179(83.80)	268	FBgn0000611	Homeobox	Drosophila melanogaster	exd
transcript_17502 full_length_coverage=6;length=4346	ENSPSIP00000017779	3.64608e-45	120/266(45.11)	168	ENSPSIG00000015762	TF_bZIP	Pelodiscus sinensis	CREM
transcript_17503 full_length_coverage=4;length=4355	ENSSSCP00000005926	2.4652e-15	43/125(34.40)	80	ENSSSCG00000005530	Homeobox	Sus scrofa	LHX6
transcript_17510 full_length_coverage=4;length=4303	ENSORLP00000016644	1.70625e-156	250/444(56.31)	492	ENSORLG00000013283	zf-C2H2	Oryzias latipes
transcript_17518 full_length_coverage=60;length=4272	ENSTNIP00000014938	2.14678e-17	57/194(29.38)	89	ENSTNIG00000011978	P53	Tetraodon nigroviridis	tp73
transcript_17522 full_length_coverage=2;length=4360	ENSP00000220429	8.10487e-08	34/95(35.79)	57	ENSG00000104064	Others	Homo sapiens	GABPB1
transcript_17527 full_length_coverage=4;length=4316	ENSXMAP00000003571	0	284/410(69.27)	573	ENSXMAG00000003553	MH1	Xiphophorus maculatus	smad3b
transcript_17543 full_length_coverage=2;length=4367	ENSXMAP00000012200	5.86294e-31	109/367(29.70)	132	ENSXMAG00000012194	zf-C2H2	Xiphophorus maculatus
transcript_17555 full_length_coverage=49;length=4124	Y41C4A.11	1.10861e-86	127/290(43.79)	289	WBGene00012757	zf-LITAF-like	Caenorhabditis elegans	Y41C4A.11
transcript_17591 full_length_coverage=3;length=4353	FBpp0088384	1.04312e-20	44/110(40.00)	100	FBgn0005630	ZBTB	Drosophila melanogaster	lola
transcript_17593 full_length_coverage=3;length=4349	ENSTNIP00000021779	3.11194e-09	30/73(41.10)	63	ENSTNIG00000018605	Homeobox	Tetraodon nigroviridis	micall2a
transcript_17595 full_length_coverage=10;length=4229	ENSAMXP00000002509	9.10245e-12	40/124(32.26)	67	ENSAMXG00000002457	Homeobox	Astyanax mexicanus	lhx1b
transcript_17616 full_length_coverage=2;length=4358	ENSACAP00000010444	3.85731e-09	48/136(35.29)	63	ENSACAG00000010585	MBD	Anolis carolinensis	BAZ2B
transcript_17618 full_length_coverage=2;length=4367	ENSDARP00000104534	9.04763e-81	123/234(52.56)	270	ENSDARG00000088176	zf-C2H2	Danio rerio	CR388416.4
transcript_17648 full_length_coverage=19;length=4285	Y41C4A.11	1.05775e-10	53/191(27.75)	67	WBGene00012757	zf-LITAF-like	Caenorhabditis elegans	Y41C4A.11
transcript_17659 full_length_coverage=23;length=4252	ENSP00000389536	1.3267e-07	43/165(26.06)	57	ENSG00000162613	Others	Homo sapiens	FUBP1
transcript_17671 full_length_coverage=2;length=4325	ENSTNIP00000014938	2.18316e-17	57/194(29.38)	89	ENSTNIG00000011978	P53	Tetraodon nigroviridis	tp73
transcript_17700 full_length_coverage=6;length=4336	ENSACAP00000000957	2.73031e-45	126/277(45.49)	168	ENSACAG00000000947	TF_bZIP	Anolis carolinensis	CREM
transcript_17701 full_length_coverage=2;length=4259	ENSAMXP00000006581	6.59909e-146	118/258(45.74)	255	ENSAMXG00000006165	zf-GATA	Astyanax mexicanus	mta2
transcript_17730 full_length_coverage=2;length=4338	ENSGMOP00000014689	5.28496e-09	39/121(32.23)	61	ENSGMOG00000013733	Homeobox	Gadus morhua	lhx4
transcript_17743 full_length_coverage=2;length=4338	ENSACAP00000021257	1.43094e-23	51/70(72.86)	99	ENSACAG00000026711	TSC22	Anolis carolinensis	TSC22D3
transcript_17747 full_length_coverage=20;length=4286	FBpp0072538	4.4296e-29	53/110(48.18)	127	FBgn0004870	ZBTB	Drosophila melanogaster	bab1
transcript_17749 full_length_coverage=2;length=4286	FBpp0082400	1.62264e-26	54/66(81.82)	119	FBgn0024321	Homeobox	Drosophila melanogaster	NK7.1
transcript_17753 full_length_coverage=2;length=4322	ENSTNIP00000021352	4.7542e-07	31/74(41.89)	56	ENSTNIG00000005314	ZBTB	Tetraodon nigroviridis	kifc1 (1 of 2)
transcript_17754 full_length_coverage=3;length=4338	ENSONIP00000024795	5.28446e-137	240/566(42.40)	442	ENSONIG00000019700	THAP	Oreochromis niloticus	l3mbtl2
transcript_17760 full_length_coverage=2;length=4331	ENSTSYP00000002719	1.48353e-14	51/191(26.70)	80	ENSTSYG00000002987	zf-C2H2	Tarsius syrichta
transcript_17762 full_length_coverage=4;length=4331	ENSXETP00000043100	2.03035e-26	76/143(53.15)	116	ENSXETG00000019921	zf-GATA	Xenopus tropicalis	gatad2b
transcript_17766 full_length_coverage=2;length=4338	ENSONIP00000008862	2.21929e-09	78/279(27.96)	63	ENSONIG00000007023	RHD	Oreochromis niloticus	nfkb2
transcript_17795 full_length_coverage=2;length=4333	ENSTNIP00000021352	7.73421e-30	90/264(34.09)	130	ENSTNIG00000005314	ZBTB	Tetraodon nigroviridis	kifc1 (1 of 2)
transcript_17854 full_length_coverage=2;length=4281	ENSAPLP00000009619	4.21428e-06	23/79(29.11)	50	ENSAPLG00000009912	RFX	Anas platyrhynchos
transcript_17858 full_length_coverage=2;length=4328	ENSTNIP00000003333	8.66353e-06	36/136(26.47)	51	ENSTNIG00000001178	THAP	Tetraodon nigroviridis	zgc:153292
transcript_17866 full_length_coverage=3;length=4330	ENSAMXP00000014456	3.48104e-10	38/104(36.54)	65	ENSAMXG00000014049	Homeobox	Astyanax mexicanus	lhx5
transcript_17880 full_length_coverage=2;length=4328	ENSCSAVP00000009633	4.7001e-48	88/117(75.21)	188	ENSCSAVG00000005655	ETS	Ciona savignyi
transcript_17881 full_length_coverage=3;length=4307	ENSPMAP00000003115	4.54983e-67	121/271(44.65)	229	ENSPMAG00000002841	E2F	Petromyzon marinus	scgn
transcript_17898 full_length_coverage=2;length=4326	ENSOANP00000008073	5.39923e-26	70/131(53.44)	119	ENSOANG00000005084	Homeobox	Ornithorhynchus anatinus	ZFHX3
transcript_17919 full_length_coverage=4;length=4192	ENSTNIP00000021352	2.27291e-20	86/262(32.82)	99	ENSTNIG00000005314	ZBTB	Tetraodon nigroviridis	kifc1 (1 of 2)
transcript_17926 full_length_coverage=21;length=4310	ENSMGAP00000005736	3.25843e-54	86/97(88.66)	191	ENSMGAG00000005794	zf-C2H2	Meleagris gallopavo	KLF6
transcript_17994 full_length_coverage=6;length=4301	ENSTNIP00000021352	7.63596e-30	90/264(34.09)	130	ENSTNIG00000005314	ZBTB	Tetraodon nigroviridis	kifc1 (1 of 2)
transcript_17996 full_length_coverage=10;length=4313	ENSAMEP00000000830	2.63423e-15	43/125(34.40)	80	ENSAMEG00000000780	Homeobox	Ailuropoda melanoleuca	LHX6
transcript_18006 full_length_coverage=2;length=4322	ENSXETP00000043100	8.0694e-26	72/135(53.33)	114	ENSXETG00000019921	zf-GATA	Xenopus tropicalis	gatad2b
transcript_18010 full_length_coverage=1158;length=4096	ENSRNOP00000066107	1.26361e-13	56/168(33.33)	72	ENSRNOG00000049956	CSD	Rattus norvegicus
transcript_18015 full_length_coverage=2;length=4318	ENSXETP00000005100	1.33862e-14	51/154(33.12)	81	ENSXETG00000026376	HMG	Xenopus tropicalis	whsc1
transcript_18018 full_length_coverage=2;length=4322	ENSTGUP00000003917	8.99455e-25	70/82(85.37)	104	ENSTGUG00000003811	HMG	Taeniopygia guttata	LOC100220078
transcript_18026 full_length_coverage=4;length=4305	ENSTNIP00000022198	1.03268e-06	25/62(40.32)	55	ENSTNIG00000019008	THAP	Tetraodon nigroviridis	ppp5c
transcript_18029 full_length_coverage=4;length=4304	ENSXETP00000036245	1.3525e-84	102/197(51.78)	214	ENSXETG00000016619	zf-C2H2	Xenopus tropicalis
transcript_18034 full_length_coverage=14;length=4279	ENSOCUP00000003414	7.97376e-08	60/251(23.90)	58	ENSOCUG00000015389	TEA	Oryctolagus cuniculus	TEAD4
transcript_18050 full_length_coverage=2;length=4268	ENSSARP00000006359	1.00998e-18	41/109(37.61)	92	ENSSARG00000007014	TF_bZIP	Sorex araneus	CALCOCO2
transcript_18058 full_length_coverage=2;length=4272	ENSPCAP00000009714	2.70497e-64	108/198(54.55)	234	ENSPCAG00000010393	bHLH	Procavia capensis	MLXIPL
transcript_18068 full_length_coverage=2;length=4317	ENSDNOP00000024070	7.15257e-39	109/295(36.95)	156	ENSDNOG00000035782	Fork head	Dasypus novemcinctus	FAM20C
transcript_18070 full_length_coverage=5;length=4214	ENSDARP00000107309	6.17552e-31	82/244(33.61)	129	ENSDARG00000080016	zf-C2H2	Danio rerio	CABZ01032454.1
transcript_18073 full_length_coverage=3;length=4311	ENSORLP00000010690	9.67265e-51	165/428(38.55)	193	ENSORLG00000008508	bHLH	Oryzias latipes	tcf12
transcript_18074 full_length_coverage=3;length=4251	ENSONIP00000011705	0	380/875(43.43)	624	ENSONIG00000009309	CSD	Oreochromis niloticus	csde1
transcript_18077 full_length_coverage=2;length=4303	ENSTRUP00000040968	4.6511e-38	78/189(41.27)	156	ENSTRUG00000016020	THAP	Takifugu rubripes	ppp5c
transcript_18091 full_length_coverage=3;length=4312	ENSTGUP00000003727	2.54369e-09	53/219(24.20)	63	ENSTGUG00000003595	RHD	Taeniopygia guttata	NFKB1
transcript_18097 full_length_coverage=2;length=4314	ENSXMAP00000010258	4.84132e-43	101/242(41.74)	172	ENSXMAG00000010237	E2F	Xiphophorus maculatus	e2f8
transcript_18099 full_length_coverage=71;length=4269	ENSP00000220429	2.36235e-08	48/163(29.45)	59	ENSG00000104064	Others	Homo sapiens	GABPB1
transcript_18107 full_length_coverage=2;length=4318	ENSPMAP00000009956	6.77694e-157	249/445(55.96)	495	ENSPMAG00000009008	STAT	Petromyzon marinus	stat5.1
transcript_18120 full_length_coverage=3;length=4304	ENSP00000363792	1.09882e-08	39/114(34.21)	61	ENSG00000148513	Others	Homo sapiens	ANKRD30A
transcript_18133 full_length_coverage=8;length=4301	ENSP00000220429	8.25888e-08	34/95(35.79)	57	ENSG00000104064	Others	Homo sapiens	GABPB1
transcript_18139 full_length_coverage=14;length=4211	ENSMODP00000030635	1.65859e-80	155/352(44.03)	274	ENSMODG00000023596	zf-C2H2	Monodelphis domestica
transcript_18148 full_length_coverage=5;length=4289	ENSORLP00000001411	1.74078e-115	182/316(57.59)	370	ENSORLG00000001146	zf-C2H2	Oryzias latipes
transcript_18170 full_length_coverage=2;length=4311	Y41C4A.11	8.53279e-11	53/191(27.75)	67	WBGene00012757	zf-LITAF-like	Caenorhabditis elegans	Y41C4A.11
transcript_18175 full_length_coverage=2;length=4313	ENSTNIP00000005804	4.55696e-40	73/133(54.89)	161	ENSTNIG00000003222	zf-C2H2	Tetraodon nigroviridis	cdipt (2 of 2)
transcript_18186 full_length_coverage=5;length=4305	FBpp0085186	4.57656e-22	42/110(38.18)	105	FBgn0003870	ZBTB	Drosophila melanogaster	ttk
transcript_18227 full_length_coverage=7;length=4278	ENSCAFP00000004588	7.45628e-18	51/170(30.00)	90	ENSCAFG00000003081	bHLH	Canis familiaris	PABPC4
transcript_18240 full_length_coverage=2;length=4285	ENSDARP00000109576	0	274/466(58.80)	568	ENSDARG00000069796	zf-C2H2	Danio rerio	zgc:173573
transcript_18242 full_length_coverage=7;length=4220	FBpp0303551	2.58928e-78	146/214(68.22)	273	FBgn0011656	SRF	Drosophila melanogaster	Mef2
transcript_18249 full_length_coverage=2;length=4300	FBpp0297914	0	502/809(62.05)	1028	FBgn0031759	ARID	Drosophila melanogaster	lid
transcript_18258 full_length_coverage=3;length=4303	ENSAMXP00000013191	8.83383e-10	36/129(27.91)	65	ENSAMXG00000012825	zf-C2H2	Astyanax mexicanus	zeb2a
transcript_18262 full_length_coverage=5;length=4299	ENSCINP00000025072	2.70059e-08	24/46(52.17)	59	ENSCING00000013716	MBD	Ciona intestinalis	zf(cxxc)-4
transcript_18284 full_length_coverage=2;length=4297	FBpp0088384	2.08907e-28	58/113(51.33)	125	FBgn0005630	ZBTB	Drosophila melanogaster	lola
transcript_18291 full_length_coverage=7;length=4271	FBpp0303551	1.93498e-82	197/370(53.24)	285	FBgn0011656	SRF	Drosophila melanogaster	Mef2
transcript_18295 full_length_coverage=2;length=4297	ENSLOCP00000004624	4.58029e-09	40/119(33.61)	61	ENSLOCG00000003880	Homeobox	Lepisosteus oculatus	LHX3
transcript_18308 full_length_coverage=2;length=4309	FBpp0304816	3.37271e-26	49/110(44.55)	118	FBgn0264442	ZBTB	Drosophila melanogaster	ab
transcript_18317 full_length_coverage=2;length=4296	ENSP00000220429	1.51349e-09	47/152(30.92)	63	ENSG00000104064	Others	Homo sapiens	GABPB1
transcript_18322 full_length_coverage=16;length=4226	ENSORLP00000016644	3.46803e-145	236/429(55.01)	461	ENSORLG00000013283	zf-C2H2	Oryzias latipes
transcript_18332 full_length_coverage=8;length=4254	ENSPSIP00000017779	3.19688e-45	120/266(45.11)	168	ENSPSIG00000015762	TF_bZIP	Pelodiscus sinensis	CREM
transcript_18342 full_length_coverage=17;length=4257	ENSONIP00000008862	2.16706e-09	78/279(27.96)	63	ENSONIG00000007023	RHD	Oreochromis niloticus	nfkb2
transcript_18351 full_length_coverage=3;length=4292	ENSXMAP00000012200	3.805e-14	49/150(32.67)	78	ENSXMAG00000012194	zf-C2H2	Xiphophorus maculatus
transcript_18353 full_length_coverage=9;length=4286	ENSMPUP00000000115	2.79814e-27	86/303(28.38)	118	ENSMPUG00000000119	bHLH	Mustela putoriusfuro	ILKAP
transcript_18355 full_length_coverage=2;length=4294	ENSDARP00000111184	1.36599e-30	57/117(48.72)	123	ENSDARG00000087521	zf-C2H2	Danio rerio	CABZ01019476.1
transcript_18384 full_length_coverage=6;length=4271	ENSP00000355759	1.17441e-16	131/511(25.64)	87	ENSG00000143799	Others	Homo sapiens	PARP1
transcript_18392 full_length_coverage=2;length=4290	ENSP00000307411	9.33785e-41	85/182(46.70)	166	ENSG00000078403	Others	Homo sapiens	MLLT10
transcript_18408 full_length_coverage=2;length=4295	ENSPMAP00000003115	5.08935e-67	118/273(43.22)	229	ENSPMAG00000002841	E2F	Petromyzon marinus	scgn
transcript_18460 full_length_coverage=2;length=4185	ENSDARP00000109984	1.29901e-80	136/242(56.20)	279	ENSDARG00000045527	RXR-like	Danio rerio	nr2c1
transcript_18462 full_length_coverage=5;length=4273	FBpp0072894	3.86301e-32	70/138(50.72)	123	FBgn0052280	zf-LITAF-like	Drosophila melanogaster	CG32280
transcript_18474 full_length_coverage=3;length=4215	ENSCAFP00000004588	6.50515e-14	61/193(31.61)	78	ENSCAFG00000003081	bHLH	Canis familiaris	PABPC4
transcript_18523 full_length_coverage=4;length=4272	ENSPCAP00000006170	2.38605e-19	70/227(30.84)	96	ENSPCAG00000006545	HMG	Procavia capensis	WHSC1
transcript_18535 full_length_coverage=2;length=4281	ENSDARP00000109837	4.70085e-81	149/384(38.80)	275	ENSDARG00000090109	zf-C2H2	Danio rerio	BX649308.2
transcript_18542 full_length_coverage=2;length=4280	ENSPSIP00000007311	0	343/699(49.07)	686	ENSPSIG00000006591	HMG	Pelodiscus sinensis	WHSC1
transcript_18552 full_length_coverage=22;length=4209	ENSTNIP00000021352	3.66843e-15	55/148(37.16)	82	ENSTNIG00000005314	ZBTB	Tetraodon nigroviridis	kifc1 (1 of 2)
transcript_18573 full_length_coverage=3;length=4283	FBpp0082986	6.6103e-28	93/174(53.45)	122	FBgn0011701	Homeobox	Drosophila melanogaster	repo
transcript_18577 full_length_coverage=3;length=4272	ENSTRUP00000040968	9.34324e-30	73/183(39.89)	129	ENSTRUG00000016020	THAP	Takifugu rubripes	ppp5c
transcript_18578 full_length_coverage=9;length=4182	ENSTNIP00000020108	9.21285e-19	75/273(27.47)	94	ENSTNIG00000016985	Homeobox	Tetraodon nigroviridis	matn1
transcript_18581 full_length_coverage=10;length=4222	ENSFALP00000012378	5.23602e-08	41/126(32.54)	59	ENSFALG00000011851	ZBTB	Ficedula albicollis	ZBTB24
transcript_18592 full_length_coverage=14;length=4237	ENSGGOP00000025827	0	271/530(51.13)	560	ENSGGOG00000014447	zf-C2H2	Gorilla gorilla	ENSG00000170949
transcript_18599 full_length_coverage=2;length=4277	ENSMLUP00000008556	1.24716e-11	43/127(33.86)	68	ENSMLUG00000009388	Homeobox	Myotis lucifugus	LHX5
transcript_18641 full_length_coverage=3;length=4248	Y41C4A.11	1.04716e-10	53/191(27.75)	67	WBGene00012757	zf-LITAF-like	Caenorhabditis elegans	Y41C4A.11
transcript_18652 full_length_coverage=2;length=4274	ENSPMAP00000003115	3.64056e-67	121/271(44.65)	229	ENSPMAG00000002841	E2F	Petromyzon marinus	scgn
transcript_18659 full_length_coverage=5;length=4185	ENSDARP00000112591	1.39945e-80	132/310(42.58)	271	ENSDARG00000095517	zf-C2H2	Danio rerio	CU041364.1
transcript_18665 full_length_coverage=2;length=4273	ENSP00000220429	1.70051e-09	43/145(29.66)	63	ENSG00000104064	Others	Homo sapiens	GABPB1
transcript_18666 full_length_coverage=2;length=4257	ENSPMAP00000003115	1.65678e-65	120/281(42.70)	224	ENSPMAG00000002841	E2F	Petromyzon marinus	scgn
transcript_18667 full_length_coverage=2;length=4274	ENSMODP00000028058	4.91258e-60	112/245(45.71)	214	ENSMODG00000023053	zf-C2H2	Monodelphis domestica
transcript_18682 full_length_coverage=2;length=4274	ENSXETP00000005100	1.07849e-08	42/112(37.50)	61	ENSXETG00000026376	HMG	Xenopus tropicalis	whsc1
transcript_18700 full_length_coverage=2;length=4269	ENSAMXP00000013190	3.844e-121	212/435(48.74)	421	ENSAMXG00000012757	ARID	Astyanax mexicanus	kdm5c
transcript_18703 full_length_coverage=2;length=4275	FBpp0082400	1.49432e-26	54/66(81.82)	119	FBgn0024321	Homeobox	Drosophila melanogaster	NK7.1
transcript_18707 full_length_coverage=12;length=4264	ENSCAFP00000004588	2.77457e-13	51/174(29.31)	76	ENSCAFG00000003081	bHLH	Canis familiaris	PABPC4
transcript_18719 full_length_coverage=2;length=4267	ENSMLUP00000022615	1.07265e-65	131/318(41.19)	244	ENSMLUG00000029614	MYB	Myotis lucifugus	SMARCA1
transcript_18733 full_length_coverage=2;length=4261	ENSAPLP00000005150	2.95891e-09	66/257(25.68)	63	ENSAPLG00000005557	HMG	Anas platyrhynchos	WDHD1
transcript_18739 full_length_coverage=8;length=4261	FBpp0088384	7.68858e-28	61/146(41.78)	124	FBgn0005630	ZBTB	Drosophila melanogaster	lola
transcript_18747 full_length_coverage=2;length=4265	FBpp0304816	9.92364e-27	47/109(43.12)	120	FBgn0264442	ZBTB	Drosophila melanogaster	ab
transcript_18760 full_length_coverage=2;length=4266	ENSGMOP00000016547	9.48683e-49	76/127(59.84)	176	ENSGMOG00000015452	HMG	Gadus morhua	hmg20a
transcript_18768 full_length_coverage=2;length=4267	ENSMODP00000016615	8.95957e-56	140/503(27.83)	174	ENSMODG00000023426	zf-C2H2	Monodelphis domestica
transcript_18769 full_length_coverage=2;length=4269	ENSP00000363792	2.26822e-11	59/179(32.96)	70	ENSG00000148513	Others	Homo sapiens	ANKRD30A
transcript_18772 full_length_coverage=2;length=4264	FBpp0088543	1.21209e-61	144/295(48.81)	235	FBgn0261885	ARID	Drosophila melanogaster	osa
transcript_18777 full_length_coverage=5;length=4257	ENSLAFP00000005721	7.47713e-08	55/176(31.25)	58	ENSLAFG00000006805	RHD	Loxodonta africana	NFKB2
transcript_18799 full_length_coverage=3;length=4264	ENSMLUP00000013384	6.79689e-105	181/275(65.82)	341	ENSMLUG00000014707	E2F	Myotis lucifugus	TFDP2
transcript_18803 full_length_coverage=6;length=4256	ENSMUSP00000009099	0	324/469(69.08)	636	ENSMUSG00000021144	zf-GATA	Mus musculus	Mta1
transcript_18807 full_length_coverage=268;length=4054	ENSGMOP00000014689	4.0543e-09	39/121(32.23)	62	ENSGMOG00000013733	Homeobox	Gadus morhua	lhx4
transcript_18825 full_length_coverage=2;length=4260	ENSDARP00000111184	1.35402e-30	57/117(48.72)	123	ENSDARG00000087521	zf-C2H2	Danio rerio	CABZ01019476.1
transcript_18830 full_length_coverage=3;length=4260	Y41C4A.11	5.87832e-29	83/307(27.04)	122	WBGene00012757	zf-LITAF-like	Caenorhabditis elegans	Y41C4A.11
transcript_18831 full_length_coverage=2;length=4260	ENSXETP00000036245	3.96959e-110	164/274(59.85)	346	ENSXETG00000016619	zf-C2H2	Xenopus tropicalis
transcript_18848 full_length_coverage=2;length=4260	ENSMPUP00000000115	1.87104e-27	86/303(28.38)	119	ENSMPUG00000000119	bHLH	Mustela putoriusfuro	ILKAP
transcript_18879 full_length_coverage=5;length=4258	ENSP00000219611	4.24718e-30	102/332(30.72)	131	ENSG00000103326	Others	Homo sapiens	CAPN15
transcript_18885 full_length_coverage=2;length=4108	ENSCSAVP00000009633	1.90575e-48	88/117(75.21)	189	ENSCSAVG00000005655	ETS	Ciona savignyi
transcript_18891 full_length_coverage=3;length=4234	ENSTNIP00000021779	8.48757e-24	55/105(52.38)	109	ENSTNIG00000018605	Homeobox	Tetraodon nigroviridis	micall2a
transcript_18893 full_length_coverage=4;length=4229	ENSDARP00000108752	1.5078e-36	128/446(28.70)	148	ENSDARG00000087290	zf-C2H2	Danio rerio	si:ch211-202h22.10
transcript_18897 full_length_coverage=5;length=4247	ENSLOCP00000011883	0	371/436(85.09)	801	ENSLOCG00000009731	CSL	Lepisosteus oculatus	rbpjb
transcript_18909 full_length_coverage=2;length=4228	ENSTRUP00000039340	3.10065e-06	36/131(27.48)	53	ENSTRUG00000015390	HMG	Takifugu rubripes	wdhd1
transcript_18912 full_length_coverage=3;length=4253	ENSDARP00000115186	8.32252e-130	201/343(58.60)	409	ENSDARG00000094443	zf-C2H2	Danio rerio	CR356223.4
transcript_18924 full_length_coverage=2;length=4253	ENSOPRP00000009789	2.7169e-22	55/143(38.46)	99	ENSOPRG00000010732	TF_bZIP	Ochotona princeps	GULP1
transcript_18926 full_length_coverage=2;length=4256	ENSONIP00000008862	2.97119e-07	44/140(31.43)	56	ENSONIG00000007023	RHD	Oreochromis niloticus	nfkb2
transcript_18933 full_length_coverage=2;length=4238	FBpp0088384	8.03998e-29	53/108(49.07)	127	FBgn0005630	ZBTB	Drosophila melanogaster	lola
transcript_18934 full_length_coverage=2;length=4168	ENSACAP00000016233	7.5277e-126	188/441(42.63)	322	ENSACAG00000016465	MYB	Anolis carolinensis	TIMELESS
transcript_18946 full_length_coverage=5;length=4226	ENSDARP00000110541	1.5121e-21	63/202(31.19)	101	ENSDARG00000091505	zf-C2H2	Danio rerio	BX005448.2
transcript_18947 full_length_coverage=2;length=4254	ENSCPOP00000012245	0	404/536(75.37)	801	ENSCPOG00000013601	MYB	Cavia porcellus	SMARCA1
transcript_18977 full_length_coverage=6;length=4239	ENSRNOP00000066107	1.31302e-13	56/168(33.33)	72	ENSRNOG00000049956	CSD	Rattus norvegicus
transcript_18983 full_length_coverage=3;length=4234	ENSDARP00000093838	2.86912e-27	71/105(67.62)	115	ENSDARG00000042004	NF-YA	Danio rerio	nfya
transcript_18987 full_length_coverage=5;length=4241	ENSOCUP00000003414	4.53996e-07	75/299(25.08)	55	ENSOCUG00000015389	TEA	Oryctolagus cuniculus	TEAD4
transcript_18992 full_length_coverage=5;length=4239	ENSTNIP00000021779	2.02894e-25	52/108(48.15)	114	ENSTNIG00000018605	Homeobox	Tetraodon nigroviridis	micall2a
transcript_18996 full_length_coverage=3;length=4202	ENSONIP00000009893	4.30253e-06	37/142(26.06)	52	ENSONIG00000007848	zf-C2H2	Oreochromis niloticus	ZNF219
transcript_19001 full_length_coverage=7;length=4241	ENSORLP00000012406	1.31687e-09	47/144(32.64)	63	ENSORLG00000009889	Homeobox	Oryzias latipes	lhx1b
transcript_19009 full_length_coverage=2;length=4247	FBpp0088384	7.66419e-29	53/113(46.90)	127	FBgn0005630	ZBTB	Drosophila melanogaster	lola
transcript_19027 full_length_coverage=5;length=4246	ENSP00000410769	1.97781e-32	86/209(41.15)	126	ENSG00000169714	Others	Homo sapiens	CNBP
transcript_19031 full_length_coverage=2;length=4246	ENSORLP00000001411	7.89814e-112	178/307(57.98)	360	ENSORLG00000001146	zf-C2H2	Oryzias latipes
transcript_19037 full_length_coverage=3;length=4224	ENSP00000380293	5.95255e-54	185/589(31.41)	207	ENSG00000213973	zf-C2H2	Homo sapiens	ZNF99
transcript_19056 full_length_coverage=7;length=4237	ENSPSIP00000017779	3.18311e-45	120/266(45.11)	168	ENSPSIG00000015762	TF_bZIP	Pelodiscus sinensis	CREM
transcript_19057 full_length_coverage=3;length=4238	ENSACAP00000000957	3.46902e-45	132/282(46.81)	168	ENSACAG00000000947	TF_bZIP	Anolis carolinensis	CREM
transcript_19061 full_length_coverage=5;length=4192	ENSONIP00000011705	0	379/874(43.36)	623	ENSONIG00000009309	CSD	Oreochromis niloticus	csde1
transcript_19082 full_length_coverage=37;length=4186	ENSCAFP00000004588	2.71222e-13	51/174(29.31)	76	ENSCAFG00000003081	bHLH	Canis familiaris	PABPC4
transcript_19086 full_length_coverage=2;length=4236	ENSP00000307411	2.90904e-28	77/201(38.31)	125	ENSG00000078403	Others	Homo sapiens	MLLT10
transcript_19087 full_length_coverage=3;length=4242	ENSACAP00000008599	4.72157e-35	107/313(34.19)	139	ENSACAG00000008761	E2F	Anolis carolinensis	E2F1
transcript_19088 full_length_coverage=3;length=4243	ENSORLP00000012406	1.25033e-09	47/144(32.64)	63	ENSORLG00000009889	Homeobox	Oryzias latipes	lhx1b
transcript_19089 full_length_coverage=2;length=4209	ENSGACP00000017982	2.29832e-06	24/69(34.78)	53	ENSGACG00000013602	THAP	Gasterosteus aculeatus	zgc:153292
transcript_19100 full_length_coverage=7;length=4238	ENSMUSP00000009099	0	324/469(69.08)	636	ENSMUSG00000021144	zf-GATA	Mus musculus	Mta1
transcript_19101 full_length_coverage=3;length=4241	FBpp0072535	2.02729e-33	63/120(52.50)	142	FBgn0025525	ZBTB	Drosophila melanogaster	bab2
transcript_19121 full_length_coverage=2;length=4241	ENSTNIP00000021779	8.35255e-08	29/65(44.62)	58	ENSTNIG00000018605	Homeobox	Tetraodon nigroviridis	micall2a
transcript_19135 full_length_coverage=3;length=4239	ENSLACP00000008976	4.17033e-08	41/147(27.89)	58	ENSLACG00000007926	SAND	Latimeria chalumnae	SP140
transcript_19138 full_length_coverage=2;length=4241	ENSMODP00000015403	5.26489e-95	179/432(41.44)	318	ENSMODG00000012298	zf-C2H2	Monodelphis domestica
transcript_19142 full_length_coverage=3;length=4242	ENSFALP00000001409	3.22682e-13	34/62(54.84)	75	ENSFALG00000001349	zf-C2HC	Ficedula albicollis
transcript_19153 full_length_coverage=2;length=4163	ENSDARP00000125332	4.72452e-76	83/184(45.11)	174	ENSDARG00000090840	zf-C2H2	Danio rerio	si:ch211-209p16.2
transcript_19191 full_length_coverage=12;length=4162	ENSORLP00000012406	1.41869e-09	47/144(32.64)	63	ENSORLG00000009889	Homeobox	Oryzias latipes	lhx1b
transcript_19201 full_length_coverage=2;length=4218	ENSRNOP00000066107	8.43314e-14	56/168(33.33)	73	ENSRNOG00000049956	CSD	Rattus norvegicus
transcript_19219 full_length_coverage=3;length=4235	ENSTRUP00000021947	2.63119e-72	136/350(38.86)	257	ENSTRUG00000008738	Homeobox	Takifugu rubripes	CHRNA1B
transcript_19243 full_length_coverage=10;length=4217	ENSONIP00000008862	4.27961e-12	57/178(32.02)	72	ENSONIG00000007023	RHD	Oreochromis niloticus	nfkb2
transcript_19268 full_length_coverage=2;length=4230	ENSP00000305071	4.34037e-07	39/116(33.62)	54	ENSG00000064490	Others	Homo sapiens	RFXANK
transcript_19269 full_length_coverage=4;length=4229	ENSAMXP00000002509	1.91351e-11	40/124(32.26)	67	ENSAMXG00000002457	Homeobox	Astyanax mexicanus	lhx1b
transcript_19270 full_length_coverage=2;length=4231	FBpp0304816	3.02409e-41	71/110(64.55)	166	FBgn0264442	ZBTB	Drosophila melanogaster	ab
transcript_19288 full_length_coverage=3;length=4232	ENSAPLP00000003887	1.42334e-31	77/121(63.64)	122	ENSAPLG00000004386	TF_bZIP	Anas platyrhynchos
transcript_19291 full_length_coverage=4;length=4223	ENSLOCP00000004624	1.07889e-08	40/119(33.61)	60	ENSLOCG00000003880	Homeobox	Lepisosteus oculatus	LHX3
transcript_19303 full_length_coverage=2;length=4194	Y41C4A.11	1.0304e-10	53/191(27.75)	67	WBGene00012757	zf-LITAF-like	Caenorhabditis elegans	Y41C4A.11
transcript_19305 full_length_coverage=2;length=4231	ENSAPLP00000005150	2.91125e-09	66/257(25.68)	63	ENSAPLG00000005557	HMG	Anas platyrhynchos	WDHD1
transcript_19316 full_length_coverage=6;length=4197	ENSSARP00000006359	9.3646e-19	41/109(37.61)	92	ENSSARG00000007014	TF_bZIP	Sorex araneus	CALCOCO2
transcript_19320 full_length_coverage=3;length=4227	FBpp0072535	3.15741e-28	47/108(43.52)	125	FBgn0025525	ZBTB	Drosophila melanogaster	bab2
transcript_19322 full_length_coverage=2;length=4150	Y41C4A.11	5.76414e-25	78/281(27.76)	110	WBGene00012757	zf-LITAF-like	Caenorhabditis elegans	Y41C4A.11
transcript_19335 full_length_coverage=2;length=4226	FBpp0082986	6.83686e-28	93/174(53.45)	122	FBgn0011701	Homeobox	Drosophila melanogaster	repo
transcript_19338 full_length_coverage=2;length=4227	ENSCPOP00000012245	2.69849e-122	226/528(42.80)	407	ENSCPOG00000013601	MYB	Cavia porcellus	SMARCA1
transcript_19340 full_length_coverage=126;length=4146	FBpp0072894	5.81274e-33	62/104(59.62)	125	FBgn0052280	zf-LITAF-like	Drosophila melanogaster	CG32280
transcript_19356 full_length_coverage=2;length=4190	ENSLOCP00000004624	3.56835e-09	40/119(33.61)	62	ENSLOCG00000003880	Homeobox	Lepisosteus oculatus	LHX3
transcript_19383 full_length_coverage=4;length=4189	ENSDNOP00000018966	6.40314e-08	33/69(47.83)	55	ENSDNOG00000044236	TF_bZIP	Dasypus novemcinctus	LOC101439313
transcript_19387 full_length_coverage=4;length=4212	ENSAMXP00000027176	7.06537e-99	187/300(62.33)	322	ENSAMXG00000026471	Pou	Astyanax mexicanus	POU3F4
transcript_19391 full_length_coverage=22;length=4193	ENSMPUP00000000115	2.71791e-27	86/303(28.38)	118	ENSMPUG00000000119	bHLH	Mustela putoriusfuro	ILKAP
transcript_19397 full_length_coverage=19;length=4014	FBpp0297726	4.07223e-153	231/357(64.71)	500	FBgn0000568	THR-like	Drosophila melanogaster	Eip75B
transcript_19414 full_length_coverage=2;length=4221	ENSP00000263346	5.36077e-146	244/547(44.61)	461	ENSG00000141002	Others	Homo sapiens	TCF25
transcript_19422 full_length_coverage=3;length=4221	FBpp0078280	6.10562e-09	28/72(38.89)	62	FBgn0037379	zf-C2H2	Drosophila melanogaster	CG10979
transcript_19425 full_length_coverage=71;length=4077	ENSLOCP00000004527	4.25e-46	98/305(32.13)	173	ENSLOCG00000003795	zf-GAGA	Lepisosteus oculatus	rnft1
transcript_19440 full_length_coverage=7;length=4174	ENSGALP00000010110	8.8351e-79	139/310(44.84)	290	ENSGALG00000006264	HMG	Gallus gallus	KMT2C
transcript_19452 full_length_coverage=4;length=4214	ENSDARP00000001250	1.63767e-77	151/347(43.52)	278	ENSDARG00000000476	HMG	Danio rerio	pms1
transcript_19457 full_length_coverage=3;length=4221	FBpp0088384	5.71886e-24	48/110(43.64)	111	FBgn0005630	ZBTB	Drosophila melanogaster	lola
transcript_19470 full_length_coverage=2;length=4206	ENSCPOP00000012245	2.95891e-125	234/549(42.62)	415	ENSCPOG00000013601	MYB	Cavia porcellus	SMARCA1
transcript_19472 full_length_coverage=2;length=4212	ENSXETP00000036245	1.32088e-84	102/197(51.78)	214	ENSXETG00000016619	zf-C2H2	Xenopus tropicalis
transcript_19473 full_length_coverage=5;length=4028	ENSTNIP00000021779	1.88525e-25	52/108(48.15)	114	ENSTNIG00000018605	Homeobox	Tetraodon nigroviridis	micall2a
transcript_19483 full_length_coverage=3;length=4219	ENSTNIP00000021352	6.72845e-08	38/90(42.22)	58	ENSTNIG00000005314	ZBTB	Tetraodon nigroviridis	kifc1 (1 of 2)
transcript_19499 full_length_coverage=2;length=4218	ENSPMAP00000003115	4.94338e-66	119/283(42.05)	226	ENSPMAG00000002841	E2F	Petromyzon marinus	scgn
transcript_19526 full_length_coverage=2;length=4212	ENSACAP00000003167	2.67894e-08	35/78(44.87)	60	ENSACAG00000003200	AF-4	Anolis carolinensis	BRD3
transcript_19533 full_length_coverage=2;length=4214	ENSTNIP00000021779	1.42066e-07	26/55(47.27)	57	ENSTNIG00000018605	Homeobox	Tetraodon nigroviridis	micall2a
transcript_19557 full_length_coverage=2;length=4209	ENSCAFP00000004588	1.61945e-17	52/173(30.06)	90	ENSCAFG00000003081	bHLH	Canis familiaris	PABPC4
transcript_19564 full_length_coverage=2;length=4200	ENSTNIP00000015833	2.59609e-108	186/394(47.21)	352	ENSTNIG00000012858	zf-C2HC	Tetraodon nigroviridis	kat7
transcript_19572 full_length_coverage=5;length=4187	ENSP00000389536	7.80415e-07	34/124(27.42)	55	ENSG00000162613	Others	Homo sapiens	FUBP1
transcript_19575 full_length_coverage=2;length=4212	ENSORLP00000016644	4.97481e-126	211/373(56.57)	410	ENSORLG00000013283	zf-C2H2	Oryzias latipes
transcript_19580 full_length_coverage=8;length=4189	ENSDARP00000100606	5.03447e-129	264/691(38.21)	420	ENSDARG00000079749	zf-C2H2	Danio rerio	znf341
transcript_19600 full_length_coverage=25;length=4158	ENSOCUP00000003414	8.98509e-10	76/261(29.12)	64	ENSOCUG00000015389	TEA	Oryctolagus cuniculus	TEAD4
transcript_19609 full_length_coverage=3;length=4171	ENSAMEP00000014613	1.2956e-09	29/63(46.03)	64	ENSAMEG00000013874	zf-BED	Ailuropoda melanoleuca	SCAND3
transcript_19635 full_length_coverage=2;length=4190	ENSACAP00000017594	4.22474e-09	30/70(42.86)	60	ENSACAG00000017867	zf-MIZ	Anolis carolinensis	RNF138
transcript_19637 full_length_coverage=9;length=4199	ENSLOCP00000004624	4.45588e-09	40/119(33.61)	61	ENSLOCG00000003880	Homeobox	Lepisosteus oculatus	LHX3
transcript_19646 full_length_coverage=13;length=4170	FBpp0072538	4.2381e-29	53/110(48.18)	127	FBgn0004870	ZBTB	Drosophila melanogaster	bab1
transcript_19651 full_length_coverage=2;length=4206	ENSAPLP00000003887	1.2344e-31	77/121(63.64)	122	ENSAPLG00000004386	TF_bZIP	Anas platyrhynchos
transcript_19672 full_length_coverage=2;length=4203	ENSGMOP00000008570	1.41339e-09	47/144(32.64)	63	ENSGMOG00000008005	Homeobox	Gadus morhua	lmx1ba
transcript_19690 full_length_coverage=2;length=4204	ENSSARP00000002928	9.16786e-21	40/70(57.14)	92	ENSSARG00000003259	ETS	Sorex araneus	EHF
transcript_19712 full_length_coverage=21;length=4122	ENSDARP00000093838	2.77605e-27	71/105(67.62)	115	ENSDARG00000042004	NF-YA	Danio rerio	nfya
transcript_19713 full_length_coverage=2;length=4196	ENSONIP00000008135	2.6518e-31	79/205(38.54)	135	ENSONIG00000006454	MBD	Oreochromis niloticus	setdb1a
transcript_19732 full_length_coverage=3;length=4196	ENSLOCP00000008806	2.1229e-60	143/281(50.89)	212	ENSLOCG00000007273	TF_bZIP	Lepisosteus oculatus	nde1 (1 of 2)
transcript_19738 full_length_coverage=2;length=4195	ENSLACP00000008976	4.29751e-23	56/167(33.53)	105	ENSLACG00000007926	SAND	Latimeria chalumnae	SP140
transcript_19751 full_length_coverage=14;length=4152	ENSDARP00000107309	7.29652e-31	82/244(33.61)	129	ENSDARG00000080016	zf-C2H2	Danio rerio	CABZ01032454.1
transcript_19760 full_length_coverage=2;length=4200	ENSLOCP00000004527	4.42116e-46	98/305(32.13)	173	ENSLOCG00000003795	zf-GAGA	Lepisosteus oculatus	rnft1
transcript_19811 full_length_coverage=5;length=4164	ENSSSCP00000011271	3.69485e-07	59/223(26.46)	56	ENSSSCG00000010580	RHD	Sus scrofa	NFKB2_TV2
transcript_19814 full_length_coverage=2;length=4194	ENSGACP00000019990	1.69016e-38	82/137(59.85)	147	ENSGACG00000015160	Homeobox	Gasterosteus aculeatus	mnx2a
transcript_19823 full_length_coverage=3;length=4189	ENSPSIP00000000275	2.07999e-25	100/375(26.67)	114	ENSPSIG00000000275	zf-C2H2	Pelodiscus sinensis
transcript_19857 full_length_coverage=2;length=4186	ENSACAP00000000957	6.78954e-46	132/282(46.81)	170	ENSACAG00000000947	TF_bZIP	Anolis carolinensis	CREM
transcript_19861 full_length_coverage=2;length=4188	ENSXETP00000024697	1.57236e-161	242/457(52.95)	504	ENSXETG00000015069	zf-C2H2	Xenopus tropicalis	XB-GENE-5795369
transcript_19864 full_length_coverage=3;length=4186	ENSCPOP00000012245	1.94966e-96	203/555(36.58)	335	ENSCPOG00000013601	MYB	Cavia porcellus	SMARCA1
transcript_19868 full_length_coverage=5;length=4183	ENSOCUP00000003414	1.04819e-07	59/222(26.58)	57	ENSOCUG00000015389	TEA	Oryctolagus cuniculus	TEAD4
transcript_19872 full_length_coverage=3;length=4177	ENSSARP00000002928	9.09729e-21	40/70(57.14)	92	ENSSARG00000003259	ETS	Sorex araneus	EHF
transcript_19881 full_length_coverage=4;length=4171	ENSAMXP00000020251	1.88465e-19	70/238(29.41)	97	ENSAMXG00000019655	zf-C2H2	Astyanax mexicanus	znf827
transcript_19882 full_length_coverage=3;length=4195	ENSXETP00000003337	1.47459e-09	27/48(56.25)	63	ENSXETG00000014242	MBD	Xenopus tropicalis	mecp2
transcript_19883 full_length_coverage=5;length=4176	ENSDARP00000109609	3.3554e-63	110/216(50.93)	221	ENSDARG00000088640	zf-C2H2	Danio rerio	LOC101884739
transcript_19889 full_length_coverage=568;length=4006	ENSCSAVP00000005859	5.45348e-09	32/70(45.71)	62	ENSCSAVG00000003498	MYB	Ciona savignyi	CSA.10456
transcript_19906 full_length_coverage=7;length=4102	ENSSARP00000006359	9.09785e-19	41/109(37.61)	92	ENSSARG00000007014	TF_bZIP	Sorex araneus	CALCOCO2
transcript_19930 full_length_coverage=6;length=4173	ENSAMXP00000007741	1.23819e-08	34/120(28.33)	58	ENSAMXG00000007534	TF_bZIP	Astyanax mexicanus
transcript_19937 full_length_coverage=2;length=4182	ENSLOCP00000005768	4.32459e-23	101/377(26.79)	108	ENSLOCG00000004788	THAP	Lepisosteus oculatus	prkrirb
transcript_19941 full_length_coverage=6;length=4152	ENSACAP00000021257	1.33188e-22	50/71(70.42)	96	ENSACAG00000026711	TSC22	Anolis carolinensis	TSC22D3
transcript_19945 full_length_coverage=3;length=4178	ENSGMOP00000014689	1.06737e-08	39/121(32.23)	60	ENSGMOG00000013733	Homeobox	Gadus morhua	lhx4
transcript_19955 full_length_coverage=2;length=4181	ENSLACP00000002496	8.07419e-11	126/414(30.43)	68	ENSLACG00000002228	zf-NF-X1	Latimeria chalumnae	NFXL1
transcript_19963 full_length_coverage=3;length=4179	ENSAMXP00000013191	8.52355e-10	36/129(27.91)	65	ENSAMXG00000012825	zf-C2H2	Astyanax mexicanus	zeb2a
transcript_19969 full_length_coverage=2;length=4174	ENSP00000389536	9.31538e-41	115/282(40.78)	162	ENSG00000162613	Others	Homo sapiens	FUBP1
transcript_19972 full_length_coverage=5;length=4176	ENSXETP00000024697	5.29347e-176	226/418(54.07)	486	ENSXETG00000015069	zf-C2H2	Xenopus tropicalis	XB-GENE-5795369
transcript_19974 full_length_coverage=2;length=4168	FBpp0088384	3.18328e-29	53/110(48.18)	128	FBgn0005630	ZBTB	Drosophila melanogaster	lola
transcript_19975 full_length_coverage=4;length=4161	FBpp0088384	1.62246e-19	48/111(43.24)	96	FBgn0005630	ZBTB	Drosophila melanogaster	lola
transcript_19985 full_length_coverage=2;length=4183	ENSLOCP00000020687	5.2786e-28	55/124(44.35)	122	ENSLOCG00000016739	zf-C2H2	Lepisosteus oculatus	znf513
transcript_20007 full_length_coverage=2;length=4175	ENSLOCP00000004624	5.86141e-09	40/119(33.61)	61	ENSLOCG00000003880	Homeobox	Lepisosteus oculatus	LHX3
transcript_20027 full_length_coverage=18;length=4094	ENSAPLP00000003887	1.17665e-31	77/121(63.64)	122	ENSAPLG00000004386	TF_bZIP	Anas platyrhynchos
transcript_20041 full_length_coverage=2;length=4172	ENSACAP00000003167	2.62663e-08	35/78(44.87)	60	ENSACAG00000003200	AF-4	Anolis carolinensis	BRD3
transcript_20042 full_length_coverage=3;length=4164	FBpp0072535	1.97189e-26	47/106(44.34)	119	FBgn0025525	ZBTB	Drosophila melanogaster	bab2
transcript_20053 full_length_coverage=22;length=3994	ENSORLP00000010690	7.33589e-55	152/352(43.18)	206	ENSORLG00000008508	bHLH	Oryzias latipes	tcf12
transcript_20056 full_length_coverage=2;length=4174	ENSTNIP00000021352	1.05406e-14	88/320(27.50)	81	ENSTNIG00000005314	ZBTB	Tetraodon nigroviridis	kifc1 (1 of 2)
transcript_20064 full_length_coverage=3;length=4194	ENSTGUP00000003917	9.96475e-25	70/82(85.37)	104	ENSTGUG00000003811	HMG	Taeniopygia guttata	LOC100220078
transcript_20068 full_length_coverage=5;length=4163	ENSPSIP00000014092	2.65769e-17	60/196(30.61)	88	ENSPSIG00000012650	zf-C2H2	Pelodiscus sinensis
transcript_20086 full_length_coverage=3;length=4159	FBpp0303551	1.66442e-82	197/370(53.24)	285	FBgn0011656	SRF	Drosophila melanogaster	Mef2
transcript_20106 full_length_coverage=2;length=4166	ENSMPUP00000000115	2.69462e-27	86/303(28.38)	118	ENSMPUG00000000119	bHLH	Mustela putoriusfuro	ILKAP
transcript_20112 full_length_coverage=4;length=4164	Y41C4A.11	1.02246e-10	53/191(27.75)	67	WBGene00012757	zf-LITAF-like	Caenorhabditis elegans	Y41C4A.11
transcript_20119 full_length_coverage=4;length=4162	ENSP00000355759	3.93084e-14	47/136(34.56)	79	ENSG00000143799	Others	Homo sapiens	PARP1
transcript_20122 full_length_coverage=2;length=4130	ENSOCUP00000003414	1.82141e-08	47/185(25.41)	60	ENSOCUG00000015389	TEA	Oryctolagus cuniculus	TEAD4
transcript_20128 full_length_coverage=3;length=4147	ENSPVAP00000012730	4.6151e-14	38/120(31.67)	74	ENSPVAG00000013496	THAP	Pteropus vampyrus	THAP1
transcript_20142 full_length_coverage=6;length=4001	ENSTNIP00000021779	3.28468e-25	53/108(49.07)	114	ENSTNIG00000018605	Homeobox	Tetraodon nigroviridis	micall2a
transcript_20177 full_length_coverage=16;length=4067	ENSTBEP00000014930	6.67259e-25	52/116(44.83)	104	ENSTBEG00000017192	zf-C2H2	Tupaia belangeri
transcript_20182 full_length_coverage=3;length=4165	ENSRNOP00000066107	1.4028e-51	98/189(51.85)	182	ENSRNOG00000049956	CSD	Rattus norvegicus
transcript_20183 full_length_coverage=3;length=4162	Y41C4A.11	1.0207e-10	53/191(27.75)	67	WBGene00012757	zf-LITAF-like	Caenorhabditis elegans	Y41C4A.11
transcript_20184 full_length_coverage=2;length=4094	ENSONIP00000008862	2.83689e-07	44/140(31.43)	56	ENSONIG00000007023	RHD	Oreochromis niloticus	nfkb2
transcript_20186 full_length_coverage=2;length=4111	ENSACAP00000000957	6.64037e-46	132/282(46.81)	170	ENSACAG00000000947	TF_bZIP	Anolis carolinensis	CREM
transcript_20187 full_length_coverage=2;length=4163	ENSMODP00000015947	2.23387e-07	33/103(32.04)	55	ENSMODG00000012746	Homeobox	Monodelphis domestica	LHX9
transcript_20195 full_length_coverage=2;length=4163	ENSDNOP00000028008	2.26472e-06	36/130(27.69)	53	ENSDNOG00000005811	bHLH	Dasypus novemcinctus	USF1
transcript_20198 full_length_coverage=2;length=4160	ENSTNIP00000021779	8.16283e-08	29/65(44.62)	58	ENSTNIG00000018605	Homeobox	Tetraodon nigroviridis	micall2a
transcript_20271 full_length_coverage=72;length=4059	ENSMPUP00000000115	1.75407e-27	86/303(28.38)	119	ENSMPUG00000000119	bHLH	Mustela putoriusfuro	ILKAP
transcript_20277 full_length_coverage=2;length=4158	ENSDARP00000069169	0	344/678(50.74)	623	ENSDARG00000052766	zf-C2H2	Danio rerio	EVI5L
transcript_20285 full_length_coverage=2;length=4158	ENSGACP00000011597	1.09583e-41	85/156(54.49)	164	ENSGACG00000008790	bHLH	Gasterosteus aculeatus	MNT (1 of 2)
transcript_20318 full_length_coverage=6;length=4146	ENSXMAP00000000208	2.63995e-17	76/218(34.86)	89	ENSXMAG00000000193	RHD	Xiphophorus maculatus	nfkb2
transcript_20324 full_length_coverage=45;length=4099	ENSMMUP00000040371	0	700/1295(54.05)	1392	ENSMMUG00000013653	ARID	Macaca mulatta	KDM5A
transcript_20336 full_length_coverage=4;length=4137	ENSLOCP00000004624	5.59656e-09	40/119(33.61)	61	ENSLOCG00000003880	Homeobox	Lepisosteus oculatus	LHX3
transcript_20351 full_length_coverage=2;length=4160	ENSGMOP00000014689	3.44695e-09	39/121(32.23)	62	ENSGMOG00000013733	Homeobox	Gadus morhua	lhx4
transcript_20377 full_length_coverage=2;length=4152	Y41C4A.11	1.01805e-10	53/191(27.75)	67	WBGene00012757	zf-LITAF-like	Caenorhabditis elegans	Y41C4A.11
transcript_20446 full_length_coverage=2;length=4149	ENSORLP00000016644	9.72068e-166	256/423(60.52)	515	ENSORLG00000013283	zf-C2H2	Oryzias latipes
transcript_20447 full_length_coverage=2;length=4143	ENSP00000219611	6.48085e-24	76/297(25.59)	111	ENSG00000103326	Others	Homo sapiens	CAPN15
transcript_20450 full_length_coverage=3;length=4102	ENSTNIP00000005804	1.33254e-11	32/71(45.07)	70	ENSTNIG00000003222	zf-C2H2	Tetraodon nigroviridis	cdipt (2 of 2)
transcript_20455 full_length_coverage=2;length=4148	ENSORLP00000016644	1.50425e-162	253/423(59.81)	507	ENSORLG00000013283	zf-C2H2	Oryzias latipes
transcript_20496 full_length_coverage=2;length=4147	ENSCSAVP00000005859	5.79008e-09	32/70(45.71)	61	ENSCSAVG00000003498	MYB	Ciona savignyi	CSA.10456
transcript_20498 full_length_coverage=7;length=4111	ENSORLP00000010690	2.35807e-50	165/428(38.55)	192	ENSORLG00000008508	bHLH	Oryzias latipes	tcf12
transcript_20514 full_length_coverage=11;length=4136	ENSMUSP00000009099	0	369/643(57.39)	686	ENSMUSG00000021144	zf-GATA	Mus musculus	Mta1
transcript_20529 full_length_coverage=8;length=4132	ENSP00000355759	1.12202e-16	131/511(25.64)	87	ENSG00000143799	Others	Homo sapiens	PARP1
transcript_20557 full_length_coverage=2;length=4139	FBpp0073940	2.13834e-60	115/121(95.04)	213	FBgn0000611	Homeobox	Drosophila melanogaster	exd
transcript_20564 full_length_coverage=4;length=4137	ENSCAFP00000004588	2.67231e-13	51/174(29.31)	76	ENSCAFG00000003081	bHLH	Canis familiaris	PABPC4
transcript_20570 full_length_coverage=3;length=4137	FBpp0099825	1.16509e-59	98/108(90.74)	223	FBgn0000567	ETS	Drosophila melanogaster	Eip74EF
transcript_20574 full_length_coverage=2;length=4070	ENSTNIP00000021779	2.70077e-25	52/108(48.15)	114	ENSTNIG00000018605	Homeobox	Tetraodon nigroviridis	micall2a
transcript_20587 full_length_coverage=3;length=4143	ENSMPUP00000000115	2.33275e-27	86/303(28.38)	119	ENSMPUG00000000119	bHLH	Mustela putoriusfuro	ILKAP
transcript_20599 full_length_coverage=3;length=4134	ENSDARP00000068201	4.15714e-22	88/297(29.63)	101	ENSDARG00000076067	zf-C2H2	Danio rerio	zgc:113389
transcript_20601 full_length_coverage=4;length=4135	ENSSARP00000006359	9.18389e-19	41/109(37.61)	92	ENSSARG00000007014	TF_bZIP	Sorex araneus	CALCOCO2
transcript_20614 full_length_coverage=4;length=4135	ENSLOCP00000008806	2.47374e-60	149/305(48.85)	212	ENSLOCG00000007273	TF_bZIP	Lepisosteus oculatus	nde1 (1 of 2)
transcript_20632 full_length_coverage=6;length=3970	ENSORLP00000010690	8.13285e-56	170/427(39.81)	208	ENSORLG00000008508	bHLH	Oryzias latipes	tcf12
transcript_20663 full_length_coverage=2;length=4135	ENSAMXP00000013190	2.63212e-121	193/337(57.27)	420	ENSAMXG00000012757	ARID	Astyanax mexicanus	kdm5c
transcript_20664 full_length_coverage=2;length=4132	ENSTGUP00000007735	1.81926e-10	85/341(24.93)	67	ENSTGUG00000007503	zf-C2H2	Taeniopygia guttata
transcript_20667 full_length_coverage=7;length=4123	ENSOCUP00000003414	8.89038e-10	76/261(29.12)	64	ENSOCUG00000015389	TEA	Oryctolagus cuniculus	TEAD4
transcript_20669 full_length_coverage=6;length=4062	ENSP00000307411	2.7178e-28	77/201(38.31)	125	ENSG00000078403	Others	Homo sapiens	MLLT10
transcript_20676 full_length_coverage=3;length=4065	ENSACAP00000016233	1.24287e-137	308/775(39.74)	454	ENSACAG00000016465	MYB	Anolis carolinensis	TIMELESS
transcript_20677 full_length_coverage=2;length=4088	ENSLOCP00000007276	8.92168e-26	59/138(42.75)	117	ENSLOCG00000006024	MBD	Lepisosteus oculatus	baz2ba
transcript_20681 full_length_coverage=8;length=4124	ENSSARP00000009372	5.90973e-13	46/101(45.54)	74	ENSSARG00000010372	bHLH	Sorex araneus	MYC
transcript_20684 full_length_coverage=4;length=4129	ENSTNIP00000022198	3.79428e-12	43/108(39.81)	72	ENSTNIG00000019008	THAP	Tetraodon nigroviridis	ppp5c
transcript_20708 full_length_coverage=2;length=4128	ENSP00000410769	2.44265e-32	85/214(39.72)	125	ENSG00000169714	Others	Homo sapiens	CNBP
transcript_20730 full_length_coverage=2;length=4127	ENSTNIP00000021779	8.08554e-08	29/65(44.62)	58	ENSTNIG00000018605	Homeobox	Tetraodon nigroviridis	micall2a
transcript_20738 full_length_coverage=3;length=4041	ENSP00000410769	2.38454e-32	85/214(39.72)	125	ENSG00000169714	Others	Homo sapiens	CNBP
transcript_20740 full_length_coverage=2;length=4124	ENSP00000389536	1.89507e-37	89/186(47.85)	152	ENSG00000162613	Others	Homo sapiens	FUBP1
transcript_20749 full_length_coverage=2;length=4129	Y41C4A.11	1.21148e-07	45/166(27.11)	57	WBGene00012757	zf-LITAF-like	Caenorhabditis elegans	Y41C4A.11
transcript_20758 full_length_coverage=28;length=4068	ENSLACP00000008976	6.7125e-23	56/167(33.53)	104	ENSLACG00000007926	SAND	Latimeria chalumnae	SP140
transcript_20761 full_length_coverage=4;length=4125	FBpp0072538	4.16251e-29	53/110(48.18)	127	FBgn0004870	ZBTB	Drosophila melanogaster	bab1
transcript_20762 full_length_coverage=12;length=4078	ENSACAP00000003167	2.57558e-08	35/78(44.87)	60	ENSACAG00000003200	AF-4	Anolis carolinensis	BRD3
transcript_20764 full_length_coverage=3;length=4127	ENSP00000220429	6.52479e-11	39/105(37.14)	67	ENSG00000104064	Others	Homo sapiens	GABPB1
transcript_20790 full_length_coverage=39;length=4042	ENSP00000220429	7.74829e-08	34/95(35.79)	57	ENSG00000104064	Others	Homo sapiens	GABPB1
transcript_20792 full_length_coverage=4;length=4095	ENSMPUP00000000115	2.6351e-27	86/303(28.38)	118	ENSMPUG00000000119	bHLH	Mustela putoriusfuro	ILKAP
transcript_20805 full_length_coverage=3;length=4145	ENSMPUP00000000115	1.8047e-27	86/303(28.38)	119	ENSMPUG00000000119	bHLH	Mustela putoriusfuro	ILKAP
transcript_20811 full_length_coverage=5;length=4124	ENSDARP00000125170	1.40681e-104	174/315(55.24)	342	ENSDARG00000088321	zf-C2H2	Danio rerio	si:dkey-54i3.4
transcript_20812 full_length_coverage=4;length=4112	FBpp0072538	4.13731e-29	53/110(48.18)	127	FBgn0004870	ZBTB	Drosophila melanogaster	bab1
transcript_20813 full_length_coverage=3;length=4105	ENSGACP00000006285	1.5914e-48	183/694(26.37)	188	ENSGACG00000004765	zf-C2H2	Gasterosteus aculeatus
transcript_20818 full_length_coverage=2;length=4121	ENSSARP00000006359	8.59311e-19	41/109(37.61)	92	ENSSARG00000007014	TF_bZIP	Sorex araneus	CALCOCO2
transcript_20833 full_length_coverage=3;length=4123	ENSTNIP00000021352	2.21873e-20	86/262(32.82)	99	ENSTNIG00000005314	ZBTB	Tetraodon nigroviridis	kifc1 (1 of 2)
transcript_20835 full_length_coverage=2;length=4117	ENSCSAVP00000016922	5.31799e-142	208/381(54.59)	445	ENSCSAVG00000009953	zf-C2H2	Ciona savignyi
transcript_20838 full_length_coverage=2;length=4103	ENSORLP00000013844	2.22129e-105	176/390(45.13)	356	ENSORLG00000011040	zf-C2H2	Oryzias latipes
transcript_20845 full_length_coverage=6;length=4110	ENSAMXP00000007741	1.25668e-09	42/149(28.19)	62	ENSAMXG00000007534	TF_bZIP	Astyanax mexicanus
transcript_20865 full_length_coverage=2;length=4057	ENSCPOP00000012245	4.67246e-125	234/549(42.62)	414	ENSCPOG00000013601	MYB	Cavia porcellus	SMARCA1
transcript_20874 full_length_coverage=9;length=4100	ENSMODP00000015947	2.19499e-07	33/103(32.04)	55	ENSMODG00000012746	Homeobox	Monodelphis domestica	LHX9
transcript_20877 full_length_coverage=7;length=4109	ENSRNOP00000066107	8.1938e-14	56/168(33.33)	73	ENSRNOG00000049956	CSD	Rattus norvegicus
transcript_20881 full_length_coverage=6;length=4105	ENSLACP00000008976	7.17262e-23	58/167(34.73)	104	ENSLACG00000007926	SAND	Latimeria chalumnae	SP140
transcript_20891 full_length_coverage=16;length=4006	ENSSSCP00000016988	7.53832e-09	41/136(30.15)	60	ENSSSCG00000016033	TF_bZIP	Sus scrofa	GULP1
transcript_20895 full_length_coverage=2;length=4102	ENSONIP00000006781	6.7843e-59	85/208(40.87)	177	ENSONIG00000005395	zf-C2H2	Oreochromis niloticus
transcript_20902 full_length_coverage=4;length=4064	ENSTNIP00000021352	8.58502e-15	54/145(37.24)	81	ENSTNIG00000005314	ZBTB	Tetraodon nigroviridis	kifc1 (1 of 2)
transcript_20906 full_length_coverage=6;length=4074	ENSLACP00000002496	7.81347e-11	126/414(30.43)	68	ENSLACG00000002228	zf-NF-X1	Latimeria chalumnae	NFXL1
transcript_20908 full_length_coverage=3;length=4108	ENSDARP00000109609	1.35823e-79	139/347(40.06)	267	ENSDARG00000088640	zf-C2H2	Danio rerio	LOC101884739
transcript_20914 full_length_coverage=6;length=4112	FBpp0088384	1.94858e-26	51/110(46.36)	119	FBgn0005630	ZBTB	Drosophila melanogaster	lola
transcript_20918 full_length_coverage=17;length=4051	ENSMPUP00000000115	2.52965e-25	90/282(31.91)	112	ENSMPUG00000000119	bHLH	Mustela putoriusfuro	ILKAP
transcript_20922 full_length_coverage=4;length=4110	ENSTNIP00000021352	1.17478e-31	115/345(33.33)	136	ENSTNIG00000005314	ZBTB	Tetraodon nigroviridis	kifc1 (1 of 2)
transcript_20932 full_length_coverage=2;length=4089	FBpp0072538	4.09699e-29	53/110(48.18)	127	FBgn0004870	ZBTB	Drosophila melanogaster	bab1
transcript_20942 full_length_coverage=3;length=4092	ENSSARP00000006359	8.51228e-19	41/109(37.61)	92	ENSSARG00000007014	TF_bZIP	Sorex araneus	CALCOCO2
transcript_20953 full_length_coverage=2;length=4112	ENSGMOP00000000401	3.74522e-44	102/334(30.54)	165	ENSGMOG00000000413	P53	Gadus morhua	tp63
transcript_20955 full_length_coverage=4;length=4111	ENSXETP00000005100	1.25554e-14	51/154(33.12)	81	ENSXETG00000026376	HMG	Xenopus tropicalis	whsc1
transcript_20966 full_length_coverage=2;length=4114	ENSXETP00000036245	1.31061e-135	206/356(57.87)	424	ENSXETG00000016619	zf-C2H2	Xenopus tropicalis
transcript_20967 full_length_coverage=4;length=4108	ENSSSCP00000016988	7.75202e-09	41/136(30.15)	60	ENSSSCG00000016033	TF_bZIP	Sus scrofa	GULP1
transcript_20972 full_length_coverage=2;length=4107	ENSP00000357330	6.34961e-13	30/55(54.55)	75	ENSG00000116539	Others	Homo sapiens	ASH1L
transcript_20989 full_length_coverage=2;length=4109	ENSORLP00000016644	1.71851e-145	236/429(55.01)	461	ENSORLG00000013283	zf-C2H2	Oryzias latipes
transcript_20993 full_length_coverage=2;length=4107	ENSMODP00000015947	1.68274e-07	33/103(32.04)	56	ENSMODG00000012746	Homeobox	Monodelphis domestica	LHX9
transcript_20996 full_length_coverage=2;length=4087	ENSCAFP00000004588	3.77924e-23	77/308(25.00)	107	ENSCAFG00000003081	bHLH	Canis familiaris	PABPC4
transcript_20997 full_length_coverage=2;length=4112	ENSDARP00000069169	1.21579e-25	93/304(30.59)	116	ENSDARG00000052766	zf-C2H2	Danio rerio	EVI5L
transcript_21000 full_length_coverage=2;length=4109	FBpp0088384	1.78694e-26	51/110(46.36)	119	FBgn0005630	ZBTB	Drosophila melanogaster	lola
transcript_21010 full_length_coverage=3;length=4023	ENSLOCP00000004624	1.82078e-09	40/119(33.61)	62	ENSLOCG00000003880	Homeobox	Lepisosteus oculatus	LHX3
transcript_21025 full_length_coverage=92;length=4003	ENSCAFP00000004588	2.56007e-13	51/174(29.31)	76	ENSCAFG00000003081	bHLH	Canis familiaris	PABPC4
transcript_21033 full_length_coverage=19;length=4084	ENSXETP00000005100	1.02063e-08	42/112(37.50)	61	ENSXETG00000026376	HMG	Xenopus tropicalis	whsc1
transcript_21043 full_length_coverage=3;length=4088	FBpp0304816	1.13023e-26	47/109(43.12)	119	FBgn0264442	ZBTB	Drosophila melanogaster	ab
transcript_21049 full_length_coverage=2;length=4104	ENSLACP00000016092	6.15366e-13	38/113(33.63)	74	ENSLACG00000014174	ZBTB	Latimeria chalumnae	ZBTB7B
transcript_21051 full_length_coverage=14;length=4023	ENSAPLP00000011066	1.01317e-32	76/137(55.47)	125	ENSAPLG00000011336	TF_bZIP	Anas platyrhynchos	CREB3L3
transcript_21078 full_length_coverage=11;length=4088	ENSP00000263346	2.41764e-146	244/547(44.61)	461	ENSG00000141002	Others	Homo sapiens	TCF25
transcript_21087 full_length_coverage=8;length=4089	ENSORLP00000016644	8.974e-146	236/429(55.01)	462	ENSORLG00000013283	zf-C2H2	Oryzias latipes
transcript_21093 full_length_coverage=14;length=4011	ENSAPLP00000003887	1.26137e-33	80/120(66.67)	128	ENSAPLG00000004386	TF_bZIP	Anas platyrhynchos
transcript_21108 full_length_coverage=2;length=4066	Y41C4A.11	1.04729e-08	34/85(40.00)	60	WBGene00012757	zf-LITAF-like	Caenorhabditis elegans	Y41C4A.11
transcript_21114 full_length_coverage=2;length=4102	ENSTTRP00000002006	3.9241e-13	51/162(31.48)	76	ENSTTRG00000002130	MBD	Tursiops truncatus	BAZ2A
transcript_21116 full_length_coverage=3;length=4105	FBpp0088384	2.48182e-30	56/108(51.85)	132	FBgn0005630	ZBTB	Drosophila melanogaster	lola
transcript_21129 full_length_coverage=2;length=4100	ENSDARP00000115579	7.4719e-09	28/56(50.00)	56	ENSDARG00000095704	zf-C2H2	Danio rerio	si:dkey-4c15.13
transcript_21165 full_length_coverage=2;length=4076	ENSP00000219611	2.15279e-29	102/338(30.18)	129	ENSG00000103326	Others	Homo sapiens	CAPN15
transcript_21190 full_length_coverage=3;length=4097	FBpp0111689	1.36879e-130	298/794(37.53)	436	FBgn0086908	MBD	Drosophila melanogaster	egg
transcript_21204 full_length_coverage=2;length=4100	ENSLACP00000008976	4.9234e-23	56/167(33.53)	105	ENSLACG00000007926	SAND	Latimeria chalumnae	SP140
transcript_21219 full_length_coverage=14;length=4081	ENSCAFP00000004588	2.62492e-13	51/174(29.31)	76	ENSCAFG00000003081	bHLH	Canis familiaris	PABPC4
transcript_21231 full_length_coverage=3;length=4051	ENSSARP00000006359	6.79396e-13	32/81(39.51)	73	ENSSARG00000007014	TF_bZIP	Sorex araneus	CALCOCO2
transcript_21242 full_length_coverage=4;length=4032	ENSP00000363792	6.14108e-10	55/149(36.91)	65	ENSG00000148513	Others	Homo sapiens	ANKRD30A
transcript_21244 full_length_coverage=5;length=4079	ENSAMXP00000013190	1.96944e-121	193/337(57.27)	420	ENSAMXG00000012757	ARID	Astyanax mexicanus	kdm5c
transcript_21245 full_length_coverage=3;length=4099	ENSCPOP00000012245	0	652/845(77.16)	1352	ENSCPOG00000013601	MYB	Cavia porcellus	SMARCA1
transcript_21320 full_length_coverage=2;length=4070	ENSPSIP00000003987	1.30123e-120	211/481(43.87)	387	ENSPSIG00000003763	CP2	Pelodiscus sinensis	UBP1
transcript_21324 full_length_coverage=2;length=4072	FBpp0072535	4.55298e-34	63/120(52.50)	144	FBgn0025525	ZBTB	Drosophila melanogaster	bab2
transcript_21336 full_length_coverage=6;length=4075	ENSP00000355759	1.10084e-16	131/511(25.64)	87	ENSG00000143799	Others	Homo sapiens	PARP1
transcript_21353 full_length_coverage=2;length=4083	ENSMODP00000015947	2.18387e-07	33/103(32.04)	55	ENSMODG00000012746	Homeobox	Monodelphis domestica	LHX9
transcript_21354 full_length_coverage=3;length=4087	ENSOARP00000019995	1.90406e-24	52/85(61.18)	104	ENSOARG00000018627	TSC22	Ovis aries	TSC22D3
transcript_21363 full_length_coverage=2;length=4070	ENSRNOP00000066107	1.30821e-17	62/193(32.12)	84	ENSRNOG00000049956	CSD	Rattus norvegicus
transcript_21390 full_length_coverage=2;length=4085	FBpp0111689	7.1291e-130	297/795(37.36)	434	FBgn0086908	MBD	Drosophila melanogaster	egg
transcript_21405 full_length_coverage=2;length=4083	ENSCAFP00000004588	1.72881e-14	44/149(29.53)	80	ENSCAFG00000003081	bHLH	Canis familiaris	PABPC4
transcript_21417 full_length_coverage=3;length=4075	ENSONIP00000009156	0	370/727(50.89)	704	ENSONIG00000007261	STAT	Oreochromis niloticus	stat5.2
transcript_21423 full_length_coverage=3;length=3947	ENSP00000219611	3.88842e-30	102/332(30.72)	131	ENSG00000103326	Others	Homo sapiens	CAPN15
transcript_21426 full_length_coverage=3;length=4076	ENSP00000220429	8.33501e-07	38/139(27.34)	54	ENSG00000104064	Others	Homo sapiens	GABPB1
transcript_21430 full_length_coverage=169;length=3985	ENSSARP00000006359	8.2213e-19	41/109(37.61)	92	ENSSARG00000007014	TF_bZIP	Sorex araneus	CALCOCO2
[truncated: 4,368 more rows]
