# Supplementary material for: Full-Length Transcriptomes and Sex-Based Differentially Expressed Genes in the Brain and Ganglia of Giant River Prawn Macrobrachium rosenbergii
Source: Biomolecules. 2023 Mar 2;13(3):460. doi: 10.3390/biom13030460 (PMC10046887; doi:10.3390/biom13030460)
Supplement: Supplementary file 1 [file biomolecules-13-00460-s001.zip › Table S4 ssr list.txt]

ID	SSR nr.	SSR type	SSR	size	start	end
transcript_0	1	p2	(CT)8	16	8888	8903
transcript_0	2	p1	(A)30	30	12082	12111
transcript_1	1	p1	(T)11	11	11281	11291
transcript_1	2	p1	(A)37	37	11732	11768
transcript_2	1	p1	(T)12	12	11248	11259
transcript_2	2	p1	(A)34	34	11700	11733
transcript_3	1	p2	(CT)7	14	8401	8414
transcript_3	2	p1	(A)30	30	11591	11620
transcript_4	1	p1	(A)11	11	11227	11237
transcript_4	2	p1	(A)36	36	11354	11389
transcript_5	1	p2	(CT)7	14	7832	7845
transcript_5	2	p1	(A)31	31	11022	11052
transcript_6	1	p1	(A)30	30	10531	10560
transcript_7	1	p1	(T)12	12	7317	7328
transcript_7	2	p1	(T)13	13	9439	9451
transcript_7	3	p1	(A)33	33	10507	10539
transcript_8	1	p1	(T)11	11	7648	7658
transcript_8	2	p2	(GA)6	12	9393	9404
transcript_8	3	p1	(A)32	32	10329	10360
transcript_9	1	p1	(A)29	29	10466	10494
transcript_10	1	p1	(A)11	11	57	67
transcript_10	2	p1	(T)12	12	3108	3119
transcript_10	3	c	(T)17agtacagtatatgattatgatttgatctggtggtctgattatactacagaagaatccttttag(T)10	90	3614	3703
transcript_10	4	p1	(A)32	32	10404	10435
transcript_11	1	p1	(A)32	32	10445	10476
transcript_12	1	p3	(GGT)5	15	1549	1563
transcript_12	2	p1	(A)31	31	10442	10472
transcript_13	1	p3	(ATG)9	27	9462	9488
transcript_13	2	p1	(A)29	29	10426	10454
transcript_14	1	p1	(A)31	31	10361	10391
transcript_15	1	p1	(A)32	32	10299	10330
transcript_16	1	p2	(CT)7	14	7089	7102
transcript_16	2	p1	(A)41	41	10280	10320
transcript_17	1	p1	(A)32	32	10276	10307
transcript_18	1	p1	(A)10	10	7761	7770
transcript_18	2	p2	(TC)8	16	9317	9332
transcript_18	3	p1	(A)31	31	10247	10277
transcript_19	1	p1	(A)30	30	10207	10236
transcript_20	1	p1	(T)10	10	5408	5417
transcript_20	2	p2	(TG)6	12	8243	8254
transcript_20	3	p1	(T)13	13	9864	9876
transcript_20	4	p1	(A)33	33	10028	10060
transcript_21	1	p2	(TG)6	12	9481	9492
transcript_21	2	p1	(A)31	31	10089	10119
transcript_22	1	p2	(CT)7	14	6932	6945
transcript_22	2	p1	(A)32	32	10125	10156
transcript_23	1	p1	(A)32	32	10122	10153
transcript_24	1	p1	(A)33	33	10093	10125
transcript_25	1	p1	(T)11	11	2151	2161
transcript_25	2	p1	(A)31	31	9961	9991
transcript_26	1	p1	(A)33	33	10001	10033
transcript_27	1	p1	(T)10	10	8475	8484
transcript_27	2	p1	(T)18	18	9769	9786
transcript_27	3	p1	(A)34	34	9983	10016
transcript_28	1	p3	(ATG)9	27	8943	8969
transcript_28	2	p1	(A)29	29	9906	9934
transcript_29	1	p2	(CT)8	16	6750	6765
transcript_29	2	p1	(A)32	32	9921	9952
transcript_30	1	p1	(A)31	31	9932	9962
transcript_31	1	p1	(T)11	11	9499	9509
transcript_31	2	p1	(A)34	34	9952	9985
transcript_32	1	p3	(CTG)5	15	5056	5070
transcript_32	2	p1	(T)10	10	9128	9137
transcript_32	3	p1	(A)35	35	9953	9987
transcript_33	1	c	(GA)7gtgtgtgtgtgcgcgttcgtagaaaggcac(ACT)6cgctgtgagaggaagaaaagtttttatta(GTT)7	112	281	392
transcript_33	2	p1	(T)10	10	2903	2912
transcript_33	3	p1	(A)12	12	3018	3029
transcript_33	4	p1	(A)32	32	9935	9966
transcript_34	1	p1	(A)32	32	9906	9937
transcript_36	1	p1	(A)31	31	9897	9927
transcript_37	1	p1	(T)13	13	7172	7184
transcript_37	2	p1	(T)11	11	9620	9630
transcript_37	3	p1	(A)28	28	9842	9869
transcript_38	1	c	(GA)7aattgtgtactccatattagatacaatctttttttgcaatatcataactaaataaacagatttattt(A)29	110	9752	9861
transcript_39	1	p1	(A)30	30	9840	9869
transcript_40	1	p1	(A)31	31	10286	10316
transcript_41	1	p2	(CT)7	14	6624	6637
transcript_41	2	p1	(A)33	33	9814	9846
transcript_42	1	c	(GGA)7gggcgaggaggt(GGA)5	48	592	639
transcript_42	2	p1	(A)32	32	9777	9808
transcript_43	1	p1	(A)33	33	9758	9790
transcript_44	1	p3	(ATG)9	27	8714	8740
transcript_44	2	p1	(A)34	34	9675	9708
transcript_45	1	p1	(T)12	12	1525	1536
transcript_45	2	p1	(A)11	11	2683	2693
transcript_45	3	p1	(T)10	10	4130	4139
transcript_45	4	p1	(C)10	10	7691	7700
transcript_45	5	p1	(T)14	14	9077	9090
transcript_45	6	p1	(A)29	29	9725	9753
transcript_46	1	p3	(AAT)7	21	6521	6541
transcript_46	2	p1	(T)10	10	8717	8726
transcript_46	3	p1	(A)34	34	9684	9717
transcript_47	1	p2	(CT)8	16	6426	6441
transcript_47	2	p1	(A)32	32	9617	9648
transcript_48	1	p1	(T)10	10	2152	2161
transcript_48	2	p1	(A)33	33	9686	9718
transcript_49	1	p1	(A)27	27	9687	9713
transcript_50	1	p1	(C)11	11	4592	4602
transcript_50	2	p1	(A)34	34	9682	9715
transcript_51	1	p1	(T)11	11	764	774
transcript_51	2	p2	(TA)7	14	1517	1530
transcript_51	3	p1	(A)29	29	9534	9562
transcript_52	1	p1	(A)33	33	9623	9655
transcript_53	1	p1	(T)10	10	53	62
transcript_53	2	p1	(A)31	31	9633	9663
transcript_54	1	p1	(A)33	33	9650	9682
transcript_55	1	p3	(TCA)5	15	239	253
transcript_55	2	p3	(TCG)5	15	1087	1101
transcript_55	3	p3	(GCT)5	15	1399	1413
transcript_55	4	p3	(TTA)7	21	7122	7142
transcript_55	5	p1	(T)10	10	8528	8537
transcript_55	6	p1	(A)31	31	9666	9696
transcript_56	1	p1	(A)33	33	9636	9668
transcript_57	1	p1	(A)34	34	9640	9673
transcript_58	1	p1	(A)31	31	9565	9595
transcript_59	1	p1	(T)12	12	2662	2673
transcript_59	2	p2	(TC)6	12	3668	3679
transcript_59	3	p1	(A)31	31	9631	9661
transcript_60	1	p1	(T)11	11	7533	7543
transcript_60	2	p1	(A)10	10	8053	8062
transcript_60	3	p1	(A)32	32	9631	9662
transcript_61	1	p1	(T)15	15	6833	6847
transcript_61	2	c	(T)11g(T)15	27	7894	7920
transcript_61	3	p1	(T)18	18	8259	8276
transcript_61	4	p1	(A)10	10	8673	8682
transcript_61	5	p1	(A)32	32	9620	9651
transcript_62	1	p1	(T)11	11	7040	7050
transcript_62	2	p1	(T)10	10	8274	8283
transcript_62	3	c	(A)11tgtattttaagtattcatgatttgaataatattatt(TTG)5	62	9183	9244
transcript_62	4	p1	(A)29	29	9604	9632
transcript_63	1	p1	(T)15	15	7511	7525
transcript_63	2	p1	(A)32	32	9592	9623
transcript_64	1	p1	(A)31	31	9538	9568
transcript_65	1	p1	(A)10	10	3453	3462
transcript_65	2	p2	(TG)6	12	5737	5748
transcript_65	3	p1	(T)11	11	6816	6826
transcript_65	4	p2	(AG)6	12	8167	8178
transcript_65	5	p1	(A)32	32	9507	9538
transcript_66	1	p3	(CCA)5	15	329	343
transcript_66	2	p3	(CCA)6	18	546	563
transcript_66	3	p1	(A)32	32	9501	9532
transcript_67	1	p1	(A)32	32	9443	9474
transcript_68	1	p3	(CAG)5	15	7083	7097
transcript_68	2	p1	(T)15	15	8359	8373
transcript_68	3	p1	(A)32	32	9486	9517
transcript_69	1	p1	(T)10	10	9021	9030
transcript_69	2	p1	(A)33	33	9481	9513
transcript_70	1	p1	(A)31	31	9446	9476
transcript_71	1	p1	(A)10	10	6000	6009
transcript_71	2	p1	(A)35	35	9460	9494
transcript_73	1	p1	(A)39	39	9293	9331
transcript_74	1	p1	(A)35	35	9386	9420
transcript_75	1	p1	(A)33	33	9462	9494
transcript_76	1	c	(T)10ctctttgcaatgctgaaaa(AT)6	41	8943	8983
transcript_76	2	p1	(A)30	30	9408	9437
transcript_79	1	p3	(CCA)5	15	329	343
transcript_79	2	p3	(CCA)6	18	545	562
transcript_79	3	p1	(A)31	31	9405	9435
transcript_80	1	p1	(A)32	32	9387	9418
transcript_81	1	p1	(A)31	31	9352	9382
transcript_82	1	p1	(A)32	32	9378	9409
transcript_83	1	p1	(T)10	10	2493	2502
transcript_83	2	p1	(T)11	11	5328	5338
transcript_83	3	p1	(A)49	49	9336	9384
transcript_84	1	p1	(A)37	37	9372	9408
transcript_85	1	p2	(TG)6	12	8372	8383
transcript_85	2	p1	(A)32	32	9350	9381
transcript_86	1	p1	(T)10	10	5130	5139
transcript_86	2	p1	(A)11	11	9047	9057
transcript_86	3	c	(TA)6caacaatcc(A)32	53	9348	9400
transcript_87	1	p1	(T)16	16	2051	2066
transcript_87	2	p1	(A)17	17	4251	4267
transcript_87	3	p1	(T)10	10	4802	4811
transcript_87	4	p1	(A)30	30	9354	9383
transcript_88	1	p1	(A)12	12	8251	8262
transcript_88	2	p1	(T)12	12	9017	9028
transcript_88	3	p1	(A)31	31	9333	9363
transcript_89	1	p1	(T)18	18	2499	2516
transcript_89	2	p1	(C)15	15	6183	6197
transcript_89	3	p1	(G)11	11	6899	6909
transcript_89	4	p1	(A)31	31	9333	9363
transcript_90	1	p1	(A)31	31	9312	9342
transcript_91	1	p1	(T)18	18	6059	6076
transcript_91	2	p1	(A)31	31	9325	9355
transcript_92	1	p1	(A)31	31	9306	9336
transcript_94	1	p3	(GGT)5	15	229	243
transcript_94	2	p1	(A)33	33	9264	9296
transcript_95	1	p1	(A)32	32	9287	9318
transcript_96	1	p1	(A)11	11	8887	8897
transcript_96	2	p1	(A)31	31	9062	9092
transcript_98	1	p1	(A)35	35	9186	9220
transcript_99	1	p1	(T)17	17	3766	3782
transcript_99	2	p1	(A)17	17	6115	6131
transcript_99	3	p1	(T)10	10	8824	8833
transcript_99	4	p1	(A)29	29	9160	9188
transcript_100	1	p1	(T)10	10	6693	6702
transcript_100	2	p2	(TA)6	12	7145	7156
transcript_100	3	p1	(A)30	30	9233	9262
transcript_101	1	p1	(A)13	13	4473	4485
transcript_101	2	c*	(T)12(TTC)5*	25	8913	8937
transcript_101	3	p1	(A)30	30	9249	9278
transcript_102	1	p3	(GTG)5	15	32	46
transcript_102	2	p3	(GCA)6	18	209	226
transcript_102	3	p1	(T)10	10	4225	4234
transcript_102	4	p1	(A)10	10	7226	7235
transcript_102	5	p1	(T)12	12	9010	9021
transcript_102	6	p1	(A)75	75	9198	9272
transcript_103	1	c	(T)13c(T)14	28	1964	1991
transcript_103	2	p1	(T)12	12	5914	5925
transcript_103	3	p1	(A)33	33	9167	9199
transcript_104	1	p3	(TCA)5	15	1628	1642
transcript_104	2	p1	(T)17	17	7973	7989
transcript_104	3	p1	(A)30	30	9210	9239
transcript_105	1	p2	(TC)17	34	6094	6127
transcript_105	2	p1	(T)19	19	6996	7014
transcript_105	3	p1	(A)30	30	9204	9233
transcript_106	1	p1	(A)30	30	9201	9230
transcript_107	1	p1	(T)10	10	3013	3022
transcript_107	2	p1	(A)34	34	9189	9222
transcript_109	1	p1	(A)10	10	1554	1563
transcript_109	2	p1	(A)10	10	6098	6107
transcript_109	3	p1	(T)15	15	7112	7126
transcript_109	4	p1	(A)33	33	9193	9225
transcript_110	1	p1	(A)39	39	9182	9220
transcript_111	1	p1	(T)12	12	2195	2206
transcript_111	2	p2	(TC)6	12	3201	3212
transcript_111	3	p1	(A)30	30	9167	9196
transcript_112	1	p3	(GCC)5	15	289	303
transcript_112	2	p1	(T)16	16	5316	5331
transcript_112	3	p1	(T)11	11	6810	6820
transcript_112	4	c	(GTT)8agtggta(T)11	42	7580	7621
transcript_112	5	p1	(A)31	31	9122	9152
transcript_113	1	c	(A)10g(A)32	43	9159	9201
transcript_114	1	p3	(ATG)8	24	8200	8223
transcript_114	2	p1	(A)33	33	9157	9189
transcript_115	1	p2	(CT)8	16	5968	5983
transcript_115	2	p1	(A)31	31	9162	9192
transcript_116	1	p1	(A)34	34	9131	9164
transcript_117	1	p1	(A)35	35	8734	8768
transcript_118	1	p1	(A)31	31	9063	9093
transcript_119	1	p1	(A)32	32	9099	9130
transcript_120	1	p1	(A)30	30	9099	9128
transcript_121	1	p1	(T)13	13	3254	3266
transcript_121	2	p1	(T)11	11	3532	3542
transcript_121	3	p1	(T)10	10	8521	8530
transcript_121	4	p1	(A)31	31	9136	9166
transcript_122	1	p2	(CT)7	14	5940	5953
transcript_122	2	p1	(A)33	33	9130	9162
transcript_123	1	p1	(A)32	32	9123	9154
transcript_124	1	p1	(T)16	16	3824	3839
transcript_124	2	p1	(A)11	11	6380	6390
transcript_124	3	p1	(A)30	30	9101	9130
transcript_125	1	p2	(CT)9	18	3442	3459
transcript_125	2	p1	(T)10	10	5064	5073
transcript_125	3	p1	(A)30	30	9124	9153
transcript_126	1	p1	(T)10	10	8526	8535
transcript_126	2	p1	(A)33	33	9080	9112
transcript_127	1	p1	(T)16	16	7359	7374
transcript_127	2	p1	(A)12	12	8574	8585
transcript_127	3	p1	(A)29	29	9111	9139
transcript_128	1	p1	(T)14	14	7230	7243
transcript_128	2	p1	(A)33	33	9072	9104
transcript_129	1	p1	(A)33	33	9093	9125
transcript_130	1	p1	(A)33	33	8989	9021
transcript_131	1	p2	(CT)8	16	5823	5838
transcript_131	2	p1	(A)33	33	9014	9046
transcript_132	1	p1	(A)33	33	9042	9074
transcript_133	1	p1	(T)10	10	3105	3114
transcript_133	2	c	(T)16agtacagtatatgattatgatttgatctggtggtctgattatactacagaagaatccttttag(T)10	89	3609	3697
transcript_133	3	p1	(A)30	30	9033	9062
transcript_134	1	p1	(A)36	36	8831	8866
transcript_135	1	p1	(A)30	30	9017	9046
transcript_137	1	p2	(CT)7	14	5768	5781
transcript_137	2	p1	(A)30	30	8959	8988
transcript_138	1	p1	(A)30	30	9004	9033
transcript_139	1	p3	(GTG)5	15	36	50
transcript_139	2	p1	(T)10	10	4023	4032
transcript_139	3	p1	(A)10	10	7024	7033
transcript_139	4	p1	(T)11	11	8808	8818
transcript_139	5	p1	(A)31	31	8995	9025
transcript_140	1	p1	(A)10	10	5905	5914
transcript_140	2	c	(T)10gtgtagtcttcatagtggtcgtcatttacagcacatgaagt(A)11	62	7211	7272
transcript_140	3	p1	(A)28	28	8994	9021
transcript_141	1	p1	(A)10	10	3702	3711
transcript_141	2	p1	(T)10	10	8460	8469
transcript_141	3	p1	(A)32	32	8983	9014
transcript_142	1	c	(T)11agagtaactggatcatttctacccccataaactggagaagacaaatc(T)11	69	3117	3185
transcript_142	2	p1	(T)15	15	3410	3424
transcript_142	3	p2	(TA)6	12	7673	7684
transcript_142	4	p1	(A)32	32	8932	8963
transcript_143	1	p1	(T)12	12	1294	1305
transcript_143	2	p1	(A)10	10	5116	5125
transcript_143	3	p1	(A)32	32	8884	8915
transcript_144	1	p1	(T)11	11	7014	7024
transcript_144	2	p1	(A)39	39	8965	9003
transcript_145	1	p1	(T)13	13	5083	5095
transcript_145	2	p1	(A)10	10	5981	5990
transcript_145	3	c	(A)10ctgctgtactttactataatcattttatgactccagactggttcaacttgaattgtatccatgtttgtttttgtcattacaccttaagattaaaattt(A)10	118	6269	6386
transcript_145	4	p1	(A)33	33	8967	8999
transcript_146	1	p1	(T)11	11	8217	8227
transcript_146	2	p1	(A)33	33	8774	8806
transcript_147	1	p3	(AGC)6	18	1002	1019
transcript_147	2	p3	(CAG)6	18	4554	4571
transcript_147	3	p3	(CCA)5	15	4855	4869
transcript_147	4	p1	(A)34	34	8963	8996
transcript_148	1	p1	(A)32	32	8966	8997
transcript_149	1	p2	(TG)6	12	7982	7993
transcript_149	2	p1	(A)31	31	8959	8989
transcript_150	1	p2	(TC)13	26	3824	3849
transcript_150	2	p1	(A)32	32	8966	8997
transcript_151	1	p1	(T)11	11	8375	8385
transcript_151	2	p1	(A)33	33	8930	8962
transcript_152	1	p2	(GA)8	16	79	94
transcript_152	2	p3	(CCG)6	18	1514	1531
transcript_152	3	p1	(A)33	33	8960	8992
transcript_154	1	p1	(A)28	28	8934	8961
transcript_155	1	p1	(T)10	10	4015	4024
transcript_155	2	p1	(A)16	16	8725	8740
transcript_155	3	p1	(A)31	31	8945	8975
transcript_156	1	p1	(A)29	29	8833	8861
transcript_157	1	p1	(A)33	33	8892	8924
transcript_158	1	p1	(T)12	12	1953	1964
transcript_158	2	p2	(TC)6	12	2959	2970
transcript_158	3	p1	(A)30	30	8923	8952
transcript_159	1	p1	(A)33	33	8839	8871
transcript_160	1	p2	(AG)7	14	2561	2574
transcript_160	2	p1	(T)14	14	5159	5172
transcript_160	3	p1	(A)14	14	5988	6001
transcript_160	4	p1	(A)37	37	8901	8937
transcript_161	1	p1	(A)32	32	8912	8943
transcript_162	1	p1	(A)31	31	8879	8909
transcript_163	1	p1	(T)11	11	247	257
transcript_163	2	p1	(A)31	31	8910	8940
transcript_164	1	p2	(AG)12	24	654	677
transcript_164	2	p1	(A)13	13	824	836
transcript_164	3	p1	(T)11	11	1338	1348
transcript_164	4	p1	(T)10	10	6485	6494
transcript_164	5	p1	(T)17	17	6719	6735
transcript_164	6	p1	(A)29	29	8902	8930
transcript_165	1	p1	(T)13	13	6231	6243
transcript_165	2	p1	(T)11	11	8679	8689
transcript_165	3	p1	(A)32	32	8897	8928
transcript_166	1	p1	(A)31	31	8887	8917
transcript_167	1	p1	(A)29	29	8895	8923
transcript_168	1	p2	(TA)6	12	4665	4676
transcript_168	2	p1	(T)14	14	7973	7986
transcript_168	3	p1	(A)30	30	8870	8899
transcript_169	1	p1	(T)10	10	1299	1308
transcript_169	2	p1	(A)29	29	8880	8908
transcript_170	1	p2	(GT)6	12	188	199
transcript_170	2	p1	(A)26	26	8892	8917
transcript_171	1	p1	(T)10	10	7044	7053
transcript_171	2	p1	(T)10	10	7650	7659
transcript_171	3	p1	(A)12	12	7852	7863
transcript_171	4	p1	(T)10	10	8192	8201
transcript_171	5	p1	(A)32	32	8862	8893
transcript_173	1	p2	(AG)6	12	2752	2763
transcript_173	2	p1	(T)10	10	4448	4457
transcript_173	3	p2	(TG)14	28	5108	5135
transcript_173	4	p1	(T)10	10	7030	7039
transcript_173	5	p2	(TC)22	44	7282	7325
transcript_173	6	p1	(A)31	31	8884	8914
transcript_174	1	p1	(T)10	10	8297	8306
transcript_174	2	p1	(A)32	32	8851	8882
transcript_175	1	p2	(CT)7	14	5643	5656
transcript_175	2	p1	(A)32	32	8836	8867
transcript_176	1	p1	(T)10	10	2674	2683
transcript_176	2	p1	(A)32	32	8854	8885
transcript_177	1	c	(GGA)5ga(AG)7	31	2	32
transcript_177	2	p1	(T)12	12	6467	6478
transcript_177	3	p1	(A)32	32	8828	8859
transcript_178	1	p1	(T)10	10	8304	8313
transcript_178	2	p1	(A)32	32	8861	8892
transcript_179	1	p1	(T)10	10	7009	7018
transcript_179	2	p1	(T)10	10	7615	7624
transcript_179	3	p1	(A)11	11	7817	7827
transcript_179	4	p1	(T)10	10	8156	8165
transcript_179	5	p1	(A)42	42	8827	8868
transcript_180	1	p3	(ATG)8	24	7891	7914
transcript_180	2	p1	(A)31	31	8848	8878
transcript_181	1	p1	(A)31	31	8827	8857
transcript_183	1	p2	(GA)8	16	18	33
transcript_183	2	p3	(CCG)6	18	1453	1470
transcript_183	3	p1	(A)33	33	8771	8803
transcript_184	1	p2	(AT)6	12	1564	1575
transcript_184	2	p1	(T)18	18	1767	1784
transcript_184	3	p2	(TG)7	14	4031	4044
transcript_184	4	p1	(T)10	10	5415	5424
transcript_184	5	c	(A)11gagtaaagaagcactcaacagtactt(A)12	49	6377	6425
transcript_184	6	p1	(A)33	33	8802	8834
transcript_185	1	p1	(A)31	31	8811	8841
transcript_187	1	p2	(CT)8	16	5577	5592
transcript_187	2	p1	(A)30	30	8768	8797
transcript_188	1	p2	(AG)7	14	41	54
transcript_188	2	p1	(T)11	11	6451	6461
transcript_188	3	p1	(A)33	33	8808	8840
transcript_189	1	p3	(GCA)6	18	2775	2792
transcript_189	2	p1	(A)30	30	8789	8818
transcript_190	1	p1	(T)10	10	7785	7794
transcript_190	2	p3	(TTC)5	15	8132	8146
transcript_190	3	p1	(A)10	10	8493	8502
transcript_190	4	p1	(A)30	30	8775	8804
transcript_191	1	p3	(CAT)5	15	3008	3022
transcript_191	2	p1	(A)11	11	5366	5376
transcript_191	3	p1	(A)15	15	6731	6745
transcript_191	4	p1	(A)11	11	7939	7949
transcript_191	5	p1	(A)31	31	8773	8803
transcript_192	1	p2	(GT)6	12	81	92
transcript_192	2	p1	(A)33	33	8778	8810
transcript_193	1	p1	(T)12	12	3278	3289
transcript_193	2	p1	(A)34	34	8780	8813
transcript_194	1	p3	(CAT)5	15	157	171
transcript_194	2	p1	(A)30	30	8770	8799
transcript_195	1	p1	(A)10	10	8275	8284
transcript_195	2	p1	(A)30	30	8763	8792
transcript_196	1	p3	(TCT)5	15	506	520
transcript_196	2	p2	(TG)6	12	3553	3564
transcript_196	3	p1	(T)10	10	4749	4758
transcript_196	4	p1	(T)15	15	6112	6126
transcript_196	5	p3	(AAT)5	15	7212	7226
transcript_196	6	p1	(A)32	32	8755	8786
transcript_197	1	p1	(A)34	34	8762	8795
transcript_198	1	p3	(ACA)8	24	525	548
transcript_198	2	p1	(A)10	10	7556	7565
transcript_198	3	p1	(T)10	10	8254	8263
transcript_198	4	p1	(A)30	30	8759	8788
transcript_199	1	p1	(A)32	32	8726	8757
transcript_200	1	p2	(TC)9	18	56	73
transcript_200	2	p1	(A)31	31	8739	8769
transcript_201	1	p3	(TGT)5	15	19	33
transcript_201	2	p1	(A)29	29	8751	8779
transcript_202	1	p1	(T)10	10	7050	7059
transcript_202	2	p1	(T)10	10	7541	7550
transcript_202	3	p1	(A)11	11	7742	7752
transcript_202	4	p1	(T)11	11	8082	8092
transcript_202	5	p1	(A)29	29	8753	8781
transcript_203	1	p2	(AT)6	12	5662	5673
transcript_203	2	p2	(TA)6	12	8449	8460
transcript_203	3	p1	(A)31	31	8742	8772
transcript_204	1	p1	(A)30	30	8739	8768
transcript_205	1	p1	(T)12	12	8278	8289
transcript_205	2	p1	(A)31	31	8730	8760
transcript_207	1	p1	(A)31	31	8710	8740
transcript_208	1	p1	(A)31	31	8675	8705
transcript_209	1	p3	(CAA)6	18	190	207
transcript_209	2	p3	(ATG)5	15	3949	3963
transcript_209	3	p1	(A)30	30	8681	8710
transcript_210	1	p1	(T)10	10	8160	8169
transcript_210	2	p1	(A)33	33	8716	8748
transcript_211	1	p1	(T)10	10	284	293
transcript_211	2	c	(T)14aagagtcaaggatcatgtttcccttgtgctttgctccttatctttctcctttgctagctatttcattcctgaggttt(AC)7	105	857	961
transcript_211	3	p1	(T)14	14	1396	1409
transcript_211	4	p1	(A)31	31	8675	8705
transcript_212	1	p1	(A)31	31	8455	8485
transcript_213	1	p1	(A)32	32	8687	8718
transcript_214	1	p3	(CTG)5	15	3668	3682
transcript_214	2	p1	(T)11	11	7749	7759
transcript_214	3	p1	(A)55	55	8578	8632
transcript_215	1	p1	(A)10	10	1202	1211
transcript_215	2	p1	(A)10	10	7478	7487
transcript_215	3	p1	(T)12	12	8406	8417
transcript_215	4	p1	(A)32	32	8665	8696
transcript_216	1	p1	(A)45	45	8668	8712
transcript_217	1	p2	(TA)6	12	3741	3752
transcript_217	2	p2	(AT)6	12	6447	6458
transcript_217	3	p1	(T)13	13	7149	7161
transcript_217	4	p1	(A)32	32	8676	8707
transcript_218	1	p2	(TA)6	12	3713	3724
transcript_218	2	p2	(AT)6	12	6419	6430
transcript_218	3	p1	(T)12	12	7120	7131
transcript_218	4	p1	(A)29	29	8648	8676
transcript_219	1	c	(CAA)5cagcagcagcagcaacaacaacagccc(CCA)5	57	7216	7272
transcript_219	2	c	(CAG)5caacagcaacagcaa(CAG)6	48	7537	7584
transcript_219	3	p1	(A)31	31	8661	8691
transcript_220	1	p2	(CT)8	16	5451	5466
transcript_220	2	p1	(A)30	30	8647	8676
transcript_221	1	p1	(T)10	10	534	543
transcript_221	2	p1	(T)13	13	1158	1170
transcript_221	3	p2	(AT)6	12	5761	5772
transcript_221	4	p1	(A)32	32	8516	8547
transcript_222	1	p1	(T)11	11	5719	5729
transcript_222	2	p1	(T)11	11	7039	7049
transcript_222	3	p1	(A)33	33	8616	8648
transcript_223	1	p1	(T)12	12	3606	3617
transcript_223	2	p2	(TC)7	14	4190	4203
transcript_223	3	p1	(T)11	11	4740	4750
transcript_223	4	p1	(A)30	30	8625	8654
transcript_224	1	c	(AGC)6agtgatgaccccataggtttcaaggatgcatctgaggaacacgacaactctgacaagaaatttgcctctgctgccagtagtggagagaactctggtgatg(A)32	150	8521	8670
transcript_225	1	p1	(A)41	41	8587	8627
transcript_226	1	p1	(T)14	14	2849	2862
transcript_226	2	p1	(A)31	31	8629	8659
transcript_227	1	p1	(A)29	29	8640	8668
transcript_228	1	c	(CAG)7cg(GCA)14	65	6	70
transcript_228	2	c	(AGC)8tacggcggca(GCG)7gtggtgggccccgccacagcaccatcagaaatcaatgggtggtgtgggt(GGA)5	119	1308	1426
transcript_228	3	p3	(GAT)8	24	6116	6139
transcript_228	4	p1	(A)30	30	8642	8671
transcript_229	1	p1	(A)33	33	8628	8660
transcript_230	1	p2	(CA)8	16	3895	3910
transcript_230	2	p1	(T)15	15	8009	8023
transcript_230	3	p1	(A)31	31	8627	8657
transcript_231	1	p1	(C)11	11	6256	6266
transcript_231	2	p2	(TA)7	14	6911	6924
transcript_231	3	p1	(A)30	30	8627	8656
transcript_234	1	p2	(GT)7	14	5651	5664
transcript_234	2	p1	(A)12	12	7902	7913
transcript_234	3	p1	(A)33	33	8618	8650
transcript_235	1	p3	(GCC)5	15	336	350
transcript_235	2	p1	(T)17	17	5366	5382
transcript_235	3	p1	(T)11	11	6861	6871
transcript_235	4	c	(GTT)8agtggta(T)11	42	7631	7672
transcript_235	5	p1	(A)35	35	8567	8601
transcript_236	1	p1	(A)11	11	8470	8480
transcript_236	2	p1	(A)32	32	8594	8625
transcript_237	1	p1	(T)12	12	2954	2965
transcript_237	2	p1	(A)31	31	8604	8634
transcript_238	1	c	(GGA)5gagggatgaagatgaagt(AGA)8	57	1177	1233
transcript_238	2	p1	(T)10	10	7021	7030
transcript_238	3	p1	(A)32	32	8598	8629
transcript_239	1	p2	(TG)6	12	3328	3339
transcript_239	2	p2	(GT)10	20	3457	3476
transcript_239	3	p1	(A)12	12	4240	4251
transcript_239	4	c	(TG)11ttcaaatgttatgtttatgtaag(T)10	55	4582	4636
transcript_239	5	p1	(A)10	10	7039	7048
transcript_239	6	p2	(AT)10	20	7899	7918
transcript_239	7	p1	(A)31	31	8605	8635
transcript_240	1	p3	(GAA)5	15	7332	7346
transcript_240	2	p1	(T)10	10	8393	8402
transcript_240	3	c	(T)10ag(T)11ctcggaagttgtgatgagatgaaaaataaagtttctgtaaat(A)32	97	8539	8635
transcript_241	1	p1	(A)30	30	8600	8629
transcript_242	1	p1	(T)10	10	5000	5009
transcript_242	2	p1	(A)10	10	6769	6778
transcript_242	3	p1	(A)31	31	8553	8583
transcript_243	1	p1	(A)31	31	8587	8617
transcript_244	1	p2	(GT)7	14	5617	5630
transcript_244	2	p1	(A)13	13	7870	7882
transcript_244	3	p1	(A)31	31	8588	8618
transcript_246	1	p2	(CA)6	12	7277	7288
transcript_246	2	c	(A)12g(A)30	43	8571	8613
transcript_247	1	p1	(A)30	30	8580	8609
transcript_248	1	p1	(T)10	10	4964	4973
transcript_248	2	p1	(A)10	10	6733	6742
transcript_248	3	p1	(A)29	29	8521	8549
transcript_249	1	p1	(A)10	10	162	171
transcript_249	2	p1	(A)28	28	8570	8597
transcript_250	1	p1	(A)30	30	8564	8593
transcript_251	1	p2	(AG)9	18	287	304
transcript_251	2	p3	(CTA)6	18	5109	5126
transcript_251	3	p1	(T)14	14	7444	7457
transcript_251	4	p1	(A)31	31	8440	8470
transcript_253	1	p3	(TGG)5	15	267	281
transcript_253	2	p1	(A)11	11	5850	5860
transcript_253	3	p2	(AT)6	12	6491	6502
transcript_253	4	p1	(A)10	10	8006	8015
transcript_253	5	p1	(A)32	32	8563	8594
transcript_254	1	p1	(A)30	30	8565	8594
transcript_255	1	p1	(A)30	30	8473	8502
transcript_256	1	p1	(T)20	20	7315	7334
transcript_256	2	p1	(T)15	15	7690	7704
transcript_256	3	p1	(T)14	14	7879	7892
transcript_256	4	p1	(T)13	13	8065	8077
transcript_256	5	p1	(A)31	31	8552	8582
transcript_257	1	c	(A)28g(A)37	66	8529	8594
transcript_258	1	p1	(A)31	31	8542	8572
transcript_260	1	c	(A)62g(A)35	98	8484	8581
transcript_262	1	p1	(A)11	11	891	901
transcript_262	2	p1	(T)12	12	6779	6790
transcript_262	3	p1	(T)10	10	8002	8011
transcript_262	4	p1	(A)32	32	8542	8573
transcript_263	1	p1	(A)29	29	8504	8532
transcript_264	1	p1	(A)29	29	8548	8576
transcript_266	1	p1	(A)31	31	8522	8552
transcript_267	1	p1	(T)12	12	8061	8072
transcript_267	2	p1	(A)35	35	8522	8556
transcript_270	1	p1	(A)31	31	8490	8520
transcript_271	1	p2	(GA)8	16	80	95
transcript_271	2	p3	(CCG)6	18	1515	1532
transcript_271	3	p1	(A)31	31	8511	8541
transcript_276	1	p1	(T)19	19	7283	7301
transcript_276	2	p1	(T)12	12	7656	7667
transcript_276	3	p1	(T)13	13	7842	7854
transcript_276	4	p1	(T)14	14	8025	8038
transcript_276	5	p1	(A)32	32	8505	8536
transcript_278	1	p1	(A)29	29	8499	8527
transcript_280	1	p3	(ATG)6	18	66	83
transcript_280	2	p3	(CTG)5	15	3523	3537
transcript_280	3	p1	(T)14	14	6254	6267
transcript_280	4	p1	(A)10	10	7627	7636
transcript_280	5	p1	(A)29	29	8496	8524
transcript_288	1	p2	(CA)9	18	2994	3011
transcript_288	2	p1	(A)32	32	7960	7991
transcript_289	1	p1	(A)12	12	5380	5391
transcript_289	2	c	(A)14ctcctgaaatcagtatagttacacactaaaagtaaagccaaaagccagctcatctagttgtgatagaaataaacccaatttatc(A)32	130	8400	8529
transcript_290	1	p1	(T)11	11	3842	3852
transcript_290	2	p2	(TG)6	12	8143	8154
transcript_290	3	p1	(A)32	32	8355	8386
transcript_291	1	p1	(A)40	40	8577	8616
transcript_296	1	p1	(A)32	32	8489	8520
transcript_302	1	p1	(T)12	12	2336	2347
transcript_302	2	p1	(C)12	12	3730	3741
transcript_302	3	p1	(C)16	16	7226	7241
transcript_302	4	p1	(A)31	31	8461	8491
transcript_304	1	p1	(T)12	12	5461	5472
transcript_304	2	p1	(A)31	31	8484	8514
transcript_306	1	p1	(A)10	10	353	362
transcript_306	2	p1	(A)32	32	8480	8511
transcript_307	1	p1	(A)33	33	8454	8486
transcript_308	1	p2	(AT)6	12	7545	7556
transcript_308	2	p1	(A)31	31	8483	8513
transcript_309	1	p2	(GT)13	26	8066	8091
transcript_309	2	p1	(A)32	32	8472	8503
transcript_310	1	p1	(A)31	31	8256	8286
transcript_311	1	p2	(CT)7	14	5264	5277
transcript_311	2	p1	(A)30	30	8457	8486
transcript_312	1	p3	(GGT)5	15	1205	1219
transcript_312	2	p1	(A)30	30	8479	8508
transcript_313	1	p2	(TG)7	14	20	33
transcript_313	2	p1	(A)31	31	8476	8506
transcript_314	1	p1	(T)15	15	7547	7561
transcript_314	2	p1	(A)30	30	8466	8495
transcript_315	1	p1	(T)10	10	1925	1934
transcript_315	2	p1	(A)10	10	2454	2463
transcript_315	3	p3	(ATC)5	15	6012	6026
transcript_315	4	p1	(A)30	30	8466	8495
transcript_316	1	p3	(GGA)5	15	1445	1459
transcript_316	2	p3	(CAC)5	15	1874	1888
transcript_316	3	p1	(A)31	31	8411	8441
transcript_317	1	p1	(A)14	14	142	155
transcript_317	2	p1	(A)11	11	478	488
transcript_317	3	p3	(CCT)6	18	898	915
transcript_317	4	p1	(A)30	30	8456	8485
transcript_318	1	p2	(AG)16	32	434	465
transcript_318	2	p3	(GGA)5	15	1097	1111
transcript_318	3	p3	(CCT)7	21	1388	1408
transcript_318	4	p1	(A)31	31	8409	8439
transcript_319	1	p2	(CT)8	16	5090	5105
transcript_319	2	p1	(A)33	33	8256	8288
transcript_320	1	p1	(A)12	12	19	30
transcript_320	2	p1	(A)29	29	8453	8481
transcript_321	1	p1	(A)31	31	8430	8460
transcript_322	1	p1	(A)15	15	5372	5386
transcript_322	2	p1	(A)12	12	5496	5507
transcript_322	3	p1	(T)11	11	8028	8038
transcript_322	4	c	(A)15c(A)33	49	8438	8486
transcript_323	1	p1	(T)10	10	3638	3647
transcript_323	2	p1	(T)10	10	5805	5814
transcript_323	3	p2	(CT)17	34	7017	7050
transcript_323	4	p2	(GT)12	24	7688	7711
transcript_323	5	p1	(T)11	11	7919	7929
transcript_323	6	p1	(A)33	33	8448	8480
transcript_324	1	p1	(A)100	100	8371	8470
transcript_325	1	p1	(A)35	35	8416	8450
transcript_326	1	p2	(GT)6	12	138	149
transcript_326	2	p1	(T)15	15	788	802
transcript_326	3	c	(T)11atttatta(T)19	38	6407	6444
transcript_326	4	p1	(T)26	26	6555	6580
transcript_326	5	p1	(T)11	11	6959	6969
transcript_326	6	p1	(T)10	10	7359	7368
transcript_326	7	p1	(T)13	13	8261	8273
transcript_326	8	p1	(A)31	31	8425	8455
transcript_327	1	p1	(T)11	11	5624	5634
transcript_327	2	p1	(T)13	13	7133	7145
transcript_327	3	p1	(A)31	31	8440	8470
transcript_328	1	p1	(C)23	23	54	76
transcript_328	2	p1	(T)10	10	6144	6153
transcript_328	3	p1	(A)30	30	8438	8467
transcript_329	1	p1	(T)12	12	1717	1728
transcript_329	2	p1	(T)13	13	4243	4255
transcript_329	3	p1	(T)11	11	5198	5208
transcript_329	4	p1	(A)32	32	8435	8466
transcript_331	1	p1	(A)30	30	8425	8454
transcript_332	1	p1	(A)31	31	8405	8435
transcript_333	1	p1	(A)38	38	8385	8422
transcript_334	1	p1	(A)12	12	5412	5423
transcript_334	2	p1	(A)36	36	8420	8455
transcript_335	1	p2	(TC)16	32	7589	7620
transcript_335	2	p1	(T)10	10	8000	8009
transcript_335	3	p1	(A)29	29	8396	8424
transcript_336	1	p1	(T)10	10	2585	2594
transcript_336	2	p2	(GA)9	18	2726	2743
transcript_336	3	p1	(T)10	10	3772	3781
transcript_336	4	p1	(A)30	30	8404	8433
transcript_337	1	p3	(TGG)5	15	262	276
transcript_337	2	p1	(A)11	11	5659	5669
transcript_337	3	p2	(AT)6	12	6300	6311
transcript_337	4	p1	(A)10	10	7815	7824
transcript_337	5	p1	(A)30	30	8372	8401
transcript_339	1	p1	(A)31	31	8339	8369
transcript_340	1	p1	(A)30	30	8415	8444
transcript_341	1	p3	(ATG)5	15	3671	3685
transcript_341	2	p1	(A)33	33	8399	8431
transcript_342	1	p1	(A)12	12	8243	8254
transcript_342	2	p1	(A)31	31	8419	8449
transcript_343	1	p1	(A)34	34	8396	8429
transcript_346	1	p1	(A)30	30	8374	8403
transcript_347	1	p1	(T)18	18	3699	3716
transcript_347	2	p1	(T)10	10	8261	8270
transcript_347	3	c	(A)18t(A)14	33	8403	8435
transcript_348	1	p1	(A)31	31	8368	8398
transcript_349	1	p1	(T)10	10	2584	2593
transcript_349	2	p2	(GA)7	14	2725	2738
transcript_349	3	p1	(A)31	31	8368	8398
transcript_350	1	p3	(CTC)6	18	7744	7761
transcript_350	2	p1	(A)31	31	8388	8418
transcript_351	1	p3	(TGG)5	15	267	281
transcript_351	2	p1	(A)11	11	5658	5668
transcript_351	3	p2	(AT)6	12	6299	6310
transcript_351	4	p1	(A)10	10	7814	7823
transcript_351	5	p1	(A)32	32	8378	8409
transcript_352	1	p2	(TG)7	14	18	31
transcript_352	2	p1	(A)29	29	8393	8421
transcript_353	1	p1	(A)33	33	8392	8424
transcript_354	1	p1	(T)10	10	7197	7206
transcript_354	2	p1	(A)32	32	8387	8418
transcript_355	1	p3	(ATG)9	27	7419	7445
transcript_355	2	p1	(A)32	32	8383	8414
transcript_356	1	p2	(TC)17	34	6922	6955
transcript_356	2	p1	(A)32	32	8361	8392
transcript_358	1	p1	(A)32	32	8373	8404
transcript_359	1	p1	(T)10	10	5486	5495
transcript_359	2	p1	(A)32	32	8352	8383
transcript_360	1	p1	(A)31	31	8374	8404
transcript_361	1	p1	(T)10	10	3673	3682
transcript_361	2	p1	(A)27	27	8354	8380
transcript_362	1	p1	(A)29	29	8290	8318
transcript_363	1	p1	(A)32	32	8311	8342
transcript_364	1	p1	(T)15	15	7383	7397
transcript_364	2	p1	(A)33	33	8305	8337
transcript_365	1	p2	(TC)9	18	51	68
transcript_365	2	p1	(A)31	31	8365	8395
transcript_366	1	p1	(T)10	10	7803	7812
transcript_366	2	p1	(A)29	29	8361	8389
transcript_367	1	p1	(A)11	11	5412	5422
transcript_367	2	p1	(A)30	30	8349	8378
transcript_368	1	p1	(A)31	31	8367	8397
transcript_369	1	p1	(A)10	10	6176	6185
transcript_369	2	p1	(A)32	32	8352	8383
transcript_370	1	p3	(GGA)5	15	976	990
transcript_370	2	p3	(CCT)7	21	1267	1287
transcript_370	3	p1	(A)33	33	8288	8320
transcript_371	1	p1	(T)11	11	2161	2171
transcript_371	2	p1	(A)31	31	8357	8387
transcript_372	1	p1	(T)10	10	3055	3064
transcript_372	2	c	(T)11ctaaatcaatgtaaacacttgaaataaaactgaacaaagttcag(A)30	85	8206	8290
transcript_374	1	p1	(A)32	32	8351	8382
transcript_376	1	p1	(A)11	11	5380	5390
transcript_376	2	p1	(A)31	31	8317	8347
transcript_377	1	p1	(A)12	12	5390	5401
transcript_377	2	p1	(A)47	47	8327	8373
transcript_378	1	p1	(A)28	28	8232	8259
transcript_379	1	p1	(A)31	31	8319	8349
transcript_380	1	p1	(A)31	31	8337	8367
transcript_381	1	p1	(T)12	12	2808	2819
transcript_381	2	p1	(T)11	11	3081	3091
transcript_381	3	p1	(A)10	10	4903	4912
transcript_381	4	p1	(A)12	12	6069	6080
transcript_381	5	p1	(A)31	31	8345	8375
transcript_382	1	p1	(A)30	30	8332	8361
transcript_383	1	p2	(GT)6	12	146	157
transcript_383	2	p1	(T)15	15	796	810
transcript_383	3	c	(T)11atttatta(T)18	37	6295	6331
transcript_383	4	p1	(T)20	20	6442	6461
transcript_383	5	p1	(T)12	12	6840	6851
transcript_383	6	p1	(T)10	10	7241	7250
transcript_383	7	p1	(A)31	31	8299	8329
transcript_384	1	p1	(A)23	23	245	267
transcript_384	2	p1	(A)32	32	8332	8363
transcript_385	1	p1	(A)11	11	7703	7713
transcript_385	2	p1	(A)30	30	8317	8346
transcript_386	1	p1	(T)12	12	6010	6021
transcript_386	2	p1	(A)31	31	8306	8336
transcript_387	1	p1	(T)10	10	5513	5522
transcript_387	2	p1	(T)11	11	7021	7031
transcript_387	3	p1	(A)31	31	8326	8356
transcript_388	1	p3	(TTC)7	21	489	509
transcript_388	2	p1	(A)31	31	8318	8348
transcript_390	1	p2	(CT)7	14	5141	5154
transcript_390	2	p1	(A)33	33	8334	8366
transcript_391	1	p1	(G)11	11	4203	4213
transcript_391	2	c	(GT)11a(T)11	34	4910	4943
transcript_391	3	p1	(A)30	30	8331	8360
transcript_392	1	p1	(A)31	31	8278	8308
transcript_393	1	p1	(T)12	12	187	198
transcript_393	2	p1	(G)15	15	2705	2719
transcript_393	3	p1	(A)30	30	8261	8290
transcript_394	1	p1	(A)30	30	8275	8304
transcript_395	1	p1	(A)10	10	3464	3473
transcript_395	2	p1	(T)10	10	5291	5300
transcript_395	3	p2	(TC)17	34	6319	6352
transcript_395	4	p1	(A)31	31	8312	8342
transcript_396	1	p1	(T)19	19	7073	7091
transcript_396	2	p1	(T)12	12	7449	7460
transcript_396	3	p1	(T)15	15	7635	7649
transcript_396	4	p1	(T)19	19	7820	7838
transcript_396	5	p1	(A)27	27	8310	8336
transcript_397	1	p3	(TGG)5	15	263	277
transcript_397	2	p1	(A)11	11	5579	5589
transcript_397	3	p2	(AT)6	12	6220	6231
transcript_397	4	p1	(A)10	10	7735	7744
transcript_397	5	p1	(A)32	32	8292	8323
transcript_398	1	p3	(GAG)7	21	2064	2084
transcript_398	2	p3	(GAG)7	21	2292	2312
transcript_398	3	p3	(AGA)9	27	2478	2504
transcript_398	4	p1	(T)18	18	7811	7828
transcript_398	5	p1	(A)31	31	8297	8327
transcript_399	1	p3	(GCA)5	15	702	716
transcript_399	2	p1	(A)34	34	7884	7917
transcript_400	1	p1	(A)31	31	8289	8319
transcript_401	1	p1	(T)17	17	949	965
transcript_401	2	p1	(A)10	10	2543	2552
transcript_401	3	p1	(A)33	33	8061	8093
transcript_404	1	p1	(A)32	32	8223	8254
transcript_405	1	p1	(T)10	10	7315	7324
transcript_405	2	p3	(TTC)5	15	7662	7676
transcript_405	3	p1	(A)10	10	8023	8032
transcript_405	4	p1	(A)32	32	8304	8335
transcript_406	1	p2	(CT)8	16	5082	5097
transcript_406	2	p1	(A)31	31	8276	8306
transcript_407	1	p1	(A)30	30	8238	8267
transcript_408	1	p1	(T)10	10	1004	1013
transcript_408	2	p1	(T)10	10	7903	7912
transcript_408	3	p1	(A)31	31	8209	8239
transcript_409	1	p1	(A)30	30	8257	8286
transcript_411	1	p1	(A)31	31	8263	8293
transcript_413	1	p1	(A)32	32	8133	8164
transcript_414	1	p3	(CTG)12	36	176	211
transcript_414	2	p2	(TC)17	34	3315	3348
transcript_414	3	p2	(AT)6	12	3602	3613
transcript_414	4	p1	(A)12	12	6015	6026
transcript_414	5	p1	(A)13	13	6935	6947
transcript_414	6	p1	(T)10	10	7332	7341
transcript_414	7	p1	(A)32	32	8248	8279
transcript_415	1	p1	(A)14	14	4260	4273
transcript_415	2	c	(TAA)5tagtagtttagaaaaaactgtcgacagtcatcagagtcctttt(A)11	69	4781	4849
transcript_415	3	p1	(A)12	12	6572	6583
transcript_415	4	p1	(T)15	15	6959	6973
transcript_415	5	p1	(T)13	13	7651	7663
transcript_415	6	p2	(TA)7	14	8047	8060
transcript_415	7	p1	(A)34	34	8236	8269
transcript_416	1	p1	(A)32	32	8248	8279
transcript_418	1	p3	(GAA)5	15	6945	6959
transcript_418	2	p1	(T)11	11	8006	8016
transcript_418	3	c	(T)10agtttttttttctcggaagttgtgatgagatgaaaaataaagtttctgt(A)33	92	8153	8244
transcript_419	1	p1	(A)31	31	8234	8264
transcript_420	1	p1	(A)31	31	8194	8224
transcript_421	1	p3	(ATG)9	27	7260	7286
transcript_421	2	p1	(A)34	34	8220	8253
transcript_422	1	p3	(ATT)5	15	2626	2640
transcript_422	2	p1	(A)31	31	8106	8136
transcript_423	1	p2	(GA)14	28	250	277
transcript_423	2	p3	(GGA)5	15	910	924
transcript_423	3	p3	(CCT)7	21	1201	1221
transcript_423	4	p1	(A)32	32	8222	8253
transcript_424	1	p1	(T)10	10	1625	1634
transcript_424	2	p1	(T)21	21	6000	6020
transcript_424	3	p1	(A)11	11	6700	6710
transcript_424	4	p1	(A)35	35	8221	8255
transcript_425	1	p1	(A)31	31	8224	8254
transcript_426	1	p1	(T)11	11	5779	5789
transcript_426	2	p1	(T)10	10	7504	7513
transcript_426	3	p1	(A)32	32	8099	8130
transcript_427	1	p3	(GAA)5	15	3452	3466
transcript_427	2	p1	(C)10	10	3739	3748
transcript_427	3	p1	(T)10	10	7694	7703
transcript_427	4	p1	(A)32	32	8221	8252
transcript_428	1	p2	(AG)8	16	1710	1725
transcript_428	2	p1	(T)12	12	1948	1959
transcript_428	3	p1	(A)14	14	2522	2535
transcript_428	4	c	(T)11aatg(T)14	29	3022	3050
transcript_428	5	p1	(T)11	11	6237	6247
transcript_428	6	p1	(T)13	13	6717	6729
transcript_428	7	p1	(A)28	28	8233	8260
transcript_429	1	p1	(T)11	11	5916	5926
transcript_429	2	p1	(A)33	33	8211	8243
transcript_430	1	p1	(A)33	33	7937	7969
transcript_432	1	c	(T)16agagcaccactatgtattcactaattatgtttttgttaaaggatatgtattc(AG)6	80	2963	3042
transcript_432	2	p2	(GA)6	12	3722	3733
transcript_432	3	p1	(T)10	10	5421	5430
transcript_432	4	p1	(T)16	16	6436	6451
transcript_432	5	p1	(A)31	31	8202	8232
transcript_433	1	p1	(T)17	17	3709	3725
transcript_433	2	p1	(A)11	11	4565	4575
transcript_433	3	p1	(T)10	10	5928	5937
transcript_433	4	p1	(T)23	23	7216	7238
transcript_433	5	p1	(A)13	13	7572	7584
transcript_433	6	p1	(A)31	31	8201	8231
transcript_434	1	p2	(CT)7	14	5020	5033
transcript_434	2	p1	(A)31	31	8210	8240
transcript_435	1	p1	(A)31	31	8204	8234
transcript_437	1	p1	(T)11	11	7650	7660
transcript_437	2	p1	(A)34	34	8071	8104
transcript_438	1	p2	(TA)9	18	2277	2294
transcript_438	2	p1	(A)12	12	5645	5656
transcript_438	3	p1	(A)31	31	8193	8223
transcript_439	1	p1	(A)12	12	5482	5493
transcript_439	2	p2	(AT)6	12	6123	6134
transcript_439	3	p1	(A)10	10	7638	7647
transcript_439	4	p1	(A)32	32	8195	8226
transcript_440	1	p1	(T)10	10	6376	6385
transcript_440	2	p2	(AG)10	20	6682	6701
transcript_440	3	p1	(A)30	30	8029	8058
transcript_441	1	p1	(A)33	33	8194	8226
transcript_442	1	p1	(A)34	34	8183	8216
transcript_443	1	p1	(A)32	32	8117	8148
transcript_444	1	p1	(A)33	33	8170	8202
transcript_445	1	p1	(T)10	10	5972	5981
transcript_445	2	p1	(A)10	10	7988	7997
transcript_445	3	p1	(A)32	32	8125	8156
transcript_446	1	c	(TAA)5tggtaatactg(TAA)6	44	2084	2127
transcript_446	2	p1	(T)11	11	7587	7597
transcript_446	3	p1	(T)13	13	7973	7985
transcript_446	4	p1	(A)31	31	8174	8204
transcript_448	1	c	(TC)11cctccctctctcacacacagacacatacacaacagagcctcggggacctgggaatctgctgtctcgcactccctctctgtctctctcgctca(CT)6	126	41	166
transcript_448	2	p2	(AT)6	12	3095	3106
transcript_448	3	p1	(T)24	24	3987	4010
transcript_448	4	p1	(T)18	18	5050	5067
transcript_448	5	p1	(A)30	30	8162	8191
transcript_450	1	p1	(T)17	17	3666	3682
transcript_450	2	p1	(A)10	10	4520	4529
transcript_450	3	p1	(T)10	10	5882	5891
transcript_450	4	p1	(T)25	25	7170	7194
transcript_450	5	p1	(A)13	13	7528	7540
transcript_450	6	p1	(A)35	35	8157	8191
transcript_451	1	p1	(A)32	32	8104	8135
transcript_452	1	p1	(A)29	29	8172	8200
transcript_453	1	p3	(TGA)5	15	239	253
transcript_453	2	p1	(T)14	14	6427	6440
transcript_453	3	p1	(A)31	31	8142	8172
transcript_454	1	p1	(A)11	11	5449	5459
transcript_454	2	p2	(AT)6	12	6090	6101
transcript_454	3	p1	(A)10	10	7605	7614
transcript_454	4	p1	(A)33	33	8162	8194
transcript_455	1	p1	(A)36	36	8114	8149
transcript_456	1	p3	(CCT)6	18	73	90
transcript_456	2	p3	(CAG)5	15	1720	1734
transcript_456	3	p1	(T)10	10	2882	2891
transcript_456	4	p1	(T)10	10	4900	4909
transcript_456	5	p1	(A)12	12	5919	5930
transcript_456	6	c	(A)10tggctttttagcaagagactagaatacctgctacaattatgtacatttggtgtaaagactcttatataattaaactgatatatatctct(A)33	132	8043	8174
transcript_457	1	p1	(A)32	32	8100	8131
transcript_458	1	p1	(T)11	11	3849	3859
transcript_458	2	p1	(A)10	10	7089	7098
transcript_458	3	p3	(TAG)5	15	7444	7458
transcript_458	4	p1	(A)29	29	8139	8167
transcript_459	1	c	(T)15atatataatgcactggtcattttaggcgagtgaa(T)10	59	1662	1720
transcript_459	2	p1	(T)10	10	2295	2304
transcript_459	3	p1	(A)29	29	8150	8178
transcript_460	1	p1	(A)12	12	5750	5761
transcript_460	2	p1	(A)31	31	8113	8143
transcript_461	1	c	(A)28g(A)77	106	8065	8170
transcript_462	1	p1	(T)10	10	78	87
transcript_462	2	p1	(T)10	10	5628	5637
transcript_462	3	c	(T)10atttttgggggttagtagtttcagctcttttggcataacttctgggcagggtatgctagaa(T)11	82	6921	7002
transcript_462	4	p1	(A)33	33	8132	8164
transcript_463	1	p3	(CAG)6	18	318	335
transcript_463	2	p3	(AGC)5	15	7155	7169
transcript_463	3	p1	(A)29	29	8136	8164
transcript_464	1	c	(TAA)5tggtaatactg(TAA)6	44	2040	2083
transcript_464	2	p1	(T)11	11	7544	7554
transcript_464	3	p1	(T)11	11	7930	7940
transcript_464	4	p1	(A)31	31	8129	8159
transcript_465	1	p3	(AAT)6	18	4191	4208
transcript_465	2	p1	(A)30	30	8100	8129
transcript_466	1	p1	(A)30	30	8122	8151
transcript_467	1	p1	(C)10	10	1255	1264
transcript_467	2	p2	(TG)6	12	7024	7035
transcript_467	3	p1	(A)35	35	8112	8146
transcript_468	1	p1	(A)31	31	8084	8114
transcript_469	1	p1	(T)10	10	2255	2264
transcript_469	2	p1	(A)31	31	8089	8119
transcript_470	1	p1	(A)29	29	8098	8126
transcript_471	1	p1	(A)31	31	8106	8136
transcript_472	1	p1	(A)30	30	8105	8134
transcript_473	1	p1	(A)30	30	8106	8135
transcript_474	1	p1	(A)34	34	8102	8135
transcript_475	1	p2	(CT)7	14	4904	4917
transcript_475	2	p1	(A)31	31	8094	8124
transcript_476	1	p1	(T)10	10	5500	5509
transcript_476	2	p1	(A)13	13	5969	5981
transcript_476	3	p2	(AC)10	20	6153	6172
transcript_476	4	p1	(A)12	12	7503	7514
transcript_476	5	p1	(A)30	30	8079	8108
transcript_477	1	p1	(A)44	44	8122	8165
transcript_478	1	p1	(A)33	33	7928	7960
transcript_479	1	p1	(T)10	10	7538	7547
transcript_479	2	p1	(A)30	30	8092	8121
transcript_480	1	p1	(T)11	11	6673	6683
transcript_480	2	p1	(A)28	28	7925	7952
transcript_481	1	p2	(TG)16	32	5112	5143
transcript_481	2	p1	(T)10	10	7039	7048
transcript_481	3	p2	(TC)44	88	7292	7379
transcript_481	4	p1	(A)33	33	8079	8111
transcript_482	1	p2	(CT)7	14	4450	4463
transcript_482	2	p1	(A)32	32	8075	8106
transcript_483	1	p1	(T)13	13	946	958
transcript_483	2	p1	(A)32	32	8019	8050
transcript_484	1	p1	(A)31	31	8012	8042
transcript_485	1	p1	(A)32	32	8077	8108
transcript_486	1	p1	(T)13	13	5419	5431
transcript_486	2	p1	(T)12	12	7867	7878
transcript_486	3	p1	(A)31	31	8088	8118
transcript_487	1	p1	(A)32	32	8016	8047
transcript_488	1	p1	(A)10	10	4777	4786
transcript_488	2	p1	(T)10	10	6769	6778
transcript_488	3	p1	(A)30	30	8080	8109
transcript_489	1	p1	(A)52	52	8060	8111
transcript_490	1	p3	(TGA)5	15	259	273
transcript_490	2	p1	(T)14	14	6355	6368
transcript_490	3	p1	(A)30	30	8081	8110
transcript_492	1	p2	(TG)19	38	5114	5151
transcript_492	2	p1	(A)10	10	6237	6246
transcript_492	3	p2	(TC)33	66	7299	7364
transcript_492	4	p1	(A)33	33	8060	8092
transcript_493	1	p1	(T)15	15	4568	4582
transcript_493	2	p1	(T)14	14	5249	5262
transcript_493	3	p2	(TG)6	12	5845	5856
transcript_493	4	p1	(A)33	33	8073	8105
transcript_494	1	p1	(A)30	30	8081	8110
transcript_495	1	p1	(A)31	31	7939	7969
transcript_496	1	p1	(A)31	31	8044	8074
transcript_497	1	p1	(A)32	32	8064	8095
transcript_498	1	p1	(A)29	29	8022	8050
transcript_500	1	p1	(T)13	13	2530	2542
transcript_500	2	p1	(T)12	12	4997	5008
transcript_500	3	p1	(A)12	12	6737	6748
transcript_500	4	p1	(A)31	31	7760	7790
transcript_501	1	p3	(GAA)5	15	6672	6686
transcript_501	2	p1	(T)11	11	7733	7743
transcript_501	3	c	(T)10agtttttttttctcggaagttgtgatgagatgaaaaataaagtttctgtaaat(A)30	93	7880	7972
transcript_502	1	p1	(A)36	36	8025	8060
transcript_503	1	p3	(GGA)6	18	2691	2708
transcript_503	2	p1	(A)10	10	7185	7194
transcript_503	3	p1	(A)11	11	7368	7378
transcript_503	4	p1	(A)32	32	8037	8068
transcript_504	1	p3	(CGT)5	15	5204	5218
transcript_504	2	p1	(A)31	31	8041	8071
transcript_505	1	p1	(A)30	30	8043	8072
transcript_506	1	p1	(A)103	103	7958	8060
transcript_507	1	p1	(T)10	10	3981	3990
transcript_507	2	p1	(A)12	12	5428	5439
transcript_507	3	p1	(T)10	10	5856	5865
transcript_507	4	p1	(A)40	40	8009	8048
transcript_508	1	p1	(A)32	32	8003	8034
transcript_510	1	p1	(T)12	12	5362	5373
transcript_510	2	p1	(T)11	11	7561	7571
transcript_510	3	p1	(A)32	32	7902	7933
transcript_511	1	p1	(A)30	30	7986	8015
transcript_512	1	p1	(A)32	32	7991	8022
transcript_513	1	p1	(A)31	31	8011	8041
transcript_514	1	p2	(TG)13	26	5107	5132
transcript_514	2	p1	(A)10	10	6218	6227
transcript_514	3	p2	(TC)19	38	7280	7317
transcript_514	4	p1	(A)31	31	8017	8047
transcript_515	1	p1	(A)31	31	8013	8043
transcript_516	1	p1	(T)11	11	4043	4053
transcript_516	2	p1	(A)29	29	8017	8045
transcript_517	1	p2	(TG)13	26	2975	3000
transcript_517	2	p1	(A)29	29	8022	8050
transcript_518	1	p1	(A)100	100	7947	8046
transcript_521	1	p3	(GAG)6	18	434	451
transcript_521	2	p2	(TC)14	28	3570	3597
transcript_521	3	p2	(TG)7	14	6066	6079
transcript_521	4	p1	(A)33	33	8009	8041
transcript_524	1	p1	(A)12	12	2189	2200
transcript_524	2	p1	(T)15	15	2885	2899
transcript_524	3	p1	(T)14	14	4331	4344
transcript_524	4	p1	(A)12	12	6676	6687
transcript_524	5	p1	(T)16	16	7321	7336
transcript_524	6	p1	(A)32	32	7960	7991
transcript_525	1	p1	(A)10	10	3441	3450
transcript_525	2	c	(T)11gtttttg(T)11	29	6689	6717
transcript_525	3	c	(A)10cactacgtaaatt(A)30	53	7974	8026
transcript_526	1	p1	(A)31	31	8009	8039
transcript_527	1	p1	(A)32	32	8007	8038
transcript_529	1	p2	(TG)6	12	7496	7507
transcript_529	2	p1	(A)33	33	8015	8047
transcript_531	1	p1	(A)30	30	7995	8024
transcript_535	1	p2	(CT)8	16	4800	4815
transcript_535	2	p1	(A)32	32	7991	8022
transcript_542	1	p1	(T)10	10	7318	7327
transcript_542	2	p1	(A)32	32	7987	8018
transcript_547	1	p1	(A)30	30	7959	7988
transcript_548	1	p1	(A)30	30	7980	8009
transcript_550	1	p3	(CCT)6	18	79	96
transcript_550	2	p3	(CAG)5	15	1726	1740
transcript_550	3	p1	(T)11	11	2888	2898
transcript_550	4	p1	(T)15	15	4907	4921
transcript_550	5	p4	(AGAC)5	20	5637	5656
transcript_550	6	p1	(A)15	15	5935	5949
transcript_550	7	p1	(A)29	29	7961	7989
transcript_551	1	p3	(AGG)8	24	1108	1131
transcript_551	2	p1	(T)10	10	5313	5322
transcript_551	3	p1	(T)11	11	7338	7348
transcript_551	4	p1	(A)34	34	7840	7873
transcript_559	1	p1	(A)31	31	7939	7969
transcript_567	1	p1	(T)11	11	2521	2531
transcript_567	2	p2	(AC)7	14	6691	6704
transcript_567	3	p1	(A)29	29	7962	7990
transcript_568	1	p1	(T)12	12	5585	5596
transcript_568	2	p1	(T)10	10	5708	5717
transcript_568	3	p1	(A)31	31	7959	7989
transcript_575	1	p1	(T)10	10	3029	3038
transcript_575	2	p1	(A)13	13	3330	3342
transcript_575	3	p2	(TA)6	12	4724	4735
transcript_575	4	p2	(AC)7	14	6075	6088
transcript_575	5	p1	(A)31	31	7802	7832
transcript_576	1	p1	(A)32	32	7954	7985
transcript_577	1	p1	(A)11	11	3005	3015
transcript_577	2	p1	(A)34	34	7953	7986
transcript_578	1	p1	(T)10	10	7400	7409
transcript_578	2	p1	(A)29	29	7956	7984
transcript_579	1	p1	(A)29	29	7956	7984
transcript_585	1	p1	(A)31	31	7950	7980
transcript_589	1	p1	(A)30	30	7946	7975
transcript_590	1	p1	(A)31	31	7858	7888
transcript_591	1	p1	(A)31	31	7936	7966
transcript_592	1	p1	(T)10	10	7173	7182
transcript_592	2	p1	(A)32	32	7910	7941
transcript_593	1	p1	(A)89	89	7888	7976
transcript_594	1	p2	(CT)7	14	4743	4756
transcript_594	2	p1	(A)31	31	7935	7965
transcript_595	1	p1	(T)11	11	4595	4605
transcript_595	2	p1	(T)11	11	7108	7118
transcript_595	3	p1	(A)30	30	7933	7962
transcript_596	1	p1	(T)25	25	5268	5292
transcript_596	2	p1	(T)17	17	7262	7278
transcript_596	3	p1	(A)30	30	7922	7951
transcript_597	1	p3	(ATG)9	27	6967	6993
transcript_597	2	p1	(A)30	30	7931	7960
transcript_598	1	p1	(A)30	30	7921	7950
transcript_599	1	p1	(A)11	11	2217	2227
transcript_599	2	p1	(T)16	16	2912	2927
transcript_599	3	p1	(T)10	10	4401	4410
transcript_599	4	p1	(A)10	10	6634	6643
transcript_599	5	p1	(T)17	17	7276	7292
transcript_599	6	p1	(A)31	31	7922	7952
transcript_600	1	p1	(T)13	13	2077	2089
transcript_600	2	c	(A)29gag(A)29	61	7854	7914
transcript_601	1	p1	(A)31	31	7915	7945
transcript_602	1	p1	(A)32	32	7913	7944
transcript_603	1	p1	(T)12	12	4970	4981
transcript_603	2	p1	(A)12	12	5125	5136
transcript_603	3	p1	(A)31	31	7905	7935
transcript_604	1	p1	(A)10	10	1939	1948
transcript_604	2	p1	(A)30	30	7903	7932
transcript_607	1	p3	(CCT)6	18	430	447
transcript_607	2	p1	(T)10	10	5277	5286
transcript_607	3	p1	(A)12	12	7221	7232
transcript_607	4	p1	(T)13	13	7635	7647
transcript_607	5	p1	(A)32	32	7775	7806
transcript_608	1	p1	(A)25	25	7899	7923
transcript_609	1	p1	(A)32	32	7879	7910
transcript_610	1	p1	(A)30	30	7886	7915
transcript_611	1	c	(CGA)5cttggatgactgagtcctcgttgtttactacagtctgccgtctgctgtgcccgtgccctagtctccagcagg(AGT)6	105	248	352
transcript_611	2	p2	(TA)9	18	4542	4559
transcript_611	3	p1	(A)31	31	7842	7872
transcript_612	1	p2	(TC)15	30	4395	4424
transcript_612	2	p1	(T)10	10	5227	5236
transcript_612	3	p2	(CT)16	32	7639	7670
transcript_612	4	p1	(A)29	29	7851	7879
transcript_613	1	p1	(T)10	10	186	195
transcript_613	2	p1	(A)10	10	1811	1820
transcript_613	3	p1	(A)30	30	7884	7913
transcript_614	1	p1	(T)10	10	2208	2217
transcript_614	2	p1	(A)31	31	7882	7912
transcript_616	1	p3	(TGA)5	15	239	253
transcript_616	2	p1	(T)14	14	6145	6158
transcript_616	3	p1	(A)30	30	7860	7889
transcript_617	1	p1	(A)36	36	7794	7829
transcript_618	1	p2	(AT)6	12	2800	2811
transcript_618	2	p1	(T)24	24	3692	3715
transcript_618	3	p1	(T)23	23	4755	4777
transcript_618	4	p1	(A)31	31	7872	7902
transcript_619	1	p1	(T)11	11	5160	5170
transcript_619	2	p1	(T)11	11	7606	7616
transcript_619	3	p1	(A)33	33	7824	7856
transcript_620	1	p1	(A)32	32	7808	7839
transcript_621	1	p3	(CAC)6	18	2916	2933
transcript_621	2	p1	(A)31	31	7858	7888
transcript_622	1	p3	(ATA)5	15	2483	2497
transcript_622	2	p1	(A)32	32	7503	7534
transcript_623	1	p1	(T)12	12	2701	2712
transcript_623	2	p1	(T)12	12	3087	3098
transcript_623	3	p1	(T)10	10	7703	7712
transcript_623	4	p1	(A)30	30	7860	7889
transcript_624	1	p1	(T)14	14	2043	2056
transcript_624	2	p1	(A)32	32	7819	7850
transcript_625	1	p1	(A)31	31	7837	7867
transcript_626	1	p2	(TC)8	16	3536	3551
transcript_626	2	p1	(T)10	10	4062	4071
transcript_626	3	p1	(T)14	14	4572	4585
transcript_626	4	p2	(TC)17	34	5588	5621
transcript_626	5	p1	(T)12	12	6791	6802
transcript_626	6	p1	(A)32	32	7854	7885
transcript_627	1	p1	(T)16	16	3526	3541
transcript_627	2	p1	(A)30	30	7841	7870
transcript_628	1	p3	(GAT)5	15	544	558
transcript_628	2	p1	(T)15	15	4679	4693
transcript_628	3	p1	(A)31	31	7825	7855
transcript_629	1	p3	(AGC)5	15	618	632
transcript_629	2	p3	(GAG)8	24	4728	4751
transcript_629	3	p1	(A)30	30	7854	7883
transcript_630	1	p1	(A)11	11	601	611
transcript_630	2	p1	(T)10	10	5787	5796
transcript_630	3	p1	(A)32	32	7849	7880
transcript_631	1	p1	(T)16	16	5829	5844
transcript_631	2	p1	(A)33	33	7854	7886
transcript_632	1	p1	(A)31	31	7841	7871
transcript_633	1	p3	(GAT)5	15	546	560
transcript_633	2	p1	(T)16	16	4700	4715
transcript_633	3	p1	(A)28	28	7848	7875
transcript_634	1	p2	(GT)8	16	163	178
transcript_634	2	c	(CTA)5ccactacttgctgtgaagtgatgtagcctttttgagtttgatgtggagaatacaaaa(T)10	82	3231	3312
transcript_634	3	p1	(T)10	10	6371	6380
transcript_634	4	p1	(A)32	32	7637	7668
transcript_635	1	p3	(CAA)5	15	760	774
transcript_635	2	p1	(A)29	29	7847	7875
transcript_636	1	p1	(A)10	10	5686	5695
transcript_636	2	p1	(T)11	11	6636	6646
transcript_636	3	p1	(T)13	13	6983	6995
transcript_636	4	p1	(A)31	31	7835	7865
transcript_637	1	p1	(A)31	31	7827	7857
transcript_638	1	p1	(A)32	32	7836	7867
transcript_639	1	p1	(A)13	13	2970	2982
transcript_639	2	p2	(GT)6	12	3419	3430
transcript_639	3	c	(TG)7ca(TG)6	28	4479	4506
transcript_639	4	p1	(T)11	11	5361	5371
transcript_639	5	p1	(T)10	10	7465	7474
transcript_639	6	p1	(A)31	31	7837	7867
transcript_640	1	p3	(CTG)8	24	4370	4393
transcript_640	2	p1	(A)32	32	7631	7662
transcript_641	1	p1	(A)32	32	7709	7740
transcript_642	1	c	(A)10gtcatggcattt(A)30	52	7791	7842
transcript_643	1	p3	(CCA)7	21	731	751
transcript_643	2	p1	(A)30	30	7837	7866
transcript_644	1	p1	(A)12	12	1410	1421
transcript_644	2	p1	(T)13	13	6326	6338
transcript_644	3	p3	(CTT)5	15	6697	6711
transcript_644	4	p1	(A)28	28	7818	7845
transcript_645	1	p1	(T)10	10	6855	6864
transcript_645	2	p1	(A)30	30	7682	7711
transcript_646	1	p1	(T)16	16	7092	7107
transcript_646	2	p1	(A)32	32	7833	7864
transcript_647	1	p1	(A)122	122	7742	7863
transcript_648	1	p1	(A)32	32	7833	7864
transcript_649	1	p1	(T)10	10	7275	7284
transcript_649	2	p1	(A)29	29	7831	7859
transcript_650	1	p1	(T)10	10	6837	6846
transcript_650	2	p3	(TTC)5	15	7184	7198
transcript_650	3	p1	(A)10	10	7545	7554
transcript_650	4	p1	(A)30	30	7826	7855
transcript_651	1	c	(A)10gtcatggcattt(A)30	52	7797	7848
transcript_652	1	p2	(CT)7	14	5057	5070
transcript_652	2	p1	(A)30	30	7830	7859
transcript_653	1	p1	(T)11	11	2812	2822
transcript_653	2	p1	(T)16	16	3900	3915
transcript_653	3	p1	(A)36	36	7601	7636
transcript_654	1	p1	(A)29	29	7814	7842
transcript_655	1	p1	(T)10	10	5626	5635
transcript_655	2	p1	(A)11	11	6145	6155
transcript_655	3	p1	(A)32	32	7721	7752
transcript_656	1	p1	(A)32	32	7823	7854
transcript_657	1	p2	(AT)6	12	201	212
transcript_657	2	p1	(A)10	10	4518	4527
transcript_657	3	p1	(T)10	10	6510	6519
transcript_657	4	p1	(A)31	31	7823	7853
transcript_658	1	p1	(A)30	30	7785	7814
transcript_659	1	p1	(T)15	15	2878	2892
transcript_659	2	p1	(T)10	10	3425	3434
transcript_659	3	p1	(A)10	10	6620	6629
transcript_659	4	p1	(A)31	31	7815	7845
transcript_661	1	p1	(A)32	32	7845	7876
transcript_662	1	p2	(CA)6	12	937	948
transcript_662	2	p1	(A)34	34	7779	7812
transcript_663	1	p1	(A)32	32	7815	7846
transcript_664	1	p1	(A)32	32	7800	7831
transcript_665	1	p1	(A)32	32	7799	7830
transcript_666	1	p3	(CAG)6	18	286	303
transcript_666	2	p3	(AGC)5	15	6834	6848
transcript_666	3	p1	(A)29	29	7814	7842
transcript_667	1	p3	(TGG)5	15	265	279
transcript_667	2	p1	(A)11	11	5662	5672
transcript_667	3	p2	(AT)6	12	6303	6314
transcript_667	4	p1	(A)30	30	7812	7841
transcript_668	1	p1	(T)19	19	995	1013
transcript_668	2	c	(AC)15caagagaaaaagaggtt(A)10	57	5301	5357
transcript_668	3	p1	(T)12	12	7249	7260
transcript_668	4	p1	(T)10	10	7511	7520
transcript_668	5	p1	(A)34	34	7818	7851
transcript_669	1	p1	(T)15	15	4655	4669
transcript_669	2	p1	(A)10	10	5594	5603
transcript_669	3	p1	(A)11	11	6841	6851
transcript_669	4	c	(T)11accattttcattttaatctgatttccaaggtttgtaagcttcaggaatgaatgt(A)29	94	7724	7817
transcript_670	1	p3	(GAG)5	15	1124	1138
transcript_670	2	p3	(AGA)5	15	5669	5683
transcript_670	3	p1	(A)12	12	6391	6402
transcript_670	4	p2	(CT)7	14	6581	6594
transcript_670	5	p1	(T)11	11	6782	6792
transcript_670	6	p1	(A)33	33	7793	7825
transcript_671	1	p1	(A)31	31	7703	7733
transcript_672	1	p1	(A)31	31	7797	7827
transcript_675	1	p3	(CAA)5	15	760	774
transcript_675	2	p1	(A)30	30	7792	7821
transcript_676	1	p3	(TGG)5	15	265	279
transcript_676	2	p1	(A)11	11	5641	5651
transcript_676	3	p2	(AT)6	12	6282	6293
transcript_676	4	p1	(A)32	32	7791	7822
transcript_677	1	p1	(A)31	31	7769	7799
transcript_678	1	p1	(A)30	30	7791	7820
transcript_679	1	p2	(CT)8	16	4599	4614
transcript_679	2	p1	(A)31	31	7790	7820
transcript_680	1	p1	(T)16	16	5493	5508
transcript_680	2	p1	(A)30	30	7741	7770
transcript_682	1	p1	(A)12	12	3922	3933
transcript_682	2	p1	(T)12	12	5083	5094
transcript_682	3	p1	(T)10	10	5578	5587
transcript_682	4	p1	(A)32	32	7783	7814
transcript_685	1	p1	(A)30	30	7760	7789
transcript_686	1	p1	(T)11	11	4923	4933
transcript_686	2	p1	(T)10	10	6648	6657
transcript_686	3	p1	(A)31	31	7781	7811
transcript_687	1	p1	(T)10	10	1967	1976
transcript_687	2	p1	(T)14	14	3027	3040
transcript_687	3	p1	(T)11	11	3825	3835
transcript_687	4	p1	(A)36	36	7749	7784
transcript_688	1	p1	(A)33	33	7777	7809
transcript_689	1	p1	(A)31	31	7773	7803
transcript_690	1	p1	(A)32	32	7688	7719
transcript_692	1	p1	(A)29	29	7776	7804
transcript_693	1	p1	(A)32	32	7724	7755
transcript_696	1	p1	(T)10	10	3179	3188
transcript_696	2	p1	(A)32	32	7755	7786
transcript_698	1	p1	(A)29	29	7701	7729
transcript_700	1	p2	(TG)8	16	4562	4577
transcript_700	2	p2	(CA)6	12	5201	5212
transcript_700	3	p2	(TC)17	34	6273	6306
transcript_700	4	p2	(GT)7	14	7476	7489
transcript_700	5	p1	(A)33	33	7740	7772
transcript_702	1	p1	(T)12	12	7249	7260
transcript_702	2	p1	(A)36	36	7701	7736
transcript_703	1	p1	(T)10	10	2796	2805
transcript_703	2	p1	(A)10	10	5797	5806
transcript_703	3	p1	(T)11	11	7582	7592
transcript_703	4	p1	(A)29	29	7769	7797
transcript_704	1	p1	(A)31	31	7739	7769
transcript_705	1	p1	(A)34	34	7556	7589
transcript_706	1	p1	(A)12	12	4826	4837
transcript_706	2	p1	(A)31	31	7763	7793
transcript_707	1	p1	(T)12	12	100	111
transcript_707	2	c	(A)17tagccacgaatattttaaatatattttgagcagtttttcgtgccagtgaaaacgacagagaaaataattcagaatatttttaatctgaatt(TG)9	126	311	436
transcript_707	3	p1	(A)30	30	7759	7788
transcript_709	1	p1	(A)30	30	7761	7790
transcript_710	1	p3	(GAG)5	15	5815	5829
transcript_710	2	p1	(T)10	10	6907	6916
transcript_710	3	p1	(A)31	31	7700	7730
transcript_711	1	p1	(A)11	11	6912	6922
transcript_711	2	p1	(A)48	48	7756	7803
transcript_712	1	p1	(A)32	32	7739	7770
transcript_713	1	p1	(A)32	32	7754	7785
transcript_714	1	p1	(A)34	34	7636	7669
transcript_717	1	p1	(T)13	13	6148	6160
transcript_717	2	p1	(A)31	31	7715	7745
transcript_718	1	p1	(T)10	10	5962	5971
transcript_718	2	p1	(A)32	32	7749	7780
transcript_719	1	p1	(A)30	30	7688	7717
transcript_720	1	p1	(A)31	31	7753	7783
transcript_724	1	p1	(A)30	30	7751	7780
transcript_726	1	p2	(GT)6	12	48	59
transcript_726	2	p3	(AGC)5	15	6767	6781
transcript_726	3	p1	(A)32	32	7748	7779
transcript_727	1	p3	(CAA)5	15	760	774
transcript_727	2	p1	(A)35	35	7741	7775
transcript_728	1	p3	(CAG)6	18	284	301
transcript_728	2	p3	(AGC)5	15	6719	6733
transcript_728	3	p1	(A)31	31	7699	7729
transcript_729	1	p1	(A)28	28	7752	7779
transcript_731	1	p1	(T)11	11	7364	7374
transcript_731	2	p2	(TA)9	18	7536	7553
transcript_731	3	p1	(A)29	29	7744	7772
transcript_734	1	p1	(A)12	12	4	15
transcript_734	2	p3	(TGA)7	21	3095	3115
transcript_734	3	p1	(T)15	15	6186	6200
transcript_734	4	p1	(A)34	34	7730	7763
transcript_735	1	c	(A)23c(A)32	56	7720	7775
transcript_736	1	p1	(A)31	31	7702	7732
transcript_738	1	p1	(T)10	10	2409	2418
transcript_738	2	p1	(T)10	10	7532	7541
transcript_738	3	p1	(A)31	31	7740	7770
transcript_741	1	p1	(A)31	31	7665	7695
transcript_746	1	p1	(T)15	15	6638	6652
transcript_746	2	p1	(A)29	29	7619	7647
transcript_747	1	p1	(A)31	31	7762	7792
transcript_748	1	p1	(A)31	31	7482	7512
transcript_749	1	p3	(GTG)5	15	39	53
transcript_749	2	p3	(GCA)6	18	216	233
transcript_749	3	p3	(TGA)5	15	2783	2797
transcript_749	4	p1	(T)12	12	2951	2962
transcript_749	5	p1	(T)12	12	5404	5415
transcript_749	6	p1	(A)40	40	7663	7702
transcript_751	1	p1	(A)32	32	7732	7763
transcript_753	1	p1	(A)11	11	1725	1735
transcript_753	2	p1	(T)10	10	3188	3197
transcript_753	3	p1	(T)11	11	5423	5433
transcript_753	4	p1	(T)11	11	5857	5867
transcript_753	5	p1	(A)35	35	7730	7764
transcript_754	1	p1	(T)10	10	2800	2809
transcript_754	2	p1	(T)11	11	3112	3122
transcript_754	3	p1	(A)34	34	7720	7753
transcript_758	1	p1	(A)34	34	7713	7746
transcript_759	1	p3	(ATT)5	15	5911	5925
transcript_759	2	p1	(A)30	30	7731	7760
transcript_760	1	p3	(TGG)5	15	265	279
transcript_760	2	p1	(A)11	11	5581	5591
transcript_760	3	p2	(AT)6	12	6222	6233
transcript_760	4	p1	(A)29	29	7731	7759
transcript_761	1	p1	(T)10	10	2237	2246
transcript_761	2	p1	(T)10	10	3059	3068
transcript_761	3	p1	(A)10	10	6769	6778
transcript_761	4	p1	(T)10	10	6914	6923
transcript_761	5	p1	(A)34	34	7716	7749
transcript_762	1	c	(T)13acagattttaagtagttgataattgatgaaaatggctgtaacttttatatagaacaagacagcaaggtttgaacaata(T)11	102	3145	3246
transcript_762	2	c	(T)12(G)10	22	3861	3882
transcript_762	3	p1	(A)10	10	5016	5025
transcript_762	4	p1	(A)31	31	7718	7748
transcript_769	1	p1	(A)30	30	7702	7731
transcript_770	1	p1	(C)10	10	499	508
transcript_770	2	p1	(A)10	10	3310	3319
transcript_770	3	p1	(T)15	15	4103	4117
transcript_770	4	p1	(T)14	14	4599	4612
transcript_770	5	p1	(A)11	11	5628	5638
transcript_770	6	p1	(T)12	12	7138	7149
transcript_770	7	p1	(A)15	15	7479	7493
transcript_770	8	p1	(A)31	31	7722	7752
transcript_775	1	p1	(T)15	15	6697	6711
transcript_775	2	p1	(A)31	31	7678	7708
transcript_776	1	p1	(A)32	32	7721	7752
transcript_777	1	p3	(CAG)6	18	284	301
transcript_777	2	p3	(AGC)5	15	6737	6751
transcript_777	3	p1	(A)33	33	7717	7749
transcript_778	1	p1	(A)30	30	7715	7744
transcript_779	1	p1	(T)11	11	4860	4870
transcript_779	2	p1	(A)32	32	7714	7745
transcript_780	1	p2	(TC)17	34	2847	2880
transcript_780	2	p2	(CT)6	12	3525	3536
transcript_780	3	p2	(GA)6	12	6873	6884
transcript_780	4	p1	(A)34	34	7714	7747
transcript_781	1	p1	(T)11	11	13	23
transcript_781	2	p1	(T)23	23	4854	4876
transcript_781	3	p2	(CT)17	34	5184	5217
transcript_781	4	p1	(A)31	31	7716	7746
transcript_782	1	p3	(ATG)9	27	6750	6776
transcript_782	2	p1	(A)31	31	7709	7739
transcript_783	1	p1	(T)10	10	4880	4889
transcript_783	2	p1	(A)30	30	7651	7680
transcript_784	1	p1	(A)13	13	368	380
transcript_784	2	p1	(A)32	32	7499	7530
transcript_785	1	p2	(GA)9	18	4657	4674
transcript_785	2	p1	(T)11	11	6552	6562
transcript_785	3	p1	(A)34	34	7637	7670
transcript_786	1	p3	(ATT)5	15	204	218
transcript_786	2	p1	(T)13	13	5875	5887
transcript_786	3	p1	(A)35	35	7712	7746
transcript_787	1	p1	(C)10	10	192	201
transcript_787	2	p1	(A)10	10	6659	6668
transcript_787	3	p1	(A)30	30	7707	7736
transcript_788	1	p1	(T)12	12	2531	2542
transcript_788	2	p1	(T)12	12	2917	2928
transcript_788	3	p1	(T)10	10	4572	4581
transcript_788	4	p1	(T)10	10	7534	7543
transcript_788	5	p1	(A)37	37	7681	7717
transcript_789	1	p1	(A)15	15	7272	7286
transcript_789	2	p1	(A)33	33	7710	7742
transcript_790	1	p1	(A)12	12	2467	2478
transcript_790	2	p1	(T)11	11	3313	3323
transcript_790	3	p1	(A)33	33	7675	7707
transcript_791	1	p3	(GAA)5	15	6428	6442
transcript_791	2	p1	(T)11	11	7489	7499
transcript_791	3	c	(T)10agtttttttttctcggaagttgtgatgagatgaaaaataaagtttctgtaaat(A)33	96	7636	7731
transcript_793	1	p1	(T)23	23	3841	3863
transcript_793	2	p1	(G)12	12	4013	4024
transcript_793	3	p1	(A)13	13	4703	4715
transcript_793	4	p1	(T)10	10	6068	6077
transcript_793	5	c	(T)10c(T)15	26	7356	7381
transcript_793	6	p1	(A)31	31	7716	7746
transcript_794	1	p1	(A)33	33	7667	7699
transcript_795	1	p1	(T)10	10	6704	6713
transcript_795	2	p3	(TTC)5	15	7051	7065
transcript_795	3	p1	(A)10	10	7412	7421
transcript_795	4	p1	(A)30	30	7693	7722
transcript_796	1	p1	(A)31	31	7681	7711
transcript_797	1	p1	(T)12	12	5369	5380
transcript_797	2	p1	(T)10	10	5492	5501
transcript_797	3	p1	(A)34	34	7678	7711
transcript_798	1	p1	(T)12	12	4135	4146
transcript_798	2	p2	(AT)6	12	6882	6893
transcript_798	3	p1	(A)36	36	7583	7618
transcript_799	1	p3	(CAT)5	15	3956	3970
transcript_799	2	p1	(A)30	30	7676	7705
transcript_800	1	p1	(T)11	11	5803	5813
transcript_800	2	p1	(A)31	31	7678	7708
transcript_801	1	p1	(T)11	11	4309	4319
transcript_801	2	p1	(T)11	11	5751	5761
transcript_801	3	p1	(T)11	11	6241	6251
transcript_801	4	p1	(A)31	31	7684	7714
transcript_802	1	p2	(GT)6	12	49	60
transcript_802	2	p3	(AGC)5	15	397	411
transcript_802	3	p3	(AGC)5	15	6691	6705
transcript_802	4	p1	(A)32	32	7672	7703
transcript_803	1	p1	(A)29	29	7654	7682
transcript_804	1	p1	(T)10	10	6841	6850
transcript_804	2	p1	(A)31	31	7671	7701
transcript_805	1	p2	(CT)7	14	4493	4506
transcript_805	2	p1	(A)33	33	7684	7716
transcript_806	1	p1	(A)31	31	7661	7691
transcript_807	1	c	(CGA)5cttggatgactgagtcctcgttgtttactacagtctgccgtctgctgtgcccgtgccctagtctccagcagg(AGT)6	105	77	181
transcript_807	2	p2	(TA)9	18	4371	4388
transcript_807	3	p1	(A)30	30	7671	7700
transcript_808	1	p1	(T)11	11	6855	6865
transcript_808	2	p1	(A)31	31	7683	7713
transcript_809	1	p1	(A)31	31	7680	7710
transcript_810	1	p1	(T)10	10	4062	4071
transcript_810	2	p1	(T)16	16	4455	4470
transcript_810	3	p3	(ATC)5	15	4634	4648
transcript_810	4	p1	(A)30	30	7622	7651
transcript_811	1	p1	(A)30	30	7431	7460
transcript_812	1	p1	(A)31	31	7663	7693
transcript_813	1	p1	(A)30	30	7678	7707
transcript_814	1	p1	(A)31	31	7675	7705
transcript_815	1	p1	(T)10	10	1841	1850
transcript_815	2	p1	(T)17	17	2899	2915
transcript_815	3	p1	(A)33	33	7660	7692
transcript_816	1	p1	(A)30	30	7649	7678
transcript_817	1	p1	(A)31	31	7626	7656
transcript_818	1	p1	(A)33	33	7630	7662
transcript_819	1	p1	(T)15	15	6922	6936
transcript_819	2	p1	(A)33	33	7670	7702
transcript_820	1	p1	(T)12	12	2512	2523
transcript_820	2	p1	(T)13	13	2898	2910
transcript_820	3	p1	(T)11	11	4554	4564
transcript_820	4	p1	(T)10	10	7518	7527
transcript_820	5	p1	(A)30	30	7678	7707
transcript_821	1	p1	(A)12	12	636	647
transcript_821	2	p1	(T)12	12	1237	1248
transcript_821	3	p1	(A)32	32	7666	7697
transcript_822	1	p3	(AGG)8	24	1108	1131
transcript_822	2	p1	(T)10	10	5313	5322
transcript_822	3	p1	(T)11	11	7338	7348
transcript_822	4	p1	(A)31	31	7659	7689
transcript_823	1	p1	(A)11	11	7489	7499
transcript_823	2	p1	(A)33	33	7664	7696
transcript_824	1	p1	(A)30	30	7664	7693
transcript_825	1	p1	(T)14	14	4532	4545
transcript_825	2	p1	(A)10	10	5471	5480
transcript_825	3	p1	(A)12	12	6718	6729
transcript_825	4	c	(T)10accattttcattttaatctgatttccaaggtttgtaagcttcaggaatgaatgt(A)30	94	7603	7696
transcript_826	1	p3	(GGA)5	15	1548	1562
transcript_826	2	p1	(A)33	33	7660	7692
transcript_827	1	p1	(A)33	33	7630	7662
transcript_828	1	p3	(GAG)7	21	360	380
transcript_828	2	p3	(AAG)6	18	1754	1771
transcript_828	3	c	(GT)6(G)10	22	7066	7087
transcript_828	4	p1	(A)31	31	7605	7635
transcript_829	1	p1	(T)11	11	5272	5282
transcript_829	2	p1	(A)35	35	7649	7683
transcript_830	1	p3	(GAT)7	21	725	745
transcript_830	2	p3	(ATG)6	18	1572	1589
transcript_830	3	p1	(T)10	10	4180	4189
transcript_830	4	p1	(T)18	18	5355	5372
transcript_830	5	p1	(A)31	31	7660	7690
transcript_831	1	p1	(T)10	10	7104	7113
transcript_831	2	p1	(A)30	30	7667	7696
transcript_832	1	p3	(CAG)6	18	284	301
transcript_832	2	p3	(AGC)5	15	6677	6691
transcript_832	3	p1	(A)31	31	7658	7688
transcript_833	1	p1	(T)18	18	3795	3812
transcript_833	2	p1	(A)13	13	4649	4661
transcript_833	3	p1	(T)10	10	6014	6023
transcript_833	4	c	(T)10c(T)16	27	7302	7328
transcript_833	5	p1	(A)32	32	7662	7693
transcript_834	1	p1	(T)24	24	7107	7130
transcript_834	2	p1	(A)31	31	7657	7687
transcript_835	1	p1	(A)11	11	1295	1305
transcript_835	2	p2	(CA)6	12	2838	2849
transcript_835	3	p1	(A)15	15	3940	3954
transcript_835	4	p1	(A)31	31	7652	7682
transcript_836	1	p1	(T)15	15	6670	6684
transcript_836	2	p1	(A)30	30	7651	7680
transcript_837	1	p1	(A)12	12	1447	1458
transcript_837	2	p1	(A)30	30	7632	7661
transcript_839	1	p1	(C)12	12	502	513
transcript_839	2	p1	(A)10	10	3413	3422
transcript_839	3	p1	(T)17	17	4207	4223
transcript_839	4	p1	(T)11	11	4706	4716
transcript_839	5	p1	(A)10	10	5732	5741
transcript_839	6	p1	(T)12	12	7245	7256
transcript_839	7	p1	(A)32	32	7581	7612
transcript_840	1	c	(T)12aatcatcaaatttctccatagcaccgggattttgaacatccctcctaccaaagtttttcaagtgataaatgtaaaatgg(AT)7	105	2385	2489
transcript_840	2	p2	(TC)13	26	5548	5573
transcript_840	3	p1	(T)10	10	7135	7144
transcript_840	4	p1	(A)29	29	7629	7657
transcript_841	1	p1	(T)12	12	1044	1055
transcript_841	2	p2	(AG)11	22	5845	5866
transcript_841	3	p1	(A)32	32	7632	7663
transcript_842	1	p1	(T)13	13	4693	4705
transcript_842	2	p3	(CCT)5	15	6941	6955
transcript_842	3	p1	(T)10	10	7158	7167
transcript_842	4	p1	(A)31	31	7642	7672
transcript_843	1	p3	(CAG)6	18	285	302
transcript_843	2	p3	(AGC)5	15	6669	6683
transcript_843	3	p1	(A)29	29	7649	7677
transcript_844	1	p1	(A)30	30	7641	7670
transcript_845	1	p1	(T)10	10	1848	1857
transcript_845	2	c	(T)10acagaggccaaga(T)14	37	2886	2922
transcript_845	3	p1	(T)11	11	3707	3717
transcript_845	4	p1	(A)31	31	7640	7670
transcript_846	1	p2	(TG)6	12	3795	3806
transcript_846	2	p1	(A)12	12	6825	6836
transcript_846	3	p1	(A)31	31	7653	7683
transcript_847	1	p1	(A)31	31	7514	7544
transcript_848	1	p1	(T)10	10	5155	5164
transcript_848	2	p1	(A)30	30	7627	7656
transcript_849	1	p3	(CAG)6	18	284	301
transcript_849	2	p3	(AGC)5	15	6635	6649
transcript_849	3	p1	(A)31	31	7616	7646
transcript_850	1	p1	(C)22	22	2579	2600
transcript_850	2	p1	(A)11	11	3338	3348
transcript_850	3	p3	(TTG)6	18	3914	3931
transcript_850	4	p1	(A)31	31	7637	7667
transcript_851	1	p1	(A)29	29	7633	7661
transcript_852	1	p3	(ATG)7	21	6688	6708
transcript_852	2	p1	(A)30	30	7632	7661
transcript_853	1	p1	(A)32	32	7630	7661
transcript_854	1	p1	(T)10	10	7259	7268
transcript_854	2	p1	(A)33	33	7559	7591
transcript_856	1	p1	(A)32	32	7621	7652
transcript_857	1	p1	(A)30	30	7422	7451
transcript_858	1	p2	(AT)7	14	5801	5814
transcript_858	2	p1	(A)31	31	7542	7572
transcript_859	1	p1	(A)31	31	7615	7645
transcript_860	1	p1	(A)12	12	4171	4182
transcript_860	2	p2	(TC)17	34	4957	4990
transcript_860	3	p1	(T)12	12	6137	6148
transcript_860	4	p1	(A)31	31	7607	7637
transcript_861	1	p1	(T)11	11	2793	2803
transcript_861	2	p1	(T)16	16	3880	3895
transcript_861	3	p1	(A)31	31	7576	7606
transcript_862	1	p1	(A)33	33	7593	7625
transcript_863	1	p1	(T)11	11	5790	5800
transcript_863	2	p1	(T)10	10	6397	6406
transcript_863	3	p1	(A)12	12	6599	6610
transcript_863	4	p1	(T)12	12	6939	6950
transcript_863	5	p1	(A)31	31	7612	7642
transcript_864	1	p1	(A)30	30	7594	7623
transcript_865	1	p3	(TGG)6	18	1333	1350
transcript_865	2	p1	(A)11	11	4180	4190
transcript_865	3	p1	(T)11	11	7201	7211
transcript_865	4	p1	(A)40	40	7595	7634
transcript_866	1	c	(T)11gcaaaggtttacggaataattattattttctttagtcattttaaacttggtatgtgcttttca(T)13	87	4098	4184
transcript_866	2	p1	(T)13	13	6285	6297
transcript_866	3	p1	(A)16	16	6578	6593
transcript_866	4	p1	(A)32	32	7585	7616
transcript_867	1	p1	(A)33	33	7555	7587
transcript_868	1	p3	(TGC)5	15	671	685
transcript_868	2	p3	(CTG)5	15	946	960
transcript_868	3	p1	(T)10	10	5018	5027
transcript_868	4	p1	(A)30	30	7536	7565
transcript_869	1	p1	(A)33	33	7554	7586
transcript_870	1	p1	(A)31	31	7489	7519
transcript_871	1	p3	(GAA)5	15	6325	6339
transcript_871	2	p1	(T)11	11	7386	7396
transcript_871	3	c	(T)10agtttttttttctcggaagttgtgatgagatgaaaaataaagtttctgt(A)34	93	7533	7625
transcript_873	1	p1	(T)12	12	1989	2000
transcript_873	2	p1	(A)29	29	7557	7585
transcript_874	1	p1	(A)32	32	7566	7597
transcript_875	1	p1	(A)36	36	7584	7619
transcript_876	1	p4	(CTCG)5	20	63	82
transcript_876	2	c	(GCCA)5agcggcagcaggagcagc(AG)7	52	329	380
transcript_876	3	p3	(GAG)6	18	636	653
transcript_876	4	p1	(T)10	10	6837	6846
transcript_876	5	p1	(A)30	30	7558	7587
transcript_877	1	p1	(T)16	16	3712	3727
transcript_877	2	p1	(A)11	11	4563	4573
transcript_877	3	p1	(T)10	10	5926	5935
transcript_877	4	p1	(T)23	23	7214	7236
transcript_877	5	p1	(A)30	30	7570	7599
transcript_878	1	p1	(A)119	119	7500	7618
transcript_879	1	p1	(T)10	10	1463	1472
transcript_879	2	p1	(A)31	31	7640	7670
transcript_880	1	p1	(T)11	11	4643	4653
transcript_880	2	p3	(CCT)5	15	6889	6903
transcript_880	3	p1	(T)10	10	7106	7115
transcript_880	4	p1	(A)29	29	7592	7620
transcript_881	1	p2	(TG)10	20	107	126
transcript_881	2	p1	(T)10	10	2772	2781
transcript_881	3	p1	(A)35	35	7562	7596
transcript_882	1	p2	(TC)18	36	3080	3115
transcript_882	2	p1	(T)10	10	6480	6489
transcript_882	3	p1	(T)11	11	7376	7386
transcript_882	4	p1	(A)33	33	7583	7615
transcript_883	1	p1	(A)32	32	7584	7615
transcript_884	1	p1	(A)75	75	7539	7613
transcript_885	1	p1	(A)10	10	6777	6786
transcript_885	2	p1	(A)30	30	7584	7613
transcript_886	1	p3	(TGC)5	15	672	686
transcript_886	2	p3	(CTG)5	15	947	961
transcript_886	3	p1	(T)11	11	5053	5063
transcript_886	4	p1	(T)10	10	5289	5298
transcript_886	5	p1	(A)30	30	7574	7603
transcript_887	1	p1	(A)32	32	7578	7609
transcript_888	1	p1	(A)30	30	7570	7599
transcript_889	1	p1	(T)10	10	3853	3862
transcript_889	2	p1	(T)12	12	7388	7399
transcript_889	3	p1	(A)31	31	7581	7611
transcript_890	1	p1	(A)32	32	7560	7591
transcript_892	1	p2	(AT)7	14	5831	5844
transcript_892	2	p1	(A)33	33	7572	7604
transcript_893	1	p3	(ATT)5	15	5750	5764
transcript_893	2	p1	(A)30	30	7569	7598
transcript_895	1	p3	(ATG)9	27	6609	6635
transcript_895	2	p1	(A)30	30	7573	7602
transcript_896	1	p1	(A)31	31	7571	7601
transcript_897	1	p1	(A)12	12	366	377
transcript_897	2	p1	(A)30	30	7544	7573
transcript_898	1	p1	(T)11	11	7330	7340
transcript_898	2	p1	(A)31	31	7568	7598
transcript_899	1	p1	(A)32	32	7550	7581
transcript_901	1	p1	(A)35	35	7568	7602
transcript_903	1	p2	(CT)8	16	4269	4284
transcript_903	2	p1	(A)31	31	7434	7464
transcript_904	1	c	(TC)9ttgctctctca(CT)9	47	89	135
transcript_904	2	p3	(GCA)5	15	379	393
transcript_904	3	p1	(T)11	11	7251	7261
transcript_904	4	p1	(A)29	29	7549	7577
transcript_905	1	p1	(T)10	10	2878	2887
transcript_905	2	p1	(A)33	33	7477	7509
transcript_906	1	p1	(T)15	15	6580	6594
transcript_906	2	p1	(A)29	29	7561	7589
transcript_907	1	p1	(T)10	10	1990	1999
transcript_907	2	p1	(A)30	30	7517	7546
transcript_909	1	p1	(A)32	32	7551	7582
transcript_910	1	p1	(A)31	31	7507	7537
transcript_911	1	p1	(T)11	11	7291	7301
transcript_911	2	p1	(A)31	31	7527	7557
transcript_912	1	p1	(T)10	10	2977	2986
transcript_912	2	p2	(TG)6	12	7276	7287
transcript_912	3	p1	(A)31	31	7488	7518
transcript_913	1	p3	(ACC)5	15	2838	2852
transcript_913	2	c	(A)13g(A)30	44	7541	7584
transcript_915	1	p1	(A)32	32	7527	7558
transcript_916	1	p1	(T)17	17	3665	3681
transcript_916	2	p1	(A)12	12	4519	4530
transcript_916	3	p1	(T)10	10	5883	5892
transcript_916	4	p1	(T)27	27	7171	7197
transcript_916	5	p1	(A)32	32	7531	7562
transcript_917	1	p3	(TGA)5	15	249	263
transcript_917	2	p1	(T)14	14	5806	5819
transcript_917	3	p1	(A)33	33	7533	7565
transcript_918	1	p2	(TG)7	14	5572	5585
transcript_918	2	p1	(A)30	30	7561	7590
transcript_920	1	p1	(A)30	30	7525	7554
transcript_921	1	p3	(CAG)9	27	2110	2136
transcript_921	2	p3	(GGA)5	15	3967	3981
transcript_921	3	p1	(A)36	36	7538	7573
transcript_922	1	p2	(CT)7	14	4343	4356
transcript_922	2	p1	(A)33	33	7534	7566
transcript_923	1	p1	(A)30	30	7545	7574
transcript_924	1	p3	(TGC)5	15	4591	4605
transcript_924	2	p1	(T)11	11	7053	7063
transcript_924	3	p1	(A)31	31	7516	7546
transcript_925	1	p1	(T)13	13	2664	2676
transcript_925	2	p1	(A)10	10	4873	4882
transcript_925	3	p1	(T)12	12	6744	6755
transcript_925	4	p1	(A)30	30	7539	7568
transcript_926	1	p1	(T)10	10	524	533
transcript_926	2	p3	(GAG)5	15	6336	6350
transcript_926	3	p1	(A)34	34	7423	7456
transcript_927	1	p6	(GAGCCA)5	30	2220	2249
transcript_927	2	p1	(T)15	15	3690	3704
transcript_927	3	p2	(AT)8	16	4102	4117
transcript_927	4	p1	(A)31	31	7536	7566
transcript_928	1	p1	(A)32	32	7515	7546
transcript_929	1	p3	(GCA)7	21	480	500
transcript_929	2	p1	(T)13	13	5780	5792
transcript_929	3	p2	(GT)6	12	5925	5936
transcript_929	4	p1	(T)12	12	6738	6749
transcript_929	5	p1	(A)30	30	7487	7516
transcript_930	1	p1	(A)36	36	7502	7537
transcript_931	1	p1	(A)34	34	7520	7553
transcript_932	1	p2	(TG)7	14	5578	5591
transcript_932	2	p1	(A)30	30	7523	7552
transcript_933	1	p1	(A)31	31	7524	7554
transcript_935	1	p1	(A)10	10	5345	5354
transcript_935	2	p1	(A)10	10	5949	5958
transcript_935	3	p1	(A)33	33	7525	7557
transcript_936	1	p1	(A)34	34	7481	7514
transcript_937	1	p3	(CAC)5	15	276	290
transcript_937	2	p3	(CCA)6	18	402	419
transcript_937	3	p2	(CA)6	12	1341	1352
transcript_937	4	p3	(ATT)6	18	5695	5712
transcript_937	5	p1	(A)36	36	7487	7522
transcript_938	1	p1	(A)32	32	7438	7469
transcript_939	1	p1	(A)30	30	7512	7541
transcript_940	1	p3	(ATG)5	15	760	774
transcript_940	2	p1	(T)11	11	4468	4478
transcript_940	3	p1	(A)31	31	7456	7486
transcript_941	1	p1	(T)13	13	2899	2911
transcript_941	2	p1	(T)13	13	6840	6852
transcript_941	3	p1	(A)32	32	7468	7499
transcript_942	1	p1	(A)31	31	7518	7548
transcript_944	1	p1	(A)32	32	7516	7547
transcript_945	1	p3	(TGC)5	15	679	693
transcript_945	2	p3	(CTG)5	15	954	968
transcript_945	3	p1	(T)11	11	4957	4967
transcript_945	4	p1	(T)10	10	5192	5201
transcript_945	5	p1	(A)32	32	7477	7508
transcript_946	1	p3	(CTG)8	24	4258	4281
transcript_946	2	p1	(A)32	32	7519	7550
transcript_947	1	p1	(A)30	30	7492	7521
transcript_948	1	p1	(C)10	10	499	508
transcript_948	2	p1	(A)10	10	3310	3319
transcript_948	3	p1	(T)15	15	4103	4117
transcript_948	4	p1	(T)14	14	4599	4612
transcript_948	5	p1	(A)11	11	5628	5638
transcript_948	6	p1	(T)12	12	7138	7149
transcript_948	7	p1	(A)31	31	7475	7505
transcript_949	1	p1	(T)19	19	6091	6109
transcript_949	2	p1	(T)10	10	6393	6402
transcript_949	3	p1	(A)32	32	7437	7468
transcript_950	1	p1	(A)31	31	7511	7541
transcript_951	1	p2	(AG)6	12	4086	4097
transcript_951	2	p1	(T)12	12	5082	5093
transcript_951	3	p1	(A)31	31	7511	7541
transcript_953	1	c	(CAG)6caacagcagcagcaacaacaacaacagcaacagcaa(CAG)9	81	6787	6867
transcript_953	2	p1	(A)31	31	7484	7514
transcript_954	1	p1	(T)10	10	4844	4853
transcript_954	2	p1	(T)11	11	7289	7299
transcript_954	3	p1	(A)32	32	7507	7538
transcript_955	1	p1	(T)10	10	4990	4999
transcript_955	2	p1	(A)29	29	7466	7494
transcript_956	1	p1	(A)25	25	7368	7392
transcript_956	2	p1	(A)31	31	7509	7539
transcript_957	1	p1	(A)29	29	7501	7529
transcript_958	1	p1	(A)31	31	7473	7503
transcript_959	1	p1	(T)14	14	5782	5795
transcript_959	2	p1	(A)30	30	7490	7519
transcript_960	1	p1	(A)30	30	7502	7531
transcript_961	1	p3	(CAG)6	18	284	301
transcript_961	2	p3	(AGC)5	15	6496	6510
transcript_961	3	p1	(A)30	30	7477	7506
transcript_962	1	p1	(A)10	10	2646	2655
transcript_962	2	p1	(A)29	29	7481	7509
transcript_963	1	p1	(A)30	30	7488	7517
transcript_964	1	p2	(AC)6	12	1032	1043
transcript_964	2	p1	(T)16	16	2329	2344
transcript_964	3	p1	(A)14	14	3893	3906
transcript_964	4	p1	(T)20	20	4232	4251
transcript_964	5	c*	(C)13(CTT)9*tcttctttcttctttcttcttctttcttctttcttcttctttcttcttctttcttctttcttctttcttcttct(TTC)5	128	6232	6359
transcript_964	6	p1	(A)11	11	6478	6488
transcript_964	7	p1	(A)30	30	7486	7515
transcript_965	1	p1	(A)30	30	7495	7524
transcript_966	1	p1	(A)30	30	7436	7465
transcript_967	1	p1	(A)31	31	7461	7491
transcript_969	1	p1	(A)30	30	7426	7455
transcript_970	1	p1	(T)13	13	2709	2721
transcript_970	2	p1	(T)10	10	2959	2968
transcript_970	3	p1	(T)10	10	4136	4145
transcript_970	4	p1	(C)10	10	6217	6226
transcript_970	5	p1	(A)30	30	7478	7507
transcript_971	1	p1	(A)34	34	7522	7555
transcript_972	1	p1	(A)29	29	7491	7519
transcript_973	1	p1	(A)42	42	7488	7529
transcript_974	1	p1	(A)10	10	6036	6045
transcript_974	2	p1	(A)30	30	7480	7509
transcript_975	1	p1	(A)31	31	7489	7519
transcript_976	1	p3	(GGT)5	15	453	467
transcript_976	2	p2	(AC)12	24	4269	4292
transcript_976	3	p1	(T)12	12	5456	5467
transcript_976	4	p1	(A)31	31	7184	7214
transcript_977	1	p2	(TA)6	12	2051	2062
transcript_977	2	p2	(AT)10	20	6625	6644
transcript_977	3	p1	(A)32	32	7449	7480
transcript_978	1	p2	(GA)8	16	441	456
transcript_978	2	p1	(T)11	11	6740	6750
transcript_978	3	p1	(A)29	29	7476	7504
transcript_979	1	p3	(ATT)5	15	5594	5608
transcript_979	2	p1	(A)30	30	7413	7442
transcript_980	1	p1	(T)13	13	3587	3599
transcript_980	2	p1	(T)16	16	6264	6279
transcript_980	3	p1	(T)21	21	6576	6596
transcript_980	4	p1	(T)10	10	6740	6749
transcript_980	5	p1	(A)34	34	7446	7479
transcript_982	1	p3	(TGA)5	15	250	264
transcript_982	2	p1	(T)15	15	5753	5767
transcript_982	3	p1	(A)30	30	7470	7499
transcript_983	1	p1	(A)33	33	7426	7458
transcript_984	1	c	(GA)6gggagagat(AG)6	33	524	556
transcript_984	2	c	(CTC)5catcta(CTC)7	42	698	739
transcript_984	3	p1	(T)11	11	7009	7019
transcript_984	4	p1	(A)31	31	7306	7336
transcript_985	1	p2	(AG)8	16	54	69
transcript_985	2	p1	(A)31	31	7487	7517
transcript_986	1	p1	(T)10	10	5618	5627
transcript_986	2	c	(T)11(G)11	22	6983	7004
transcript_986	3	p1	(A)32	32	7459	7490
transcript_987	1	p3	(ATG)8	24	6510	6533
transcript_987	2	p1	(A)32	32	7471	7502
transcript_988	1	c	(CAG)6caacagcagcagcaacaacaacaacagcaacagcaa(CAG)9	81	6763	6843
transcript_988	2	p1	(A)32	32	7460	7491
transcript_989	1	p1	(A)32	32	7427	7458
transcript_990	1	p1	(T)13	13	4520	4532
transcript_990	2	p1	(T)19	19	4864	4882
transcript_990	3	p1	(A)31	31	7458	7488
transcript_991	1	p1	(A)29	29	7457	7485
transcript_992	1	p1	(T)11	11	6807	6817
transcript_992	2	p1	(T)12	12	6963	6974
transcript_992	3	p1	(A)30	30	7447	7476
transcript_993	1	p3	(GCA)7	21	486	506
transcript_993	2	p1	(T)14	14	5788	5801
transcript_993	3	p2	(GT)6	12	5934	5945
transcript_993	4	p1	(T)14	14	6748	6761
transcript_993	5	p1	(A)30	30	7460	7489
transcript_994	1	p1	(T)12	12	1199	1210
transcript_994	2	p1	(A)34	34	7416	7449
transcript_996	1	p2	(CT)16	32	1059	1090
transcript_996	2	p1	(T)10	10	3304	3313
transcript_996	3	p2	(TC)15	30	4283	4312
transcript_996	4	p2	(TG)6	12	6663	6674
transcript_996	5	p1	(A)31	31	7398	7428
transcript_997	1	c	(TAC)6cactacttgctgtgaagtgatgtagcctttttgagtttgatgtggagaatacaaa(T)10	83	3098	3180
transcript_997	2	p1	(A)30	30	7451	7480
transcript_998	1	p1	(A)31	31	7450	7480
transcript_999	1	p1	(T)10	10	4213	4222
transcript_999	2	p1	(T)13	13	4845	4857
transcript_999	3	p1	(A)12	12	5302	5313
transcript_999	4	p1	(A)31	31	7421	7451
transcript_1000	1	p3	(GAA)5	15	6109	6123
transcript_1000	2	p1	(T)11	11	7170	7180
transcript_1000	3	c	(T)10agtttttttttctcggaagttgtgatgagatgaaaaataaagtttctgtaaat(A)30	93	7317	7409
transcript_1001	1	p1	(T)11	11	2835	2845
transcript_1001	2	p2	(AT)8	16	3111	3126
transcript_1001	3	p1	(T)13	13	3762	3774
transcript_1001	4	p1	(A)31	31	7411	7441
transcript_1002	1	p1	(A)10	10	4079	4088
transcript_1002	2	p1	(A)32	32	7385	7416
transcript_1003	1	p1	(C)11	11	55	65
transcript_1003	2	p1	(A)31	31	7357	7387
transcript_1004	1	p1	(A)29	29	7404	7432
transcript_1005	1	p1	(T)14	14	4274	4287
transcript_1005	2	p1	(T)18	18	6270	6287
transcript_1005	3	p1	(A)33	33	7439	7471
transcript_1006	1	p3	(CCA)5	15	328	342
transcript_1006	2	p3	(CCA)6	18	544	561
transcript_1006	3	p1	(A)34	34	7439	7472
transcript_1007	1	p1	(T)11	11	7202	7212
transcript_1007	2	p1	(A)33	33	7438	7470
transcript_1008	1	p1	(T)10	10	5621	5630
transcript_1008	2	p1	(T)16	16	6294	6309
transcript_1008	3	p1	(T)12	12	7052	7063
transcript_1008	4	p1	(A)67	67	7411	7477
transcript_1010	1	p1	(A)32	32	7253	7284
transcript_1011	1	p1	(A)31	31	7403	7433
transcript_1012	1	p1	(T)10	10	3980	3989
transcript_1012	2	p2	(TC)8	16	7259	7274
transcript_1012	3	p1	(A)29	29	7432	7460
transcript_1013	1	p1	(A)10	10	7011	7020
transcript_1013	2	p1	(A)30	30	7397	7426
transcript_1014	1	p1	(A)29	29	7412	7440
transcript_1015	1	p1	(T)11	11	7012	7022
transcript_1015	2	p1	(A)31	31	7419	7449
transcript_1016	1	p2	(GA)8	16	216	231
transcript_1016	2	p1	(T)10	10	6542	6551
transcript_1016	3	p1	(A)30	30	7279	7308
transcript_1017	1	p1	(T)10	10	21	30
transcript_1017	2	p1	(T)13	13	5052	5064
transcript_1017	3	p1	(T)12	12	7213	7224
transcript_1017	4	p1	(A)32	32	7435	7466
transcript_1018	1	p1	(A)31	31	7280	7310
transcript_1019	1	p1	(T)10	10	1623	1632
transcript_1019	2	p1	(T)17	17	5998	6014
transcript_1019	3	p1	(A)11	11	6694	6704
transcript_1019	4	p1	(A)29	29	7404	7432
transcript_1020	1	p1	(T)11	11	3606	3616
transcript_1020	2	p1	(A)34	34	7374	7407
transcript_1021	1	p3	(GAT)7	21	1827	1847
transcript_1021	2	p1	(A)33	33	7431	7463
transcript_1022	1	p1	(A)12	12	366	377
transcript_1022	2	p1	(A)31	31	7423	7453
transcript_1023	1	p1	(A)30	30	7394	7423
transcript_1025	1	p1	(A)31	31	7408	7438
transcript_1026	1	p2	(CT)8	16	4235	4250
transcript_1026	2	p1	(A)34	34	7429	7462
transcript_1027	1	p1	(A)14	14	174	187
transcript_1027	2	p1	(A)11	11	4936	4946
transcript_1027	3	c	(TG)13ttaagggtgtaaatat(TA)6	54	5321	5374
transcript_1027	4	c	(TGG)5g(T)12	28	5621	5648
transcript_1027	5	c	(TA)9gagtgttgccatattgcattccatacatttttctctccttttctccccc(T)10	77	6259	6335
transcript_1027	6	p1	(A)10	10	6953	6962
transcript_1027	7	p1	(A)10	10	7293	7302
transcript_1027	8	p1	(A)31	31	7418	7448
transcript_1028	1	p1	(A)37	37	7406	7442
[truncated: 144,015 more rows]
