# Supplementary material for: Full-Length Transcriptomes and Sex-Based Differentially Expressed Genes in the Brain and Ganglia of Giant River Prawn Macrobrachium rosenbergii
Source: Biomolecules. 2023 Mar 2;13(3):460. doi: 10.3390/biom13030460 (PMC10046887; doi:10.3390/biom13030460)
Supplement: Supplementary file 1 [file biomolecules-13-00460-s001.zip › Table S5 report_Filtered_data_stat.xls]

Sample	RawReads	RawBases	CleanReads	CleanBases	ValidBases	Q30	GC
femalebrain	50.80M	7.62G	50.14M	7.08G	92.98%	96.07%	43.62%
femalenerve	49.17M	7.37G	48.49M	6.87G	93.18%	94.95%	44.27%
malebrain	48.38M	7.26G	47.65M	6.72G	92.53%	94.97%	43.37%
malenerve	50.49M	7.57G	49.75M	7.04G	92.90%	94.81%	42.54%
