# Supplementary material for: Full-Length Transcriptomes and Sex-Based Differentially Expressed Genes in the Brain and Ganglia of Giant River Prawn Macrobrachium rosenbergii
Source: Biomolecules. 2023 Mar 2;13(3):460. doi: 10.3390/biom13030460 (PMC10046887; doi:10.3390/biom13030460)
Supplement: Supplementary file 1 [file biomolecules-13-00460-s001.zip › Table S6 mapping_stat_transcriptome.xls]

Sample	Total reads	Total mapped reads	Multiple mapped	Uniquely mapped	Reads mapped in proper pairs
male_brain	47652024(100.00%)	43119804(90.49%)	40683959(85.38%)	2435845(5.11%)	40866416(85.76%)
female_ganglion	48492928(100.00%)	42062386(86.74%)	39003753(80.43%)	3058633(6.31%)	39709440(81.89%)
female_brain	50137950(100.00%)	45109821(89.97%)	42622668(85.01%)	2487153(4.96%)	42619492(85.00%)
male_ganglion	49745750(100.00%)	41748342(83.92%)	38527019(77.45%)	3221323(6.48%)	39330482(79.06%)
